# Supplementary material for: Reporter Assays for Ebola Virus Nucleoprotein Oligomerization, Virion-Like Particle Budding, and Minigenome Activity Reveal the Importance of Nucleoprotein Amino Acid Position 111
Source: Viruses. 2020 Jan 15;12(1):105. doi: 10.3390/v12010105 (PMC7019320; doi:10.3390/v12010105)
Supplement: Supplementary file 1 [file viruses-12-00105-s001.zip]

Archive with 4 entries (3 files):
- supplementary/
- supplementary/FileS1_KeyResourcesTable.xls
- supplementary/FileS2_MS.xls
- supplementary/Supplementary-Figures.pdf
