# Supplementary material for: Reporter Assays for Ebola Virus Nucleoprotein Oligomerization, Virion-Like Particle Budding, and Minigenome Activity Reveal the Importance of Nucleoprotein Amino Acid Position 111
Source: Viruses. 2020 Jan 15;12(1):105. doi: 10.3390/v12010105 (PMC7019320; doi:10.3390/v12010105)
Supplement: Supplementary file 1 [file viruses-12-00105-s001.zip › supplementary/FileS2_MS.xls]

## Sheet: Raw Data - Replicate 1
IgG - NP-R111	reference	Gene Symbol	Unique PSMs	Total PSMs	MS1 Intensity			α-myc - NP-R111	reference	Gene Symbol	Unique PSMs	Total PSMs	MS1 Intensity			IgG - NP-K109E/K110E/R111E	reference	Gene Symbol	Unique PSMs	Total PSMs	MS1 Intensity			α-myc - NP-K109E/K110E/R111E	reference	Gene Symbol	Unique PSMs	Total PSMs	MS1 Intensity
	P38646_GRP75_HUMAN	HSPA9	35	51	130000000				P43246_MSH2_HUMAN	MSH2	21	21	8400000				P38646_GRP75_HUMAN	HSPA9	35	49	77000000				P42166_LAP2A_HUMAN	TMPO	18	20	6300000
	P08107_HSP71_HUMAN	HSPA1A	22	62	230000000				P46459_NSF_HUMAN	NSF	15	15	4700000				Q00610_CLH1_HUMAN	CLTC	34	38	8100000				Q13576_IQGA2_HUMAN	IQGAP2	18	19	3700000
	P10809_CH60_HUMAN	HSPD1	22	51	25000000				O14654_IRS4_HUMAN	IRS4	13	16	9100000				P35579_MYH9_HUMAN	MYH9	30	34	5200000				P28340_DPOD1_HUMAN	POLD1	14	14	2000000
	X5GXS8_9MONO		22	26	61000000				Q9BXS5_AP1M1_HUMAN	AP1M1	13	14	4000000				P49327_FAS_HUMAN	FASN	30	30	5100000				Q9UNF1_MAGD2_HUMAN	MAGED2	13	15	33000000
	P11586_C1TC_HUMAN	MTHFD1	22	23	7700000				Q5JTZ9_SYAM_HUMAN	AARS2	12	13	4900000				Q14204_DYHC1_HUMAN	DYNC1H1	25	27	12000000				Q9BW92_SYTM_HUMAN	TARS2	13	13	3500000
	P25705_ATPA_HUMAN	ATP5A1	20	23	13000000				Q9UNF1_MAGD2_HUMAN	MAGED2	12	13	19000000				P21333_FLNA_HUMAN	FLNA	25	26	4800000				P55809_SCOT1_HUMAN	OXCT1	12	13	2100000
	Q00610_CLH1_HUMAN	CLTC	20	20	3500000				Q8N1F7_NUP93_HUMAN	NUP93	11	13	5200000				P08107_HSP71_HUMAN	HSPA1A	22	42	110000000				Q15645_PCH2_HUMAN	TRIP13	12	12	7400000
	P11142_HSP7C_HUMAN	HSPA8	19	23	24000000				Q13576_IQGA2_HUMAN	IQGAP2	11	11	1400000				P10809_CH60_HUMAN	HSPD1	22	25	7500000				Q9Y3Z3_SAMH1_HUMAN	SAMHD1	11	11	3000000
	P23396_RS3_HUMAN	RPS3	18	22	19000000				O00567_NOP56_HUMAN	NOP56	10	11	1700000				P11586_C1TC_HUMAN	MTHFD1	20	23	5800000				Q16822_PCKGM_HUMAN	PCK2	10	12	2700000
	P22626_ROA2_HUMAN	HNRNPA2B1	17	37	44000000				Q9NRF8_PYRG2_HUMAN	CTPS2	10	11	3000000				Q08211_DHX9_HUMAN	DHX9	20	20	3600000				Q9BXW7_CECR5_HUMAN	CECR5	10	10	4800000
	P13639_EF2_HUMAN	EEF2	17	20	6500000				O60716_CTND1_HUMAN	CTNND1	10	10	2200000				X5GXS8_9MONO		19	28	38000000				O43615_TIM44_HUMAN	TIMM44	10	10	3200000
	P14618_KPYM_HUMAN	PKM	16	19	10000000				Q9BW92_SYTM_HUMAN	TARS2	10	10	2900000				P11021_GRP78_HUMAN	HSPA5	19	23	18000000				Q8N1F7_NUP93_HUMAN	NUP93	10	10	2500000
	P06576_ATPB_HUMAN	ATP5B	16	17	4700000				O43747_AP1G1_HUMAN	AP1G1	9	11	93000000				P08670_VIME_HUMAN	VIM	18	19	9600000				Q9Y230_RUVB2_HUMAN	RUVBL2	10	10	1700000
	P78371_TCPB_HUMAN	CCT2	16	17	5200000				Q9Y6M1_IF2B2_HUMAN	IGF2BP2	9	10	3800000				P27708_PYR1_HUMAN	CAD	17	17	2500000				O43747_AP1G1_HUMAN	AP1G1	9	11	78000000
	P11021_GRP78_HUMAN	HSPA5	16	17	45000000				O75955_FLOT1_HUMAN	FLOT1	9	9	3100000				Q71U36_TBA1A_HUMAN	TUBA1A	16	22	37000000				Q9BUF5_TBB6_HUMAN	TUBB6	9	10	5800000
	Q13885_TBB2A_HUMAN	TUBB2A	15	22	23000000				Q9UJS0_CMC2_HUMAN	SLC25A13	9	9	1400000				P25705_ATPA_HUMAN	ATP5A1	16	18	5200000				Q5JTZ9_SYAM_HUMAN	AARS2	9	10	2800000
	Q71U36_TBA1A_HUMAN	TUBA1A	15	19	46000000				Q06210_GFPT1_HUMAN	GFPT1	9	9	2000000				P14618_KPYM_HUMAN	PKM	16	17	7200000				P39656_OST48_HUMAN	DDOST	9	10	1700000
	P09874_PARP1_HUMAN	PARP1	15	17	4000000				P38919_IF4A3_HUMAN	EIF4A3	8	12	3000000				P19338_NUCL_HUMAN	NCL	16	17	8500000				P41250_SYG_HUMAN	GARS	9	10	2100000
	P52272_HNRPM_HUMAN	HNRNPM	15	16	5200000				P31689_DNJA1_HUMAN	DNAJA1	8	9	4000000				P22626_ROA2_HUMAN	HNRNPA2B1	15	29	25000000				Q9NZB2_F120A_HUMAN	FAM120A	9	10	1800000
	P07355_ANXA2_HUMAN	ANXA2	15	16	6700000				P57740_NU107_HUMAN	NUP107	8	8	770000				P52272_HNRPM_HUMAN	HNRNPM	15	20	6900000				Q9P2R7_SUCB1_HUMAN	SUCLA2	9	10	4200000
	P19338_NUCL_HUMAN	NCL	15	15	8500000				O95163_ELP1_HUMAN	IKBKAP	8	8	3200000				Q13263_TIF1B_HUMAN	TRIM28	15	18	4800000				O00567_NOP56_HUMAN	NOP56	9	9	1400000
	P49327_FAS_HUMAN	FASN	15	15	2200000				Q96EY1_DNJA3_HUMAN	DNAJA3	8	8	2700000				P13639_EF2_HUMAN	EEF2	15	17	4000000				Q7Z7L1_SLN11_HUMAN	SLFN11	9	9	1500000
	Q13263_TIF1B_HUMAN	TRIM28	14	19	4700000				P50402_EMD_HUMAN	EMD	7	9	2800000				P12268_IMDH2_HUMAN	IMPDH2	14	24	30000000				Q9Y6M1_IF2B2_HUMAN	IGF2BP2	8	10	1900000
	P06733_ENOA_HUMAN	ENO1	14	14	6600000				Q9NPQ8_RIC8A_HUMAN	RIC8A	7	7	630000				P34932_HSP74_HUMAN	HSPA4	14	18	2800000				Q92974_ARHG2_HUMAN	ARHGEF2	8	8	830000
	P34931_HS71L_HUMAN	HSPA1L	13	23	230000000				P41250_SYG_HUMAN	GARS	7	7	1500000				P78371_TCPB_HUMAN	CCT2	14	16	3400000				O00425_IF2B3_HUMAN	IGF2BP3	8	8	3100000
	P12277_KCRB_HUMAN	CKB	13	18	7700000				P54619_AAKG1_HUMAN	PRKAG1	7	7	3600000				P09874_PARP1_HUMAN	PARP1	14	16	5800000				Q9UJS0_CMC2_HUMAN	SLC25A13	8	8	760000
	P30101_PDIA3_HUMAN	PDIA3	13	15	5000000				P51114_FXR1_HUMAN	FXR1	7	7	1900000				P06576_ATPB_HUMAN	ATP5B	14	15	2800000				Q9NSE4_SYIM_HUMAN	IARS2	8	8	2100000
	P68104_EF1A1_HUMAN	EEF1A1	13	15	42000000				Q9NRZ9_HELLS_HUMAN	HELLS	7	7	1700000				Q13885_TBB2A_HUMAN	TUBB2A	14	15	12000000				Q9NU22_MDN1_HUMAN	MDN1	7	8	300000
	P43243_MATR3_HUMAN	MATR3	13	14	2400000				P22087_FBRL_HUMAN	FBL	7	7	6300000				P11142_HSP7C_HUMAN	HSPA8	14	15	12000000				P20700_LMNB1_HUMAN	LMNB1	7	8	1600000
	Q9Y265_RUVB1_HUMAN	RUVBL1	13	14	3000000				Q9NVE7_PANK4_HUMAN	PANK4	7	7	3800000				P43243_MATR3_HUMAN	MATR3	14	15	2300000				Q9BV20_MTNA_HUMAN	MRI1	7	8	1600000
	P14625_ENPL_HUMAN	HSP90B1	13	14	5000000				A0FGR8_ESYT2_HUMAN	ESYT2	7	7	760000				P35580_MYH10_HUMAN	MYH10	14	14	1400000				P00966_ASSY_HUMAN	ASS1	7	8	1100000
	IGHG3_MOUSE		12	36	62000000				O60678_ANM3_HUMAN	PRMT3	7	7	1600000				P25205_MCM3_HUMAN	MCM3	13	14	2000000				Q9NPQ8_RIC8A_HUMAN	RIC8A	7	7	520000
	P34932_HSP74_HUMAN	HSPA4	12	13	2800000				Q00325_MPCP_HUMAN	SLC25A3	7	7	4900000				Q9P2J5_SYLC_HUMAN	LARS	13	14	1400000				Q12788_TBL3_HUMAN	TBL3	7	7	1400000
	P22234_PUR6_HUMAN	PAICS	12	13	5300000				Q9H3U1_UN45A_HUMAN	UNC45A	7	7	2600000				Q58FF7_H90B3_HUMAN	HSP90AB3P	13	14	17000000				Q9NRF8_PYRG2_HUMAN	CTPS2	7	7	1700000
	P49411_EFTU_HUMAN	TUFM	12	13	8800000				Q9NSE4_SYIM_HUMAN	IARS2	7	7	2500000				P33993_MCM7_HUMAN	MCM7	13	13	2300000				Q86X55_CARM1_HUMAN	CARM1	7	7	2000000
	P22314_UBA1_HUMAN	UBA1	12	12	1800000				P17858_PFKAL_HUMAN	PFKL	6	7	1000000				P09211_GSTP1_HUMAN	GSTP1	12	19	44000000				Q12955_ANK3_HUMAN	ANK3	7	7	660000
	P10515_ODP2_HUMAN	DLAT	12	12	6400000				Q15003_CND2_HUMAN	NCAPH	6	7	1500000				P50990_TCPQ_HUMAN	CCT8	12	15	4600000				O60678_ANM3_HUMAN	PRMT3	7	7	2300000
	P09211_GSTP1_HUMAN	GSTP1	11	19	47000000				Q9BRX2_PELO_HUMAN	PELO	6	7	1900000				P17987_TCPA_HUMAN	TCP1	12	14	3400000				P09543_CN37_HUMAN	CNP	7	7	1400000
	O00154_BACH_HUMAN	ACOT7	11	14	11000000				Q9Y5Q9_TF3C3_HUMAN	GTF3C3	6	7	1200000				P61978_HNRPK_HUMAN	HNRNPK	12	13	3200000				O75694_NU155_HUMAN	NUP155	7	7	1100000
	P61978_HNRPK_HUMAN	HNRNPK	11	14	5100000				Q14683_SMC1A_HUMAN	SMC1A	6	7	860000				P07814_SYEP_HUMAN	EPRS	12	13	2400000				P50402_EMD_HUMAN	EMD	7	7	2000000
	Q00839_HNRPU_HUMAN	HNRNPU	11	13	6900000				P00966_ASSY_HUMAN	ASS1	6	7	1200000				P34931_HS71L_HUMAN	HSPA1L	11	21	96000000				P51114_FXR1_HUMAN	FXR1	7	7	1700000
	P17987_TCPA_HUMAN	TCP1	11	12	3300000				Q12788_TBL3_HUMAN	TBL3	6	7	1700000				IGHG3_MOUSE		11	17	39000000				Q9NVE7_PANK4_HUMAN	PANK4	7	7	1100000
	Q14566_MCM6_HUMAN	MCM6	11	12	2100000				Q15031_SYLM_HUMAN	LARS2	6	7	1300000				Q99623_PHB2_HUMAN	PHB2	11	13	4400000				O43837_IDH3B_HUMAN	IDH3B	7	7	3200000
	Q9NZI8_IF2B1_HUMAN	IGF2BP1	11	12	4700000				Q9UBF2_COPG2_HUMAN	COPG2	6	6	910000				P10515_ODP2_HUMAN	DLAT	11	12	4600000				O14976_GAK_HUMAN	GAK	6	7	480000
	P48643_TCPE_HUMAN	CCT5	11	12	3100000				Q04446_GLGB_HUMAN	GBE1	6	6	1100000				Q00839_HNRPU_HUMAN	HNRNPU	11	11	5500000				Q14257_RCN2_HUMAN	RCN2	6	7	2100000
	P12268_IMDH2_HUMAN	IMPDH2	11	11	7100000				Q96I99_SUCB2_HUMAN	SUCLG2	6	6	1500000				P55072_TERA_HUMAN	VCP	11	11	1400000				P48735_IDHP_HUMAN	IDH2	6	7	1300000
	P25205_MCM3_HUMAN	MCM3	11	11	2000000				Q01813_PFKAP_HUMAN	PFKP	6	6	690000				Q14697_GANAB_HUMAN	GANAB	11	11	1800000				Q9UQ80_PA2G4_HUMAN	PA2G4	6	7	1300000
	P13797_PLST_HUMAN	PLS3	11	11	4000000				Q99873_ANM1_HUMAN	PRMT1	6	6	1700000				O75369_FLNB_HUMAN	FLNB	11	11	990000				Q9BZH6_WDR11_HUMAN	WDR11	6	6	1200000
	P50990_TCPQ_HUMAN	CCT8	11	11	4400000				P43034_LIS1_HUMAN	PAFAH1B1	6	6	1300000				IGKC_MOUSE		10	28	600000000				Q9HCS7_SYF1_HUMAN	XAB2	6	6	530000
	P04406_G3P_HUMAN	GAPDH	10	15	8800000				Q14254_FLOT2_HUMAN	FLOT2	6	6	8300000				P68104_EF1A1_HUMAN	EEF1A1	10	13	23000000				O15160_RPAC1_HUMAN	POLR1C	6	6	810000
	P51991_ROA3_HUMAN	HNRNPA3	10	13	5000000				O76031_CLPX_HUMAN	CLPX	6	6	1100000				Q14566_MCM6_HUMAN	MCM6	10	11	2600000				Q06210_GFPT1_HUMAN	GFPT1	6	6	1100000
	P60842_IF4A1_HUMAN	EIF4A1	10	12	2900000				P28340_DPOD1_HUMAN	POLD1	6	6	550000				Q99832_TCPH_HUMAN	CCT7	10	11	2400000				Q9P2R3_ANFY1_HUMAN	ANKFY1	6	6	740000
	P62195_PRS8_HUMAN	PSMC5	10	11	1500000				Q9UPT5_EXOC7_HUMAN	EXOC7	6	6	590000				P22314_UBA1_HUMAN	UBA1	10	10	1500000				Q9BRX2_PELO_HUMAN	PELO	6	6	1700000
	P23246_SFPQ_HUMAN	SFPQ	10	11	4500000				P23921_RIR1_HUMAN	RRM1	6	6	1000000				P33992_MCM5_HUMAN	MCM5	10	10	1500000				Q5VTR2_BRE1A_HUMAN	RNF20	6	6	680000
	P61221_ABCE1_HUMAN	ABCE1	10	11	2300000				Q9H6Y2_WDR55_HUMAN	WDR55	5	7	1200000				P07355_ANXA2_HUMAN	ANXA2	10	10	2500000				Q7Z2T5_TRM1L_HUMAN	TRMT1L	6	6	640000
	P14868_SYDC_HUMAN	DARS	10	11	2600000				Q9HAD4_WDR41_HUMAN	WDR41	5	6	840000				P23246_SFPQ_HUMAN	SFPQ	10	10	4600000				Q2NKX8_ERC6L_HUMAN	ERCC6L	6	6	390000
	P62258_1433E_HUMAN	YWHAE	10	11	5800000				O15160_RPAC1_HUMAN	POLR1C	5	6	1200000				Q58FF8_H90B2_HUMAN	HSP90AB2P	10	10	20000000				Q15042_RB3GP_HUMAN	RAB3GAP1	6	6	740000
	Q12905_ILF2_HUMAN	ILF2	10	10	2000000				Q9HCS7_SYF1_HUMAN	XAB2	5	6	740000				P53396_ACLY_HUMAN	ACLY	10	10	1200000				Q9NRZ9_HELLS_HUMAN	HELLS	6	6	1100000
	Q08211_DHX9_HUMAN	DHX9	10	10	1200000				P11802_CDK4_HUMAN	CDK4	5	6	2100000				P78527_PRKDC_HUMAN	PRKDC	10	10	710000				Q9NTJ5_SAC1_HUMAN	SACM1L	6	6	1100000
	Q92598_HS105_HUMAN	HSPH1	10	10	2300000				P35998_PRS7_HUMAN	PSMC2	5	6	1800000				IGH1M_MOUSE	Ighg1	9	23	360000000				Q9UBF2_COPG2_HUMAN	COPG2	6	6	600000
	P07814_SYEP_HUMAN	EPRS	10	10	1300000				Q9BZH6_WDR11_HUMAN	WDR11	5	5	800000				P08238_HS90B_HUMAN	HSP90AB1	9	14	21000000				Q8N122_RPTOR_HUMAN	RPTOR	6	6	900000
	Q92841_DDX17_HUMAN	DDX17	10	10	3600000				Q9BUJ2_HNRL1_HUMAN	HNRNPUL1	5	5	1000000				Q9Y265_RUVB1_HUMAN	RUVBL1	9	10	1900000				Q6P1J9_CDC73_HUMAN	CDC73	6	6	730000
	Q15233_NONO_HUMAN	NONO	10	10	5300000				Q92973_TNPO1_HUMAN	TNPO1	5	5	790000				P33991_MCM4_HUMAN	MCM4	9	10	930000				O94905_ERLN2_HUMAN	ERLIN2	6	6	530000
	IGH1M_MOUSE	Ighg1	9	31	790000000				Q16891_MIC60_HUMAN	IMMT	5	5	1000000				O00154_BACH_HUMAN	ACOT7	9	10	4000000				P35250_RFC2_HUMAN	RFC2	6	6	900000
	IGKC_MOUSE		9	20	310000000				Q9NTX5_ECHD1_HUMAN	ECHDC1	5	5	1200000				P06733_ENOA_HUMAN	ENO1	9	10	2900000				Q9Y266_NUDC_HUMAN	NUDC	6	6	1100000
	P40227_TCPZ_HUMAN	CCT6A	9	10	3400000				Q14677_EPN4_HUMAN	CLINT1	5	5	890000				P48643_TCPE_HUMAN	CCT5	9	10	1100000				Q96PK6_RBM14_HUMAN	RBM14	6	6	1800000
	Q99832_TCPH_HUMAN	CCT7	9	10	2000000				Q9UHI6_DDX20_HUMAN	DDX20	5	5	820000				P50991_TCPD_HUMAN	CCT4	9	10	1800000				O76031_CLPX_HUMAN	CLPX	6	6	760000
	P62701_RS4X_HUMAN	RPS4X	9	10	3900000				P41240_CSK_HUMAN	CSK	5	5	820000				P54886_P5CS_HUMAN	ALDH18A1	9	10	2200000				Q9Y4P3_TBL2_HUMAN	TBL2	6	6	1500000
	P04083_ANXA1_HUMAN	ANXA1	9	9	1700000				Q13131_AAPK1_HUMAN	PRKAA1	5	5	1200000				P11940_PABP1_HUMAN	PABPC1	9	10	1400000				Q9UQE7_SMC3_HUMAN	SMC3	6	6	750000
	O43175_SERA_HUMAN	PHGDH	9	9	6400000				Q13200_PSMD2_HUMAN	PSMD2	5	5	930000				Q15233_NONO_HUMAN	NONO	9	10	4100000				Q07666_KHDR1_HUMAN	KHDRBS1	6	6	21000000
	P08670_VIME_HUMAN	VIM	9	9	1900000				Q96PK6_RBM14_HUMAN	RBM14	5	5	2700000				P46940_IQGA1_HUMAN	IQGAP1	9	9	700000				Q99536_VAT1_HUMAN	VAT1	5	7	840000
	P50454_SERPH_HUMAN	SERPINH1	9	9	2400000				Q13042_CDC16_HUMAN	CDC16	5	5	630000				Q86VP6_CAND1_HUMAN	CAND1	9	9	610000				Q66K14_TBC9B_HUMAN	TBC1D9B	5	6	590000
	P00338_LDHA_HUMAN	LDHA	9	9	4800000				Q96HS1_PGAM5_HUMAN	PGAM5	5	5	1900000				O43143_DHX15_HUMAN	DHX15	9	9	1900000				P42765_THIM_HUMAN	ACAA2	5	6	1800000
	O00231_PSD11_HUMAN	PSMD11	9	9	1600000				O43837_IDH3B_HUMAN	IDH3B	5	5	2600000				P30101_PDIA3_HUMAN	PDIA3	9	9	2400000				Q99567_NUP88_HUMAN	NUP88	5	6	500000
	P26599_PTBP1_HUMAN	PTBP1	8	15	1800000				P19367_HXK1_HUMAN	HK1	5	5	720000				P22061_PIMT_HUMAN	PCMT1	9	9	1900000				P16615_AT2A2_HUMAN	ATP2A2	5	6	1600000
	P35232_PHB_HUMAN	PHB	8	10	3500000				Q99567_NUP88_HUMAN	NUP88	4	6	350000				P07237_PDIA1_HUMAN	P4HB	9	9	1300000				A0FGR8_ESYT2_HUMAN	ESYT2	5	6	420000
	P62736_ACTA_HUMAN	ACTA2	8	10	29000000				Q66K14_TBC9B_HUMAN	TBC1D9B	4	5	370000				Q92841_DDX17_HUMAN	DDX17	9	9	2700000				P38606_VATA_HUMAN	ATP6V1A	5	5	410000
	P55072_TERA_HUMAN	VCP	8	9	950000				Q00341_VIGLN_HUMAN	HDLBP	4	5	380000				P49411_EFTU_HUMAN	TUFM	9	9	2400000				Q15418_KS6A1_HUMAN	RPS6KA1	5	5	1200000
	P17844_DDX5_HUMAN	DDX5	8	9	2100000				Q86W42_THOC6_HUMAN	THOC6	4	5	860000				IGHM_MOUSE	Igh-6	8	11	19000000				Q14258_TRI25_HUMAN	TRIM25	5	5	1000000
	P31946_1433B_HUMAN	YWHAB	8	9	6200000				Q9BQ70_TCF25_HUMAN	TCF25	4	5	1100000				P06748_NPM_HUMAN	NPM1	8	10	8800000				Q9H845_ACAD9_HUMAN	ACAD9	5	5	450000
	P07195_LDHB_HUMAN	LDHB	8	8	6300000				P46199_IF2M_HUMAN	MTIF2	4	4	760000				P04406_G3P_HUMAN	GAPDH	8	9	3400000				Q15003_CND2_HUMAN	NCAPH	5	5	790000
	P12814_ACTN1_HUMAN	ACTN1	8	8	1500000				O14579_COPE_HUMAN	COPE	4	4	320000				P40227_TCPZ_HUMAN	CCT6A	8	9	2400000				O00159_MYO1C_HUMAN	MYO1C	5	5	620000
	P54136_SYRC_HUMAN	RARS	8	8	1600000				Q658Y4_F91A1_HUMAN	FAM91A1	4	4	610000				P13010_XRCC5_HUMAN	XRCC5	8	9	1000000				P34897_GLYM_HUMAN	SHMT2	5	5	1200000
	Q14974_IMB1_HUMAN	KPNB1	8	8	1200000				Q9Y5A7_NUB1_HUMAN	NUB1	4	4	740000				P06737_PYGL_HUMAN	PYGL	8	9	770000				Q9Y3F4_STRAP_HUMAN	STRAP	5	5	960000
	P51659_DHB4_HUMAN	HSD17B4	8	8	930000				Q8TC12_RDH11_HUMAN	RDH11	4	4	1500000				P16152_CBR1_HUMAN	CBR1	8	8	19000000				Q96A33_CCD47_HUMAN	CCDC47	5	5	1000000
	P06748_NPM_HUMAN	NPM1	8	8	11000000				Q9ULE6_PALD_HUMAN	PALD1	4	4	240000				P07900_HS90A_HUMAN	HSP90AA1	8	8	12000000				A5YKK6_CNOT1_HUMAN	CNOT1	5	5	370000
	P21333_FLNA_HUMAN	FLNA	8	8	730000				Q10567_AP1B1_HUMAN	AP1B1	4	4	310000				P12814_ACTN1_HUMAN	ACTN1	8	8	800000				P55084_ECHB_HUMAN	HADHB	5	5	1100000
	P00558_PGK1_HUMAN	PGK1	8	8	2600000				Q5HYB6_Q5HYB6_HUMAN	DKFZp686J1372	4	4	1000000				O43175_SERA_HUMAN	PHGDH	8	8	3100000				O43264_ZW10_HUMAN	ZW10	5	5	340000
	P26641_EF1G_HUMAN	EEF1G	8	8	3300000				P51570_GALK1_HUMAN	GALK1	4	4	1500000				P23396_RS3_HUMAN	RPS3	8	8	3800000				P23258_TBG1_HUMAN	TUBG1	5	5	1000000
	P30153_2AAA_HUMAN	PPP2R1A	8	8	1800000				P16615_AT2A2_HUMAN	ATP2A2	4	4	1000000				P62701_RS4X_HUMAN	RPS4X	8	8	2200000				Q96I99_SUCB2_HUMAN	SUCLG2	5	5	960000
	Q58FF7_H90B3_HUMAN	HSP90AB3P	8	8	7500000				P57737_CORO7_HUMAN	CORO7	4	4	390000				Q14203_DCTN1_HUMAN	DCTN1	8	8	480000				O00303_EIF3F_HUMAN	EIF3F	5	5	800000
	P04075_ALDOA_HUMAN	ALDOA	8	8	2900000				O75694_NU155_HUMAN	NUP155	4	4	950000				Q13813_SPTN1_HUMAN	SPTAN1	8	8	430000				P13674_P4HA1_HUMAN	P4HA1	5	5	390000
	Q14697_GANAB_HUMAN	GANAB	8	8	1100000				P08195_4F2_HUMAN	SLC3A2	4	4	430000				P14625_ENPL_HUMAN	HSP90B1	8	8	3700000				Q6PI48_SYDM_HUMAN	DARS2	5	5	900000
	Q08J23_NSUN2_HUMAN	NSUN2	8	8	690000				Q9BQ39_DDX50_HUMAN	DDX50	4	4	500000				Q9NZI8_IF2B1_HUMAN	IGF2BP1	8	8	1900000				Q01813_PFKAP_HUMAN	PFKP	5	5	770000
	IGHM_MOUSE	Igh-6	7	9	11000000				Q53GT1_KLH22_HUMAN	KLHL22	4	4	610000				P14868_SYDC_HUMAN	DARS	8	8	1300000				P53985_MOT1_HUMAN	SLC16A1	5	5	1500000
	P12956_XRCC6_HUMAN	XRCC6	7	9	1100000				P53985_MOT1_HUMAN	SLC16A1	4	4	990000				P51991_ROA3_HUMAN	HNRNPA3	7	10	3300000				P18074_ERCC2_HUMAN	ERCC2	5	5	470000
	P35637_FUS_HUMAN	FUS	7	9	7300000				P30520_PURA2_HUMAN	ADSS	4	4	620000				P11177_ODPB_HUMAN	PDHB	7	8	1200000				P30876_RPB2_HUMAN	POLR2B	5	5	580000
	Q99729_ROAA_HUMAN	HNRNPAB	7	9	7000000				Q96EK5_KBP_HUMAN	KIAA1279	4	4	1900000				Q92598_HS105_HUMAN	HSPH1	7	8	1100000				Q8WUM0_NU133_HUMAN	NUP133	5	5	510000
	P31942_HNRH3_HUMAN	HNRNPH3	7	8	3600000				Q9Y217_MTMR6_HUMAN	MTMR6	4	4	440000				P41252_SYIC_HUMAN	IARS	7	8	1600000				Q32P28_P3H1_HUMAN	LEPRE1	5	5	1200000
	P31943_HNRH1_HUMAN	HNRNPH1	7	8	3700000				O75306_NDUS2_HUMAN	NDUFS2	4	4	3200000				P26599_PTBP1_HUMAN	PTBP1	7	8	900000				P43034_LIS1_HUMAN	PAFAH1B1	5	5	580000
	Q86W34_AMZ2_HUMAN	AMZ2	7	8	8700000				Q9Y5V3_MAGD1_HUMAN	MAGED1	4	4	890000				Q96FW1_OTUB1_HUMAN	OTUB1	7	8	1000000				Q8TEX9_IPO4_HUMAN	IPO4	5	5	240000
	P35579_MYH9_HUMAN	MYH9	7	7	770000				P42224_STAT1_HUMAN	STAT1	4	4	880000				P35232_PHB_HUMAN	PHB	7	8	1700000				Q8N7H5_PAF1_HUMAN	PAF1	5	5	1200000
	O43707_ACTN4_HUMAN	ACTN4	7	7	1000000				Q6P1J9_CDC73_HUMAN	CDC73	4	4	250000				P62736_ACTA_HUMAN	ACTA2	7	8	8200000				Q13200_PSMD2_HUMAN	PSMD2	5	5	700000
	P07900_HS90A_HUMAN	HSP90AA1	7	7	6400000				P18074_ERCC2_HUMAN	ERCC2	4	4	420000				P12277_KCRB_HUMAN	CKB	7	7	1900000				O60264_SMCA5_HUMAN	SMARCA5	5	5	700000
	P49368_TCPG_HUMAN	CCT3	7	7	2100000				Q00536_CDK16_HUMAN	CDK16	4	4	9800000				Q92499_DDX1_HUMAN	DDX1	7	7	460000				Q9UI12_VATH_HUMAN	ATP6V1H	5	5	610000
	P07237_PDIA1_HUMAN	P4HB	7	7	1200000				Q9Y5Q8_TF3C5_HUMAN	GTF3C5	4	4	590000				P14866_HNRPL_HUMAN	HNRNPL	7	7	1500000				Q6PGP7_TTC37_HUMAN	TTC37	4	6	980000
	Q86VP6_CAND1_HUMAN	CAND1	7	7	350000				O43592_XPOT_HUMAN	XPOT	4	4	550000				P00338_LDHA_HUMAN	LDHA	7	7	2300000				Q9Y4P1_ATG4B_HUMAN	ATG4B	4	5	630000
	Q9Y262_EIF3L_HUMAN	EIF3L	7	7	870000				Q9BV20_MTNA_HUMAN	MRI1	4	4	550000				Q15029_U5S1_HUMAN	EFTUD2	7	7	540000				Q4G0F5_VP26B_HUMAN	VPS26B	4	5	950000
	O43143_DHX15_HUMAN	DHX15	7	7	1200000				Q14C86_GAPD1_HUMAN	GAPVD1	4	4	600000				Q92945_FUBP2_HUMAN	KHSRP	7	7	1100000				P13807_GYS1_HUMAN	GYS1	4	5	540000
	P22695_QCR2_HUMAN	UQCRC2	7	7	2000000				P78344_IF4G2_HUMAN	EIF4G2	4	4	310000				Q08J23_NSUN2_HUMAN	NSUN2	7	7	640000				P28331_NDUS1_HUMAN	NDUFS1	4	5	590000
	Q96FW1_OTUB1_HUMAN	OTUB1	7	7	1100000				Q2NKX8_ERC6L_HUMAN	ERCC6L	4	4	290000				Q86UP2_KTN1_HUMAN	KTN1	7	7	460000				Q9H4L7_SMRCD_HUMAN	SMARCAD1	4	5	430000
	P02545_LMNA_HUMAN	LMNA	7	7	2000000				P40938_RFC3_HUMAN	RFC3	4	4	910000				P60709_ACTB_HUMAN	ACTB	6	10	12000000				Q8IZ69_TRM2A_HUMAN	TRMT2A	4	5	270000
	P60709_ACTB_HUMAN	ACTB	6	13	69000000				Q32P28_P3H1_HUMAN	LEPRE1	4	4	1100000				P35637_FUS_HUMAN	FUS	6	9	5800000				P31689_DNJA1_HUMAN	DNAJA1	4	4	980000
	Q32P51_RA1L2_HUMAN	HNRNPA1L2	6	9	3100000				O75718_CRTAP_HUMAN	CRTAP	4	4	760000				Q9UMS4_PRP19_HUMAN	PRPF19	6	8	1300000				Q13546_RIPK1_HUMAN	RIPK1	4	4	450000
	P11177_ODPB_HUMAN	PDHB	6	8	1600000				Q58FG1_HS904_HUMAN	HSP90AA4P	3	7	43000000				P61247_RS3A_HUMAN	RPS3A	6	8	2000000				Q9Y295_DRG1_HUMAN	DRG1	4	4	640000
	P14866_HNRPL_HUMAN	HNRNPL	6	8	2600000				P53597_SUCA_HUMAN	SUCLG1	3	6	1600000				P07195_LDHB_HUMAN	LDHB	6	7	3000000				Q86UV5_UBP48_HUMAN	USP48	4	4	280000
	P23526_SAHH_HUMAN	AHCY	6	8	3000000				Q9Y4P1_ATG4B_HUMAN	ATG4B	3	4	540000				P56192_SYMC_HUMAN	MARS	6	7	970000				Q9Y312_AAR2_HUMAN	AAR2	4	4	370000
	P07910_HNRPC_HUMAN	HNRNPC	6	8	7000000				P46060_RAGP1_HUMAN	RANGAP1	3	4	440000				Q14974_IMB1_HUMAN	KPNB1	6	7	1000000				O00165_HAX1_HUMAN	HAX1	4	4	990000
	O00303_EIF3F_HUMAN	EIF3F	6	8	1200000				Q9UBB4_ATX10_HUMAN	ATXN10	3	4	440000				P31943_HNRH1_HUMAN	HNRNPH1	6	6	2000000				P51570_GALK1_HUMAN	GALK1	4	4	1600000
	P29401_TKT_HUMAN	TKT	6	7	640000				Q15758_AAAT_HUMAN	SLC1A5	3	4	610000				P54136_SYRC_HUMAN	RARS	6	6	720000				Q5H9R7_PP6R3_HUMAN	PPP6R3	4	4	500000
	P41252_SYIC_HUMAN	IARS	6	7	1100000				P51116_FXR2_HUMAN	FXR2	3	4	340000				P49588_SYAC_HUMAN	AARS	6	6	460000				Q99873_ANM1_HUMAN	PRMT1	4	4	730000
	P33991_MCM4_HUMAN	MCM4	6	7	710000				Q92995_UBP13_HUMAN	USP13	3	4	330000				P49368_TCPG_HUMAN	CCT3	6	6	920000				O15269_SPTC1_HUMAN	SPTLC1	4	4	12000000
	P46109_CRKL_HUMAN	CRKL	6	7	1200000				Q13546_RIPK1_HUMAN	RIPK1	3	3	400000				P51659_DHB4_HUMAN	HSD17B4	6	6	440000				Q9H1A4_APC1_HUMAN	ANAPC1	4	4	70000
	P56192_SYMC_HUMAN	MARS	6	7	1100000				Q7Z2W4_ZCCHV_HUMAN	ZC3HAV1	3	3	630000				O43707_ACTN4_HUMAN	ACTN4	6	6	640000				Q29RF7_PDS5A_HUMAN	PDS5A	4	4	130000
	P06737_PYGL_HUMAN	PYGL	6	7	710000				P57678_GEMI4_HUMAN	GEMIN4	3	3	130000				P08243_ASNS_HUMAN	ASNS	6	6	750000				Q9Y2T2_AP3M1_HUMAN	AP3M1	4	4	810000
	P16152_CBR1_HUMAN	CBR1	6	6	21000000				Q5H9R7_PP6R3_HUMAN	PPP6R3	3	3	480000				P42704_LPPRC_HUMAN	LRPPRC	6	6	580000				O75821_EIF3G_HUMAN	EIF3G	4	4	570000
	P52292_IMA1_HUMAN	KPNA2	6	6	810000				Q99798_ACON_HUMAN	ACO2	3	3	890000				Q09666_AHNK_HUMAN	AHNAK	6	6	1900000				Q96C36_P5CR2_HUMAN	PYCR2	4	4	970000
	P63104_1433Z_HUMAN	YWHAZ	6	6	4200000				Q53H12_AGK_HUMAN	AGK	3	3	360000				P31942_HNRH3_HUMAN	HNRNPH3	5	9	4800000				O14929_HAT1_HUMAN	HAT1	4	4	1100000
	P08238_HS90B_HUMAN	HSP90AB1	6	6	6700000				Q9Y570_PPME1_HUMAN	PPME1	3	3	1300000				HVM27_MOUSE		5	8	17000000				Q14157_UBP2L_HUMAN	UBAP2L	4	4	520000
	P08865_RSSA_HUMAN	RPSA	6	6	6500000				Q13049_TRI32_HUMAN	TRIM32	3	3	250000				Q8NHW5_RLA0L_HUMAN	RPLP0P6	5	8	3600000				Q9NVV4_PAPD1_HUMAN	MTPAP	4	4	1100000
	O76003_GLRX3_HUMAN	GLRX3	6	6	860000				Q8IX18_DHX40_HUMAN	DHX40	3	3	350000				P07437_TBB5_HUMAN	TUBB	5	6	5800000				P42224_STAT1_HUMAN	STAT1	4	4	650000
	P53396_ACLY_HUMAN	ACLY	6	6	750000				P51553_IDH3G_HUMAN	IDH3G	3	3	960000				P07910_HNRPC_HUMAN	HNRNPC	5	6	3100000				P11802_CDK4_HUMAN	CDK4	4	4	890000
	O60506_HNRPQ_HUMAN	SYNCRIP	6	6	1600000				O95376_ARI2_HUMAN	ARIH2	3	3	130000				Q13151_ROA0_HUMAN	HNRNPA0	5	6	1700000				Q07960_RHG01_HUMAN	ARHGAP1	4	4	340000
	P52597_HNRPF_HUMAN	HNRNPF	6	6	2300000				Q9BRK5_CAB45_HUMAN	SDF4	3	3	900000				P48444_COPD_HUMAN	ARCN1	5	6	1000000				Q13131_AAPK1_HUMAN	PRKAA1	4	4	1400000
	P22061_PIMT_HUMAN	PCMT1	6	6	1000000				O76094_SRP72_HUMAN	SRP72	3	3	410000				Q5HYB6_Q5HYB6_HUMAN	DKFZp686J1372	5	5	780000				Q9Y570_PPME1_HUMAN	PPME1	4	4	1400000
	Q9Y285_SYFA_HUMAN	FARSA	6	6	1200000				P49916_DNLI3_HUMAN	LIG3	3	3	250000				P22234_PUR6_HUMAN	PAICS	5	5	680000				O75165_DJC13_HUMAN	DNAJC13	4	4	200000
	Q9UQ80_PA2G4_HUMAN	PA2G4	6	6	1200000				Q5T9A4_ATD3B_HUMAN	ATAD3B	3	3	970000				P52907_CAZA1_HUMAN	CAPZA1	5	5	780000				O95071_UBR5_HUMAN	UBR5	4	4	340000
	Q58FF8_H90B2_HUMAN	HSP90AB2P	6	6	9400000				P40763_STAT3_HUMAN	STAT3	3	3	450000				Q92734_TFG_HUMAN	TFG	5	5	930000				Q9H3U1_UN45A_HUMAN	UNC45A	4	4	420000
	P54652_HSP72_HUMAN	HSPA2	6	6	15000000				Q96T76_MMS19_HUMAN	MMS19	3	3	230000				O60506_HNRPQ_HUMAN	SYNCRIP	5	5	1100000				P11172_UMPS_HUMAN	UMPS	4	4	230000
	P11940_PABP1_HUMAN	PABPC1	6	6	750000				O43252_PAPS1_HUMAN	PAPSS1	3	3	380000				P49321_NASP_HUMAN	NASP	5	5	540000				O95373_IPO7_HUMAN	IPO7	4	4	550000
	Q06830_PRDX1_HUMAN	PRDX1	6	6	1700000				Q8IXB1_DJC10_HUMAN	DNAJC10	3	3	250000				P05388_RLA0_HUMAN	RPLP0	5	5	1200000				P11498_PYC_HUMAN	PC	4	4	460000
	HVM27_MOUSE		5	7	23000000				P28331_NDUS1_HUMAN	NDUFS1	3	3	290000				P12004_PCNA_HUMAN	PCNA	5	5	1000000				P11310_ACADM_HUMAN	ACADM	4	4	690000
	P55060_XPO2_HUMAN	CSE1L	5	6	580000				Q14168_MPP2_HUMAN	MPP2	3	3	180000				Q13283_G3BP1_HUMAN	G3BP1	5	5	430000				O43933_PEX1_HUMAN	PEX1	4	4	190000
	P62191_PRS4_HUMAN	PSMC1	5	6	880000				Q9HCU5_PREB_HUMAN	PREB	3	3	340000				P61221_ABCE1_HUMAN	ABCE1	5	5	600000				Q9H078_CLPB_HUMAN	CLPB	4	4	420000
	Q8WXF1_PSPC1_HUMAN	PSPC1	5	6	860000				P01889_1B07_HUMAN	HLA-B	3	3	470000				P40926_MDHM_HUMAN	MDH2	5	5	570000				P36507_MP2K2_HUMAN	MAP2K2	4	4	860000
	P62906_RL10A_HUMAN	RPL10A	5	6	2200000				Q12904_AIMP1_HUMAN	AIMP1	3	3	940000				P11388_TOP2A_HUMAN	TOP2A	5	5	310000				O00203_AP3B1_HUMAN	AP3B1	4	4	4000000
	Q9Y266_NUDC_HUMAN	NUDC	5	6	1300000				Q8WVM8_SCFD1_HUMAN	SCFD1	3	3	320000				P06493_CDK1_HUMAN	CDK1	5	5	910000				Q8TC07_TBC15_HUMAN	TBC1D15	4	4	360000
	Q15084_PDIA6_HUMAN	PDIA6	5	5	510000				Q92974_ARHG2_HUMAN	ARHGEF2	3	3	140000				Q15393_SF3B3_HUMAN	SF3B3	5	5	350000				Q13724_MOGS_HUMAN	MOGS	4	4	470000
	Q15019_SEPT2_HUMAN	SEPTIN2	5	5	870000				Q03426_KIME_HUMAN	MVK	3	3	270000				P17812_PYRG1_HUMAN	CTPS1	5	5	1800000				Q9Y5Q9_TF3C3_HUMAN	GTF3C3	4	4	600000
	Q9Y3F4_STRAP_HUMAN	STRAP	5	5	850000				Q9BTY7_HGH1_HUMAN	HGH1	3	3	130000				Q92878_RAD50_HUMAN	RAD50	5	5	300000				Q9UKN8_TF3C4_HUMAN	GTF3C4	4	4	400000
	Q92734_TFG_HUMAN	TFG	5	5	1500000				Q9H1A4_APC1_HUMAN	ANAPC1	3	3	94000				O14979_HNRDL_HUMAN	HNRNPDL	5	5	2000000				Q9UNX4_WDR3_HUMAN	WDR3	4	4	260000
	P52907_CAZA1_HUMAN	CAPZA1	5	5	930000				Q9Y4W2_LAS1L_HUMAN	LAS1L	3	3	430000				P36542_ATPG_HUMAN	ATP5C1	5	5	780000				Q92900_RENT1_HUMAN	UPF1	4	4	370000
	Q9Y3I0_RTCB_HUMAN	RTCB	5	5	730000				Q9H7B4_SMYD3_HUMAN	SMYD3	3	3	420000				Q9NR30_DDX21_HUMAN	DDX21	5	5	410000				Q9NW08_RPC2_HUMAN	POLR3B	4	4	330000
	P04792_HSPB1_HUMAN	HSPB1	5	5	1500000				Q15269_PWP2_HUMAN	PWP2	3	3	150000				Q16531_DDB1_HUMAN	DDB1	5	5	210000				Q96KG9_NTKL_HUMAN	SCYL1	4	4	440000
	P17980_PRS6A_HUMAN	PSMC3	5	5	360000				Q13724_MOGS_HUMAN	MOGS	3	3	380000				O95347_SMC2_HUMAN	SMC2	5	5	490000				P19367_HXK1_HUMAN	HK1	4	4	310000
	Q07065_CKAP4_HUMAN	CKAP4	5	5	470000				Q9UNN5_FAF1_HUMAN	FAF1	3	3	420000				P46777_RL5_HUMAN	RPL5	5	5	1700000				Q9UBS4_DJB11_HUMAN	DNAJB11	4	4	840000
	Q9NR30_DDX21_HUMAN	DDX21	5	5	1000000				Q96S59_RANB9_HUMAN	RANBP9	3	3	400000				IgG2a_bovine		5	5	3500000				Q96HS1_PGAM5_HUMAN	PGAM5	4	4	1100000
	P62333_PRS10_HUMAN	PSMC6	5	5	660000				Q9Y305_ACOT9_HUMAN	ACOT9	3	3	260000				P63104_1433Z_HUMAN	YWHAZ	4	5	2000000				P40937_RFC5_HUMAN	RFC5	4	4	660000
	Q8NHW5_RLA0L_HUMAN	RPLP0P6	5	5	4200000				P50225_ST1A1_HUMAN	SULT1A1	3	3	430000				Q12906_ILF3_HUMAN	ILF3	4	5	820000				Q14671_PUM1_HUMAN	PUM1	4	4	390000
	Q9P2J5_SYLC_HUMAN	LARS	5	5	270000				O43572_AKA10_HUMAN	AKAP10	3	3	250000				Q9Y285_SYFA_HUMAN	FARSA	4	5	810000				P40938_RFC3_HUMAN	RFC3	4	4	880000
	P68400_CSK21_HUMAN	CSNK2A1	5	5	850000				Q13409_DC1I2_HUMAN	DYNC1I2	3	3	700000				P43246_MSH2_HUMAN	MSH2	4	5	130000				Q9H7D7_WDR26_HUMAN	WDR26	4	4	380000
	P50991_TCPD_HUMAN	CCT4	5	5	1100000				P46821_MAP1B_HUMAN	MAP1B	3	3	490000				Q15365_PCBP1_HUMAN	PCBP1	4	5	640000				P35249_RFC4_HUMAN	RFC4	4	4	430000
	Q9NSD9_SYFB_HUMAN	FARSB	5	5	750000				P51784_UBP11_HUMAN	USP11	3	3	150000				P45974_UBP5_HUMAN	USP5	4	5	230000				Q13838_DX39B_HUMAN	DDX39B	4	4	940000
	B7ZW38_HNRC3_HUMAN	HNRNPCL3	5	5	5800000				O95251_KAT7_HUMAN	KAT7	3	3	210000				Q99460_PSMD1_HUMAN	PSMD1	4	5	190000				O15344_TRI18_HUMAN	MID1	4	4	1000000
	P28066_PSA5_HUMAN	PSMA5	5	5	900000				Q6L8Q7_PDE12_HUMAN	PDE12	3	3	290000				P54652_HSP72_HUMAN	HSPA2	4	5	8800000				P46977_STT3A_HUMAN	STT3A	4	4	970000
	O00299_CLIC1_HUMAN	CLIC1	5	5	1200000				O95340_PAPS2_HUMAN	PAPSS2	3	3	540000				P23526_SAHH_HUMAN	AHCY	4	5	550000				Q9UNM6_PSD13_HUMAN	PSMD13	4	4	430000
	P78527_PRKDC_HUMAN	PRKDC	5	5	190000				Q9UKN8_TF3C4_HUMAN	GTF3C4	3	3	530000				P62906_RL10A_HUMAN	RPL10A	4	5	2300000				Q96BN8_OTUL_HUMAN	OTULIN	4	4	410000
	P12235_ADT1_HUMAN	SLC25A4	5	5	2200000				Q13356_PPIL2_HUMAN	PPIL2	3	3	240000				P63244_GBLP_HUMAN	GNB2L1	4	5	2700000				P52294_IMA5_HUMAN	KPNA1	3	5	1500000
	O95831_AIFM1_HUMAN	AIFM1	5	5	450000				Q4G0F5_VP26B_HUMAN	VPS26B	3	3	1900000				P12235_ADT1_HUMAN	SLC25A4	4	5	2200000				Q15366_PCBP2_HUMAN	PCBP2	3	5	990000
	P18124_RL7_HUMAN	RPL7	4	7	500000				P49959_MRE11_HUMAN	MRE11A	3	3	440000				P52292_IMA1_HUMAN	KPNA2	4	4	520000				P04181_OAT_HUMAN	OAT	3	4	230000
	P61163_ACTZ_HUMAN	ACTR1A	4	6	690000				Q8N122_RPTOR_HUMAN	RPTOR	3	3	1100000				P29692_EF1D_HUMAN	EEF1D	4	4	1600000				P51116_FXR2_HUMAN	FXR2	3	4	320000
	P05388_RLA0_HUMAN	RPLP0	4	5	1700000				P35250_RFC2_HUMAN	RFC2	3	3	630000				Q12905_ILF2_HUMAN	ILF2	4	4	600000				Q66K74_MAP1S_HUMAN	MAP1S	3	4	320000
	Q15365_PCBP1_HUMAN	PCBP1	4	5	1900000				Q66K74_MAP1S_HUMAN	MAP1S	3	3	340000				Q14103_HNRPD_HUMAN	HNRNPD	4	4	4100000				Q16204_CCDC6_HUMAN	CCDC6	3	4	490000
	O95757_HS74L_HUMAN	HSPA4L	4	5	370000				Q04726_TLE3_HUMAN	TLE3	3	3	270000				P13797_PLST_HUMAN	PLS3	4	4	460000				Q15459_SF3A1_HUMAN	SF3A1	3	4	230000
	O14979_HNRDL_HUMAN	HNRNPDL	4	5	3600000				Q8TC07_TBC15_HUMAN	TBC1D15	3	3	310000				Q9BUJ2_HNRL1_HUMAN	HNRNPUL1	4	4	520000				Q15758_AAAT_HUMAN	SLC1A5	3	4	350000
	A6NCN2_KR87P_HUMAN	KRT87P	4	5	1100000				Q96GX5_GWL_HUMAN	MASTL	3	3	420000				Q9Y490_TLN1_HUMAN	TLN1	4	4	110000				O95340_PAPS2_HUMAN	PAPSS2	3	4	430000
	Q13509_TBB3_HUMAN	TUBB3	4	5	4400000				O75152_ZC11A_HUMAN	ZC3H11A	3	3	370000				O14980_XPO1_HUMAN	XPO1	4	4	420000				O95251_KAT7_HUMAN	KAT7	3	4	130000
	P78347_GTF2I_HUMAN	GTF2I	4	5	340000				P30154_2AAB_HUMAN	PPP2R1B	3	3	220000				P49736_MCM2_HUMAN	MCM2	4	4	610000				Q8IX01_SUGP2_HUMAN	SUGP2	3	4	460000
	P29692_EF1D_HUMAN	EEF1D	4	4	2200000				O75746_CMC1_HUMAN	SLC25A12	3	3	870000				P62191_PRS4_HUMAN	PSMC1	4	4	340000				P36776_LONM_HUMAN	LONP1	3	4	160000
	P31040_SDHA_HUMAN	SDHA	4	4	940000				Q96BN8_OTUL_HUMAN	OTULIN	3	3	370000				Q32P51_RA1L2_HUMAN	HNRNPA1L2	4	4	1600000				Q9Y6A5_TACC3_HUMAN	TACC3	3	3	470000
	P24752_THIL_HUMAN	ACAT1	4	4	480000				Q9Y4R8_TELO2_HUMAN	TELO2	3	3	220000				P08865_RSSA_HUMAN	RPSA	4	4	1600000				Q14318_FKBP8_HUMAN	FKBP8	3	3	270000
	P43490_NAMPT_HUMAN	NAMPT	4	4	400000				Q3SXM5_HSDL1_HUMAN	HSDL1	3	3	550000				Q9Y3I0_RTCB_HUMAN	RTCB	4	4	360000				P46199_IF2M_HUMAN	MTIF2	3	3	260000
	P27348_1433T_HUMAN	YWHAQ	4	4	860000				O00116_ADAS_HUMAN	AGPS	3	3	330000				O15523_DDX3Y_HUMAN	DDX3Y	4	4	530000				Q5T160_SYRM_HUMAN	RARS2	3	3	120000
	P33993_MCM7_HUMAN	MCM7	4	4	230000				Q9NR50_EI2BG_HUMAN	EIF2B3	3	3	350000				P47897_SYQ_HUMAN	QARS	4	4	260000				Q8IX18_DHX40_HUMAN	DHX40	3	3	420000
	P39656_OST48_HUMAN	DDOST	4	4	270000				Q9Y5K5_UCHL5_HUMAN	UCHL5	3	3	260000				P12270_TPR_HUMAN	TPR	4	4	200000				Q16134_ETFD_HUMAN	ETFDH	3	3	530000
	O43390_HNRPR_HUMAN	HNRNPR	4	4	570000				Q9H7D7_WDR26_HUMAN	WDR26	3	3	510000				P18669_PGAM1_HUMAN	PGAM1	4	4	540000				O95376_ARI2_HUMAN	ARIH2	3	3	570000
	P49321_NASP_HUMAN	NASP	4	4	440000				Q9UJV9_DDX41_HUMAN	DDX41	3	3	500000				P33176_KINH_HUMAN	KIF5B	4	4	260000				Q14315_FLNC_HUMAN	FLNC	3	3	140000
	Q15029_U5S1_HUMAN	EFTUD2	4	4	270000				Q13310_PABP4_HUMAN	PABPC4	3	3	1500000				Q15019_SEPT2_HUMAN	SEPTIN2	4	4	180000				Q00535_CDK5_HUMAN	CDK5	3	3	560000
	Q9UHX1_PUF60_HUMAN	PUF60	4	4	730000				Q14181_DPOA2_HUMAN	POLA2	3	3	630000				P04083_ANXA1_HUMAN	ANXA1	4	4	390000				P49593_PPM1F_HUMAN	PPM1F	3	3	180000
	Q9UBE0_SAE1_HUMAN	SAE1	4	4	420000				P36507_MP2K2_HUMAN	MAP2K2	3	3	980000				P18124_RL7_HUMAN	RPL7	4	4	710000				P22830_HEMH_HUMAN	FECH	3	3	580000
	Q9NTK5_OLA1_HUMAN	OLA1	4	4	370000				O75534_CSDE1_HUMAN	CSDE1	3	3	470000				Q96QK1_VPS35_HUMAN	VPS35	4	4	300000				A1L0T0_ILVBL_HUMAN	ILVBL	3	3	140000
	Q9Y316_MEMO1_HUMAN	MEMO1	4	4	830000				Q7L0Y3_MRRP1_HUMAN	TRMT10C	3	3	770000				P55209_NP1L1_HUMAN	NAP1L1	4	4	650000				P42167_LAP2B_HUMAN	TMPO	3	3	280000
	P55209_NP1L1_HUMAN	NAP1L1	4	4	550000				P46977_STT3A_HUMAN	STT3A	3	3	330000				P62258_1433E_HUMAN	YWHAE	4	4	1300000				P49916_DNLI3_HUMAN	LIG3	3	3	230000
	P07437_TBB5_HUMAN	TUBB	4	4	6300000				P52294_IMA5_HUMAN	KPNA1	2	4	460000				Q9NTJ4_MA2C1_HUMAN	MAN2C1	4	4	940000				P53350_PLK1_HUMAN	PLK1	3	3	450000
	Q99623_PHB2_HUMAN	PHB2	4	4	960000				Q9Y2R4_DDX52_HUMAN	DDX52	2	3	69000				P31946_1433B_HUMAN	YWHAB	4	4	3300000				Q12904_AIMP1_HUMAN	AIMP1	3	3	1400000
	P27824_CALX_HUMAN	CANX	4	4	380000				O75616_ERAL1_HUMAN	ERAL1	2	3	340000				P53618_COPB_HUMAN	COPB1	4	4	610000				P51648_AL3A2_HUMAN	ALDH3A2	3	3	420000
	P04181_OAT_HUMAN	OAT	4	4	400000				Q9P2I0_CPSF2_HUMAN	CPSF2	2	3	120000				Q7KZF4_SND1_HUMAN	SND1	4	4	170000				P57737_CORO7_HUMAN	CORO7	3	3	180000
	P04844_RPN2_HUMAN	RPN2	4	4	320000				Q9GZS3_WDR61_HUMAN	WDR61	2	3	160000				Q15717_ELAV1_HUMAN	ELAVL1	4	4	850000				Q8NI27_THOC2_HUMAN	THOC2	3	3	180000
	P33176_KINH_HUMAN	KIF5B	4	4	220000				Q9HAV4_XPO5_HUMAN	XPO5	2	3	53000				Q00341_VIGLN_HUMAN	HDLBP	4	4	250000				P35520_CBS_HUMAN	CBS	3	3	1500000
	P38159_RBMX_HUMAN	RBMX	4	4	1600000				Q9NTJ3_SMC4_HUMAN	SMC4	2	3	160000				Q93008_USP9X_HUMAN	USP9X	4	4	750000				Q92888_ARHG1_HUMAN	ARHGEF1	3	3	120000
	P48735_IDHP_HUMAN	IDH2	4	4	340000				Q8WUA4_TF3C2_HUMAN	GTF3C2	2	3	360000				P53621_COPA_HUMAN	COPA	4	4	500000				P50225_ST1A1_HUMAN	SULT1A1	3	3	270000
	O95433_AHSA1_HUMAN	AHSA1	4	4	650000				Q8IZ69_TRM2A_HUMAN	TRMT2A	2	3	180000				P08758_ANXA5_HUMAN	ANXA5	4	4	170000				Q07864_DPOE1_HUMAN	POLE	3	3	120000
	Q07021_C1QBP_HUMAN	C1QBP	4	4	720000				O15344_TRI18_HUMAN	MID1	2	3	400000				Q14980_NUMA1_HUMAN	NUMA1	4	4	330000				O14579_COPE_HUMAN	COPE	3	3	390000
	O00425_IF2B3_HUMAN	IGF2BP3	4	4	400000				O43347_MSI1H_HUMAN	MSI1	2	3	110000				P17844_DDX5_HUMAN	DDX5	4	4	320000				P31939_PUR9_HUMAN	ATIC	3	3	290000
	P09661_RU2A_HUMAN	SNRPA1	4	4	820000				O14976_GAK_HUMAN	GAK	2	2	63000				KV2A7_MOUSE		3	6	62000000				Q9Y2L5_TPPC8_HUMAN	TRAPPC8	3	3	87000
	P02786_TFR1_HUMAN	TFRC	4	4	180000				Q9H3P7_GCP60_HUMAN	ACBD3	2	2	330000				Q1KMD3_HNRL2_HUMAN	HNRNPUL2	3	5	210000				Q5T9A4_ATD3B_HUMAN	ATAD3B	3	3	730000
	IgG1_bovine		4	4	4000000				O75382_TRIM3_HUMAN	TRIM3	2	2	46000				P12532_KCRU_HUMAN	CKMT1A	3	4	130000				P19387_RPB3_HUMAN	POLR2C	3	3	300000
	P31483_TIA1_HUMAN	TIA1	4	4	910000				Q9Y312_AAR2_HUMAN	AAR2	2	2	250000				P0C0L4_CO4A_HUMAN	C4A	3	4	1500000				Q9H3S7_PTN23_HUMAN	PTPN23	3	3	230000
	P42765_THIM_HUMAN	ACAA2	4	4	530000				Q9H269_VPS16_HUMAN	VPS16	2	2	240000				P38159_RBMX_HUMAN	RBMX	3	4	480000				Q8NI60_ADCK3_HUMAN	ADCK3	3	3	510000
	P25789_PSA4_HUMAN	PSMA4	4	4	1400000				Q9ULX6_AKP8L_HUMAN	AKAP8L	2	2	440000				P67809_YBOX1_HUMAN	YBX1	3	4	510000				Q9Y217_MTMR6_HUMAN	MTMR6	3	3	170000
	Q9UKM9_RALY_HUMAN	RALY	4	4	740000				O60841_IF2P_HUMAN	EIF5B	2	2	240000				Q58FG1_HS904_HUMAN	HSP90AA4P	3	4	4100000				Q9Y5Q8_TF3C5_HUMAN	GTF3C5	3	3	380000
	P61247_RS3A_HUMAN	RPS3A	4	4	970000				Q5VIR6_VPS53_HUMAN	VPS53	2	2	53000				P05023_AT1A1_HUMAN	ATP1A1	3	4	240000				Q92625_ANS1A_HUMAN	ANKS1A	3	3	170000
	P08243_ASNS_HUMAN	ASNS	4	4	580000				P46734_MP2K3_HUMAN	MAP2K3	2	2	26000				Q9H4B7_TBB1_HUMAN	TUBB1	3	4	3400000				Q9BSJ2_GCP2_HUMAN	TUBGCP2	3	3	290000
	P53621_COPA_HUMAN	COPA	4	4	330000				Q15427_SF3B4_HUMAN	SF3B4	2	2	180000				IgG1_bovine		3	4	3500000				Q9UHB9_SRP68_HUMAN	SRP68	3	3	150000
	P01857_IGHG1_HUMAN	IGHG1	4	4	2700000				Q9ULR0_ISY1_HUMAN	ISY1	2	2	230000				P04350_TBB4A_HUMAN	TUBB4A	3	4	1100000				Q6L8Q7_PDE12_HUMAN	PDE12	3	3	210000
	P40926_MDHM_HUMAN	MDH2	4	4	950000				Q96CS3_FAF2_HUMAN	FAF2	2	2	320000				O00571_DDX3X_HUMAN	DDX3X	3	3	210000				Q9BTW9_TBCD_HUMAN	TBCD	3	3	220000
	Q14204_DYHC1_HUMAN	DYNC1H1	4	4	250000				Q96CW5_GCP3_HUMAN	TUBGCP3	2	2	170000				P43490_NAMPT_HUMAN	NAMPT	3	3	200000				Q71RC2_LARP4_HUMAN	LARP4	3	3	93000
	O75083_WDR1_HUMAN	WDR1	4	4	360000				Q9UNX4_WDR3_HUMAN	WDR3	2	2	81000				Q9UHX1_PUF60_HUMAN	PUF60	3	3	290000				Q9Y2I1_NISCH_HUMAN	NISCH	3	3	410000
	P33992_MCM5_HUMAN	MCM5	4	4	440000				P21266_GSTM3_HUMAN	GSTM3	2	2	120000				P61163_ACTZ_HUMAN	ACTR1A	3	3	260000				Q9NZW5_MPP6_HUMAN	MPP6	3	3	340000
	P34897_GLYM_HUMAN	SHMT2	4	4	1100000				P43897_EFTS_HUMAN	TSFM	2	2	370000				P04040_CATA_HUMAN	CAT	3	3	23000000				Q8WVB6_CTF18_HUMAN	CHTF18	3	3	260000
	Q09666_AHNK_HUMAN	AHNAK	4	4	490000				O00429_DNM1L_HUMAN	DNM1L	2	2	42000				Q9Y2L1_RRP44_HUMAN	DIS3	3	3	140000				Q9NR50_EI2BG_HUMAN	EIF2B3	3	3	310000
	P27797_CALR_HUMAN	CALR	4	4	480000				Q9HBK9_AS3MT_HUMAN	AS3MT	2	2	130000				P27348_1433T_HUMAN	YWHAQ	3	3	500000				P10155_RO60_HUMAN	TROVE2	3	3	350000
	Q7KZF4_SND1_HUMAN	SND1	4	4	310000				P49915_GUAA_HUMAN	GMPS	2	2	33000				P06744_G6PI_HUMAN	GPI	3	3	150000				O14802_RPC1_HUMAN	POLR3A	3	3	130000
	P28838_AMPL_HUMAN	LAP3	4	4	270000				O95905_SGT1_HUMAN	ECD	2	2	17000				Q99729_ROAA_HUMAN	HNRNPAB	3	3	1300000				O75746_CMC1_HUMAN	SLC25A12	3	3	490000
	Q1KMD3_HNRL2_HUMAN	HNRNPUL2	4	4	380000				Q9Y2L5_TPPC8_HUMAN	TRAPPC8	2	2	26000				Q5T4S7_UBR4_HUMAN	UBR4	3	3	31000				Q92995_UBP13_HUMAN	USP13	3	3	140000
	P62424_RL7A_HUMAN	RPL7A	4	4	710000				P50336_PPOX_HUMAN	PPOX	2	2	270000				P30153_2AAA_HUMAN	PPP2R1A	3	3	500000				P50213_IDH3A_HUMAN	IDH3A	3	3	510000
	Q9P258_RCC2_HUMAN	RCC2	4	4	650000				Q06787_FMR1_HUMAN	FMR1	2	2	940000				Q92616_GCN1L_HUMAN	GCN1L1	3	3	64000				Q13045_FLII_HUMAN	FLII	3	3	190000
	P01834_IGKC_HUMAN	IGKC	3	5	880000				Q9NZB2_F120A_HUMAN	FAM120A	2	2	240000				P52732_KIF11_HUMAN	KIF11	3	3	130000				Q63HN8_RN213_HUMAN	RNF213	3	3	100000
	Q9H4B7_TBB1_HUMAN	TUBB1	3	5	6600000				Q9C0F1_CEP44_HUMAN	CEP44	2	2	240000				Q8WXF1_PSPC1_HUMAN	PSPC1	3	3	240000				Q9BRK5_CAB45_HUMAN	SDF4	3	3	700000
	P46777_RL5_HUMAN	RPL5	3	5	1100000				Q9UQE7_SMC3_HUMAN	SMC3	2	2	300000				Q99798_ACON_HUMAN	ACO2	3	3	390000				Q99570_PI3R4_HUMAN	PIK3R4	3	3	220000
	O00571_DDX3X_HUMAN	DDX3X	3	4	300000				Q9BRT8_CBWD1_HUMAN	CBWD1	2	2	110000				P27824_CALX_HUMAN	CANX	3	3	320000				P46734_MP2K3_HUMAN	MAP2K3	3	3	99000
	P04350_TBB4A_HUMAN	TUBB4A	3	4	1800000				Q9Y697_NFS1_HUMAN	NFS1	2	2	230000				P35749_MYH11_HUMAN	MYH11	3	3	2600000				P30520_PURA2_HUMAN	ADSS	3	3	390000
	Q00535_CDK5_HUMAN	CDK5	3	4	390000				Q8NI60_ADCK3_HUMAN	ADCK3	2	2	440000				Q9Y316_MEMO1_HUMAN	MEMO1	3	3	580000				Q13085_ACACA_HUMAN	ACACA	3	3	170000
	P12004_PCNA_HUMAN	PCNA	3	4	3900000				Q01780_EXOSX_HUMAN	EXOSC10	2	2	170000				P28799_GRN_HUMAN	GRN	3	3	8200000				Q96EY1_DNJA3_HUMAN	DNAJA3	3	3	570000
	P28799_GRN_HUMAN	GRN	3	4	14000000				P24941_CDK2_HUMAN	CDK2	2	2	300000				P60174_TPIS_HUMAN	TPI1	3	3	280000				Q53GT1_KLH22_HUMAN	KLHL22	3	3	190000
	Q15417_CNN3_HUMAN	CNN3	3	4	14000000				P10589_COT1_HUMAN	NR2F1	2	2	240000				O95757_HS74L_HUMAN	HSPA4L	3	3	300000				P21359_NF1_HUMAN	NF1	3	3	160000
	O75821_EIF3G_HUMAN	EIF3G	3	4	590000				Q8N1B4_VPS52_HUMAN	VPS52	2	2	180000				Q13509_TBB3_HUMAN	TUBB3	3	3	2300000				Q14202_ZMYM3_HUMAN	ZMYM3	3	3	250000
	P12532_KCRU_HUMAN	CKMT1A	3	3	220000				O60306_AQR_HUMAN	AQR	2	2	69000				P60842_IF4A1_HUMAN	EIF4A1	3	3	520000				P49959_MRE11_HUMAN	MRE11A	3	3	380000
	Q14103_HNRPD_HUMAN	HNRNPD	3	3	8000000				P06753_TPM3_HUMAN	TPM3	2	2	360000				P05141_ADT2_HUMAN	SLC25A5	3	3	1400000				Q96QG7_MTMR9_HUMAN	MTMR9	3	3	430000
	P67809_YBOX1_HUMAN	YBX1	3	3	4100000				Q15418_KS6A1_HUMAN	RPS6KA1	2	2	800000				P22102_PUR2_HUMAN	GART	3	3	320000				Q9Y2X3_NOP58_HUMAN	NOP58	3	3	310000
	P06744_G6PI_HUMAN	GPI	3	3	250000				Q9Y2X3_NOP58_HUMAN	NOP58	2	2	190000				O00410_IPO5_HUMAN	IPO5	3	3	120000				Q96CS3_FAF2_HUMAN	FAF2	3	3	440000
	P56537_IF6_HUMAN	EIF6	3	3	340000				O75943_RAD17_HUMAN	RAD17	2	2	42000				O60762_DPM1_HUMAN	DPM1	3	3	210000				O75306_NDUS2_HUMAN	NDUFS2	3	3	760000
	Q9NVI7_ATD3A_HUMAN	ATAD3A	3	3	170000				P26639_SYTC_HUMAN	TARS	2	2	200000				P28066_PSA5_HUMAN	PSMA5	3	3	480000				Q9BWD1_THIC_HUMAN	ACAT2	3	3	540000
	Q7L2H7_EIF3M_HUMAN	EIF3M	3	3	390000				Q9NVX2_NLE1_HUMAN	NLE1	2	2	280000				Q86UY6_NAA40_HUMAN	NAA40	3	3	350000				P49792_RBP2_HUMAN	RANBP2	3	3	250000
	O15523_DDX3Y_HUMAN	DDX3Y	3	3	400000				Q9NSK0_KLC4_HUMAN	KLC4	2	2	250000				P22087_FBRL_HUMAN	FBL	3	3	590000				Q9Y305_ACOT9_HUMAN	ACOT9	3	3	200000
	Q13435_SF3B2_HUMAN	SF3B2	3	3	240000				Q969Z0_TBRG4_HUMAN	TBRG4	2	2	420000				O76003_GLRX3_HUMAN	GLRX3	3	3	270000				Q08945_SSRP1_HUMAN	SSRP1	3	3	250000
	P0C0L4_CO4A_HUMAN	C4A	3	3	1400000				Q15054_DPOD3_HUMAN	POLD3	2	2	560000				Q14676_MDC1_HUMAN	MDC1	3	3	160000				Q9Y4R8_TELO2_HUMAN	TELO2	3	3	200000
	P13804_ETFA_HUMAN	ETFA	3	3	98000				Q9Y295_DRG1_HUMAN	DRG1	2	2	430000				Q9GZZ1_NAA50_HUMAN	NAA50	3	3	720000				P04792_HSPB1_HUMAN	HSPB1	3	3	590000
	Q92552_RT27_HUMAN	MRPS27	3	3	140000				P55265_DSRAD_HUMAN	ADAR	2	2	360000				P78347_GTF2I_HUMAN	GTF2I	3	3	140000				Q14C86_GAPD1_HUMAN	GAPVD1	3	3	310000
	P09543_CN37_HUMAN	CNP	3	3	190000				Q5BKZ1_ZN326_HUMAN	ZNF326	2	2	480000				Q9NSD9_SYFB_HUMAN	FARSB	3	3	200000				Q9UKF6_CPSF3_HUMAN	CPSF3	3	3	450000
	Q92945_FUBP2_HUMAN	KHSRP	3	3	440000				Q8NFV4_ABHDB_HUMAN	ABHD11	2	2	130000				O75150_BRE1B_HUMAN	RNF40	3	3	240000				Q14677_EPN4_HUMAN	CLINT1	3	3	610000
	P43686_PRS6B_HUMAN	PSMC4	3	3	110000				Q9HCM4_E41L5_HUMAN	EPB41L5	2	2	200000				P23921_RIR1_HUMAN	RRM1	3	3	340000				Q9ULE6_PALD_HUMAN	PALD1	3	3	140000
	Q9Y2L1_RRP44_HUMAN	DIS3	3	3	160000				Q16342_PDCD2_HUMAN	PDCD2	2	2	200000				O14744_ANM5_HUMAN	PRMT5	3	3	450000				P00367_DHE3_HUMAN	GLUD1	3	3	640000
	Q13084_RM28_HUMAN	MRPL28	3	3	120000				Q9NWS0_PIHD1_HUMAN	PIH1D1	2	2	220000				Q96AG4_LRC59_HUMAN	LRRC59	3	3	190000				Q8WVT3_TPC12_HUMAN	TRAPPC12	3	3	410000
	O43242_PSMD3_HUMAN	PSMD3	3	3	460000				P46013_KI67_HUMAN	MKI67	2	2	120000				P13804_ETFA_HUMAN	ETFA	3	3	170000				Q9NYY8_FAKD2_HUMAN	FASTKD2	3	3	240000
	Q15393_SF3B3_HUMAN	SF3B3	3	3	160000				Q9H4I3_TRABD_HUMAN	TRABD	2	2	360000				O43390_HNRPR_HUMAN	HNRNPR	3	3	240000				Q14966_ZN638_HUMAN	ZNF638	3	3	300000
	P18669_PGAM1_HUMAN	PGAM1	3	3	430000				P61160_ARP2_HUMAN	ACTR2	2	2	1000000				P02786_TFR1_HUMAN	TFRC	3	3	140000				Q13123_RED_HUMAN	IK	3	3	250000
	Q9HB71_CYBP_HUMAN	CACYBP	3	3	290000				Q6P996_PDXD1_HUMAN	PDXDC1	2	2	110000				Q02790_FKBP4_HUMAN	FKBP4	3	3	260000				Q8N3C0_ASCC3_HUMAN	ASCC3	3	3	170000
	Q9BXW7_CECR5_HUMAN	CECR5	3	3	3400000				Q8WWF6_DNJB3_HUMAN	DNAJB3	2	2	610000				Q14651_PLSI_HUMAN	PLS1	3	3	310000				Q15031_SYLM_HUMAN	LARS2	3	3	500000
	P20073_ANXA7_HUMAN	ANXA7	3	3	620000				Q7Z4H7_HAUS6_HUMAN	HAUS6	2	2	210000				Q06830_PRDX1_HUMAN	PRDX1	3	3	650000				Q00536_CDK16_HUMAN	CDK16	3	3	540000
	P15311_EZRI_HUMAN	EZR	3	3	160000				P04843_RPN1_HUMAN	RPN1	2	2	260000				Q9H9B4_SFXN1_HUMAN	SFXN1	3	3	480000				O75943_RAD17_HUMAN	RAD17	3	3	180000
	P41227_NAA10_HUMAN	NAA10	3	3	740000				Q9Y223_GLCNE_HUMAN	GNE	2	2	260000				Q9BXJ9_NAA15_HUMAN	NAA15	3	3	190000				Q9BY44_EIF2A_HUMAN	EIF2A	3	3	330000
	Q09028_RBBP4_HUMAN	RBBP4	3	3	410000				Q2TAL8_QRIC1_HUMAN	QRICH1	2	2	250000				P31483_TIA1_HUMAN	TIA1	3	3	330000				O43592_XPOT_HUMAN	XPOT	3	3	1900000
	Q8WUM4_PDC6I_HUMAN	PDCD6IP	3	3	150000				P12694_ODBA_HUMAN	BCKDHA	2	2	230000				Q14444_CAPR1_HUMAN	CAPRIN1	3	3	240000				Q96AY3_FKB10_HUMAN	FKBP10	3	3	340000
	P62805_H4_HUMAN	HIST1H4A	3	3	2300000				P08574_CY1_HUMAN	CYC1	2	2	370000				P11216_PYGB_HUMAN	PYGB	3	3	250000				Q13418_ILK_HUMAN	ILK	3	3	320000
	Q99460_PSMD1_HUMAN	PSMD1	3	3	140000				Q68CZ6_HAUS3_HUMAN	HAUS3	2	2	160000				P25786_PSA1_HUMAN	PSMA1	3	3	480000				Q9UJV9_DDX41_HUMAN	DDX41	3	3	360000
	KV2A7_MOUSE		3	3	25000000				Q99829_CPNE1_HUMAN	CPNE1	2	2	98000				P21912_SDHB_HUMAN	SDHB	3	3	530000				O15111_IKKA_HUMAN	CHUK	3	3	190000
	Q9Y2Z0_SUGT1_HUMAN	SUGT1	3	3	170000				O14965_AURKA_HUMAN	AURKA	2	2	590000				Q86W34_AMZ2_HUMAN	AMZ2	3	3	1600000				Q13310_PABP4_HUMAN	PABPC4	3	3	770000
	O15371_EIF3D_HUMAN	EIF3D	3	3	400000				Q9H4L7_SMRCD_HUMAN	SMARCAD1	2	2	110000				Q12888_TP53B_HUMAN	TP53BP1	3	3	310000				Q9UN37_VPS4A_HUMAN	VPS4A	3	3	510000
	P13667_PDIA4_HUMAN	PDIA4	3	3	470000				Q9NVH0_EXD2_HUMAN	EXD2	2	2	170000				P01834_IGKC_HUMAN	IGKC	2	4	370000				P78344_IF4G2_HUMAN	EIF4G2	3	3	210000
	P39023_RL3_HUMAN	RPL3	3	3	610000				P33981_TTK_HUMAN	TTK	2	2	130000				P12956_XRCC6_HUMAN	XRCC6	2	3	160000				Q8WWY3_PRP31_HUMAN	PRPF31	2	3	160000
	Q14651_PLSI_HUMAN	PLS1	3	3	740000				Q71RC2_LARP4_HUMAN	LARP4	2	2	76000				Q9ULV4_COR1C_HUMAN	CORO1C	2	3	120000				Q92621_NU205_HUMAN	NUP205	2	3	270000
	P05141_ADT2_HUMAN	SLC25A5	3	3	1800000				Q99570_PI3R4_HUMAN	PIK3R4	2	2	65000				Q14568_HS902_HUMAN	HSP90AA2	2	3	3100000				P30443_1A01_HUMAN	HLA-A	2	3	280000
	P35580_MYH10_HUMAN	MYH10	3	3	100000				O95819_M4K4_HUMAN	MAP4K4	2	2	11000000				P62987_RL40_HUMAN	UBA52	2	3	7900000				Q9H4I3_TRABD_HUMAN	TRABD	2	3	400000
	Q9Y676_RT18B_HUMAN	MRPS18B	3	3	240000				P18031_PTN1_HUMAN	PTPN1	2	2	340000				O14983_AT2A1_HUMAN	ATP2A1	2	3	220000				Q16576_RBBP7_HUMAN	RBBP7	2	3	520000
	P07602_SAP_HUMAN	PSAP	3	3	290000				Q12797_ASPH_HUMAN	ASPH	2	2	130000				Q12931_TRAP1_HUMAN	TRAP1	2	3	110000				Q96FF9_CDCA5_HUMAN	CDCA5	2	3	330000
	Q15459_SF3A1_HUMAN	SF3A1	3	3	140000				O60313_OPA1_HUMAN	OPA1	2	2	160000				P56537_IF6_HUMAN	EIF6	2	2	430000				Q13144_EI2BE_HUMAN	EIF2B5	2	3	140000
	Q14444_CAPR1_HUMAN	CAPRIN1	3	3	4800000				Q14157_UBP2L_HUMAN	UBAP2L	2	2	210000				P39023_RL3_HUMAN	RPL3	2	2	140000				Q9BQ67_GRWD1_HUMAN	GRWD1	2	2	140000
	P82673_RT35_HUMAN	MRPS35	3	3	200000				P52630_STAT2_HUMAN	STAT2	2	2	130000				B9A064_IGLL5_HUMAN	IGLL5	2	2	1900000				Q9Y5A7_NUB1_HUMAN	NUB1	2	2	210000
	O14744_ANM5_HUMAN	PRMT5	3	3	1000000				Q86X55_CARM1_HUMAN	CARM1	2	2	430000				P67775_PP2AA_HUMAN	PPP2CA	2	2	340000				Q9Y2R4_DDX52_HUMAN	DDX52	2	2	75000
	Q15366_PCBP2_HUMAN	PCBP2	3	3	730000				Q13619_CUL4A_HUMAN	CUL4A	2	2	100000				Q8WUM4_PDC6I_HUMAN	PDCD6IP	2	2	93000				Q8WVX9_FACR1_HUMAN	FAR1	2	2	500000
	P55786_PSA_HUMAN	NPEPPS	3	3	190000				O43172_PRP4_HUMAN	PRPF4	2	2	280000				P26641_EF1G_HUMAN	EEF1G	2	2	320000				Q13188_STK3_HUMAN	STK3	2	2	170000
	P00491_PNPH_HUMAN	PNP	3	3	350000				Q9Y4W6_AFG32_HUMAN	AFG3L2	2	2	200000				Q99829_CPNE1_HUMAN	CPNE1	2	2	64000				P13995_MTDC_HUMAN	MTHFD2	2	2	53000
	P35606_COPB2_HUMAN	COPB2	3	3	270000				Q92506_DHB8_HUMAN	HSD17B8	2	2	190000				P00558_PGK1_HUMAN	PGK1	2	2	320000				E9PAV3_NACAM_HUMAN	NACA	2	2	600000
	Q15645_PCH2_HUMAN	TRIP13	3	3	780000				O95373_IPO7_HUMAN	IPO7	2	2	150000				P32119_PRDX2_HUMAN	PRDX2	2	2	43000				Q8TC12_RDH11_HUMAN	RDH11	2	2	450000
	P27708_PYR1_HUMAN	CAD	3	3	200000				Q9BPW8_NIPS1_HUMAN	NIPSNAP1	2	2	690000				Q8NE71_ABCF1_HUMAN	ABCF1	2	2	63000				Q9BVQ7_SPA5L_HUMAN	SPATA5L1	2	2	51000
	Q08380_LG3BP_HUMAN	LGALS3BP	3	3	240000				Q9BW27_NUP85_HUMAN	NUP85	2	2	540000				P62081_RS7_HUMAN	RPS7	2	2	81000				Q12800_TFCP2_HUMAN	TFCP2	2	2	290000
	Q12906_ILF3_HUMAN	ILF3	3	3	500000				O14908_GIPC1_HUMAN	GIPC1	2	2	170000				Q96SU4_OSBL9_HUMAN	OSBPL9	2	2	180000				Q9Y2S7_PDIP2_HUMAN	POLDIP2	2	2	220000
	P22102_PUR2_HUMAN	GART	3	3	220000				Q5JWF2_GNAS1_HUMAN	GNAS	2	2	400000				P04844_RPN2_HUMAN	RPN2	2	2	180000				Q9P287_BCCIP_HUMAN	BCCIP	2	2	120000
	P63244_GBLP_HUMAN	GNB2L1	3	3	6200000				Q8TCG1_CIP2A_HUMAN	KIAA1524	2	2	360000				P17661_DESM_HUMAN	DES	2	2	1400000				Q9NVU0_RPC5_HUMAN	POLR3E	2	2	76000
	Q02790_FKBP4_HUMAN	FKBP4	3	3	400000				Q6PJT7_ZC3HE_HUMAN	ZC3H14	2	2	69000				Q15084_PDIA6_HUMAN	PDIA6	2	2	110000				P78549_NTH_HUMAN	NTHL1	2	2	120000
	Q9GZZ1_NAA50_HUMAN	NAA50	3	3	280000				Q8NBF2_NHLC2_HUMAN	NHLRC2	2	2	54000				P31040_SDHA_HUMAN	SDHA	2	2	310000				Q96F86_EDC3_HUMAN	EDC3	2	2	200000
	Q13347_EIF3I_HUMAN	EIF3I	3	3	1500000				O75843_AP1G2_HUMAN	AP1G2	2	2	160000				P61981_1433G_HUMAN	YWHAG	2	2	310000				Q6IN85_P4R3A_HUMAN	SMEK1	2	2	23000
	P15880_RS2_HUMAN	RPS2	3	3	280000				P45954_ACDSB_HUMAN	ACADSB	2	2	220000				P41219_PERI_HUMAN	PRPH	2	2	820000				Q2TAL8_QRIC1_HUMAN	QRICH1	2	2	190000
	P54819_KAD2_HUMAN	AK2	3	3	170000				Q9BVP2_GNL3_HUMAN	GNL3	2	2	160000				P55265_DSRAD_HUMAN	ADAR	2	2	140000				Q96I24_FUBP3_HUMAN	FUBP3	2	2	230000
	Q9UMS4_PRP19_HUMAN	PRPF19	3	3	960000				Q9HC98_NEK6_HUMAN	NEK6	2	2	200000				P24752_THIL_HUMAN	ACAT1	2	2	120000				P05455_LA_HUMAN	SSB	2	2	260000
	Q12931_TRAP1_HUMAN	TRAP1	3	3	280000				Q96KG9_NTKL_HUMAN	SCYL1	2	2	320000				O00299_CLIC1_HUMAN	CLIC1	2	2	93000				O00429_DNM1L_HUMAN	DNM1L	2	2	24000
	Q07955_SRSF1_HUMAN	SRSF1	3	3	560000				Q09161_NCBP1_HUMAN	NCBP1	2	2	220000				O75643_U520_HUMAN	SNRNP200	2	2	140000				Q9NRG9_AAAS_HUMAN	AAAS	2	2	190000
	P55084_ECHB_HUMAN	HADHB	3	3	170000				Q9Y314_NOSIP_HUMAN	NOSIP	2	2	170000				Q9NTJ3_SMC4_HUMAN	SMC4	2	2	2700000				Q15750_TAB1_HUMAN	TAB1	2	2	120000
	P35249_RFC4_HUMAN	RFC4	3	3	200000				Q9H2V7_SPNS1_HUMAN	SPNS1	2	2	140000				Q12840_KIF5A_HUMAN	KIF5A	2	2	230000				P01889_1B07_HUMAN	HLA-B	2	2	370000
	P25786_PSA1_HUMAN	PSMA1	3	3	710000				P62829_RL23_HUMAN	RPL23	2	2	200000				Q3ZCQ8_TIM50_HUMAN	TIMM50	2	2	89000				O75152_ZC11A_HUMAN	ZC3H11A	2	2	260000
	P42704_LPPRC_HUMAN	LRPPRC	3	3	230000				Q05193_DYN1_HUMAN	DNM1	2	2	210000				P07602_SAP_HUMAN	PSAP	2	2	100000				Q9UNP9_PPIE_HUMAN	PPIE	2	2	240000
	P11216_PYGB_HUMAN	PYGB	3	3	390000				P10398_ARAF_HUMAN	ARAF	2	2	380000				P15311_EZRI_HUMAN	EZR	2	2	150000				A6NHL2_TBAL3_HUMAN	TUBAL3	2	2	670000
	P54886_P5CS_HUMAN	ALDH18A1	3	3	2200000				Q92900_RENT1_HUMAN	UPF1	2	2	2600000				P53992_SC24C_HUMAN	SEC24C	2	2	150000				Q9C0F1_CEP44_HUMAN	CEP44	2	2	170000
	O43615_TIM44_HUMAN	TIMM44	3	3	310000				Q86WJ1_CHD1L_HUMAN	CHD1L	2	2	320000				IgG1b_bovine		2	2	490000				Q16342_PDCD2_HUMAN	PDCD2	2	2	200000
	P62269_RS18_HUMAN	RPS18	3	3	250000				P09012_SNRPA_HUMAN	SNRPA	2	2	4200000				Q15424_SAFB1_HUMAN	SAFB	2	2	150000				Q14168_MPP2_HUMAN	MPP2	2	2	56000
	Q9Y490_TLN1_HUMAN	TLN1	3	3	210000				P35658_NU214_HUMAN	NUP214	2	2	67000				P02452_CO1A1_HUMAN	COL1A1	2	2	490000				P42356_PI4KA_HUMAN	PI4KA	2	2	200000
	Q9Y5Y2_NUBP2_HUMAN	NUBP2	2	3	65000				Q8IXI2_MIRO1_HUMAN	RHOT1	2	2	240000				P43487_RANG_HUMAN	RANBP1	2	2	570000				O75616_ERAL1_HUMAN	ERAL1	2	2	200000
	Q14568_HS902_HUMAN	HSP90AA2	2	3	1400000				Q9UKF6_CPSF3_HUMAN	CPSF3	2	2	260000				Q9NVI7_ATD3A_HUMAN	ATAD3A	2	2	58000				Q8WU90_ZC3HF_HUMAN	ZC3H15	2	2	290000
	P45974_UBP5_HUMAN	USP5	2	3	110000				Q6PGP7_TTC37_HUMAN	TTC37	2	2	120000				B7ZW38_HNRC3_HUMAN	HNRNPCL3	2	2	1900000				Q96EY7_PTCD3_HUMAN	PTCD3	2	2	160000
	Q9H845_ACAD9_HUMAN	ACAD9	2	3	29000				Q12824_SNF5_HUMAN	SMARCB1	2	2	220000				Q8TAA3_PSA7L_HUMAN	PSMA8	2	2	450000				Q04446_GLGB_HUMAN	GBE1	2	2	330000
	P09651_ROA1_HUMAN	HNRNPA1	2	3	1200000				Q14152_EIF3A_HUMAN	EIF3A	2	2	83000				Q9HAV4_XPO5_HUMAN	XPO5	2	2	22000				O60306_AQR_HUMAN	AQR	2	2	310000
	Q16531_DDB1_HUMAN	DDB1	2	3	120000				Q9Y4X5_ARI1_HUMAN	ARIH1	2	2	150000				P52597_HNRPF_HUMAN	HNRNPF	2	2	420000				Q9ULX6_AKP8L_HUMAN	AKAP8L	2	2	350000
	Q15008_PSMD6_HUMAN	PSMD6	2	3	380000				Q14202_ZMYM3_HUMAN	ZMYM3	2	2	140000				Q04917_1433F_HUMAN	YWHAH	2	2	320000				Q9UBC5_MYO1A_HUMAN	MYO1A	2	2	170000
	Q13813_SPTN1_HUMAN	SPTAN1	2	3	110000				P56545_CTBP2_HUMAN	CTBP2	2	2	270000				Q13347_EIF3I_HUMAN	EIF3I	2	2	62000				Q02978_M2OM_HUMAN	SLC25A11	2	2	98000
	P62987_RL40_HUMAN	UBA52	2	3	6400000				Q86UT6_NLRX1_HUMAN	NLRX1	2	2	90000				P46379_BAG6_HUMAN	BAG6	2	2	87000				O95486_SC24A_HUMAN	SEC24A	2	2	49000
	P55795_HNRH2_HUMAN	HNRNPH2	2	3	160000				Q9Y2X7_GIT1_HUMAN	GIT1	2	2	240000				P50454_SERPH_HUMAN	SERPINH1	2	2	170000				Q8NCN5_PDPR_HUMAN	PDPR	2	2	91000
	Q07666_KHDR1_HUMAN	KHDRBS1	2	3	1500000				Q99816_TS101_HUMAN	TSG101	2	2	180000				Q9Y5B9_SP16H_HUMAN	SUPT16H	2	2	230000				P39748_FEN1_HUMAN	FEN1	2	2	200000
	P20700_LMNB1_HUMAN	LMNB1	2	2	72000				Q9H0U3_MAGT1_HUMAN	MAGT1	2	2	510000				P01620_KV302_HUMAN		2	2	690000				Q9Y4X5_ARI1_HUMAN	ARIH1	2	2	150000
	P67775_PP2AA_HUMAN	PPP2CA	2	2	480000				Q96T88_UHRF1_HUMAN	UHRF1	2	2	84000				P17980_PRS6A_HUMAN	PSMC3	2	2	100000				Q9HBK9_AS3MT_HUMAN	AS3MT	2	2	110000
	O14929_HAT1_HUMAN	HAT1	2	2	170000				Q16695_H31T_HUMAN	HIST3H3	2	2	1200000				O95163_ELP1_HUMAN	IKBKAP	2	2	79000				Q9BQE3_TBA1C_HUMAN	TUBA1C	2	2	290000
	Q8NC51_PAIRB_HUMAN	SERBP1	2	2	270000				Q8NEK5_ZN548_HUMAN	ZNF548	2	2	1900000				Q12874_SF3A3_HUMAN	SF3A3	2	2	200000				P26368_U2AF2_HUMAN	U2AF2	2	2	170000
	Q9ULV4_COR1C_HUMAN	CORO1C	2	2	140000				Q8WX93_PALLD_HUMAN	PALLD	1	3	180000				Q01518_CAP1_HUMAN	CAP1	2	2	130000				Q06787_FMR1_HUMAN	FMR1	2	2	820000
	P63010_AP2B1_HUMAN	AP2B1	2	2	30000				Q9H974_QTRD1_HUMAN	QTRTD1	1	2	140000				Q13435_SF3B2_HUMAN	SF3B2	2	2	240000				Q9H7B4_SMYD3_HUMAN	SMYD3	2	2	170000
	Q13151_ROA0_HUMAN	HNRNPA0	2	2	1000000				Q5HYK3_COQ5_HUMAN	COQ5	1	2	94000				P01605_KV113_HUMAN		2	2	11000000				Q9NVX2_NLE1_HUMAN	NLE1	2	2	280000
	P63151_2ABA_HUMAN	PPP2R2A	2	2	170000				Q75QN2_INT8_HUMAN	INTS8	1	2	99000				O00487_PSDE_HUMAN	PSMD14	2	2	47000				Q9NZQ3_SPN90_HUMAN	NCKIPSD	2	2	75000
	Q9HCY8_S10AE_HUMAN	S100A14	2	2	160000				P25686_DNJB2_HUMAN	DNAJB2	1	2	2700000				P55884_EIF3B_HUMAN	EIF3B	2	2	130000				Q16630_CPSF6_HUMAN	CPSF6	2	2	160000
	P08758_ANXA5_HUMAN	ANXA5	2	2	46000				Q96D09_GASP2_HUMAN	GPRASP2	1	1	30000				P43686_PRS6B_HUMAN	PSMC4	2	2	34000				O43813_LANC1_HUMAN	LANCL1	2	2	380000
	P32119_PRDX2_HUMAN	PRDX2	2	2	77000				Q9Y6A5_TACC3_HUMAN	TACC3	1	1	55000				Q969V3_NCLN_HUMAN	NCLN	2	2	130000				P10586_PTPRF_HUMAN	PTPRF	2	2	130000
	P09972_ALDOC_HUMAN	ALDOC	2	2	210000				C9JA93_C9JA93_HUMAN	TBC1D15	1	1	140000				P25311_ZA2G_HUMAN	AZGP1	2	2	430000				Q15054_DPOD3_HUMAN	POLD3	2	2	540000
	P62136_PP1A_HUMAN	PPP1CA	2	2	100000				A1L0T0_ILVBL_HUMAN	ILVBL	1	1	44000				P35658_NU214_HUMAN	NUP214	2	2	44000				Q9UJW0_DCTN4_HUMAN	DCTN4	2	2	78000
	O14980_XPO1_HUMAN	XPO1	2	2	43000				Q5MIZ7_P4R3B_HUMAN	SMEK2	1	1	13000				Q13242_SRSF9_HUMAN	SRSF9	2	2	540000				Q92552_RT27_HUMAN	MRPS27	2	2	130000
	O00410_IPO5_HUMAN	IPO5	2	2	93000				Q9BVQ7_SPA5L_HUMAN	SPATA5L1	1	1	21000				Q07021_C1QBP_HUMAN	C1QBP	2	2	300000				Q9NSK0_KLC4_HUMAN	KLC4	2	2	120000
	P46940_IQGA1_HUMAN	IQGAP1	2	2	150000				Q9HC07_TM165_HUMAN	TMEM165	1	1	100000				D6RBZ0_D6RBZ0_HUMAN	HNRNPAB	2	2	3900000				Q9UPY3_DICER_HUMAN	DICER1	2	2	110000
	P23528_COF1_HUMAN	CFL1	2	2	73000				P49593_PPM1F_HUMAN	PPM1F	1	1	11000				Q58FG0_HS905_HUMAN	HSP90AA5P	2	2	1300000				P04049_RAF1_HUMAN	RAF1	2	2	95000
	Q02978_M2OM_HUMAN	SLC25A11	2	2	97000				A2A3N6_PIPSL_HUMAN	PIPSL	1	1	120000				P06312_KV401_HUMAN	IGKV4-1	2	2	2200000				Q969Z0_TBRG4_HUMAN	TBRG4	2	2	520000
	IgG1b_bovine		2	2	430000				P19525_E2AK2_HUMAN	EIF2AK2	1	1	93000				Q8TEM1_PO210_HUMAN	NUP210	2	2	140000				Q7Z4H7_HAUS6_HUMAN	HAUS6	2	2	140000
	O94905_ERLN2_HUMAN	ERLIN2	2	2	140000				Q96LA8_ANM6_HUMAN	PRMT6	1	1	150000				Q99613_EIF3C_HUMAN	EIF3C	2	2	330000				P30154_2AAB_HUMAN	PPP2R1B	2	2	120000
	P68371_TBB4B_HUMAN	TUBB4B	2	2	1900000				Q9NWB1_RFOX1_HUMAN	RBFOX1	1	1	240000				P68371_TBB4B_HUMAN	TUBB4B	2	2	1300000				O00505_IMA4_HUMAN	KPNA3	2	2	210000
	Q13148_TADBP_HUMAN	TARDBP	2	2	160000				O60476_MA1A2_HUMAN	MAN1A2	1	1	83000				P30041_PRDX6_HUMAN	PRDX6	2	2	350000				P62753_RS6_HUMAN	RPS6	2	2	340000
	P38606_VATA_HUMAN	ATP6V1A	2	2	120000				P62753_RS6_HUMAN	RPS6	1	1	150000				P01857_IGHG1_HUMAN	IGHG1	2	2	470000				Q9BQ70_TCF25_HUMAN	TCF25	2	2	460000
	P31153_METK2_HUMAN	MAT2A	2	2	380000				P0DME0_SETLP_HUMAN	SETSIP	1	1	74000				P80723_BASP1_HUMAN	BASP1	2	2	140000				Q9H4M9_EHD1_HUMAN	EHD1	2	2	270000
	P04040_CATA_HUMAN	CAT	2	2	69000				Q7Z2T5_TRM1L_HUMAN	TRMT1L	1	1	170000				P62805_H4_HUMAN	HIST1H4A	2	2	320000				P61160_ARP2_HUMAN	ACTR2	2	2	920000
	Q8TAA3_PSA7L_HUMAN	PSMA8	2	2	410000				Q6IA86_ELP2_HUMAN	ELP2	1	1	22000				Q9HB71_CYBP_HUMAN	CACYBP	2	2	180000				O15270_SPTC2_HUMAN	SPTLC2	2	2	31000
	P01605_KV113_HUMAN		2	2	5700000				P28288_ABCD3_HUMAN	ABCD3	1	1	11000				P21796_VDAC1_HUMAN	VDAC1	2	2	120000				Q13325_IFIT5_HUMAN	IFIT5	2	2	190000
	Q5T4S7_UBR4_HUMAN	UBR4	2	2	72000				Q96EY7_PTCD3_HUMAN	PTCD3	1	1	140000				P04632_CPNS1_HUMAN	CAPNS1	2	2	84000				O95819_M4K4_HUMAN	MAP4K4	2	2	8600000
	O00487_PSDE_HUMAN	PSMD14	2	2	230000				Q92845_KIFA3_HUMAN	KIFAP3	1	1	38000				P04075_ALDOA_HUMAN	ALDOA	2	2	330000				O75390_CISY_HUMAN	CS	2	2	330000
	P09622_DLDH_HUMAN	DLD	2	2	290000				P11172_UMPS_HUMAN	UMPS	1	1	17000				P31948_STIP1_HUMAN	STIP1	2	2	200000				Q9UI10_EI2BD_HUMAN	EIF2B4	2	2	110000
	P05091_ALDH2_HUMAN	ALDH2	2	2	100000				Q12955_ANK3_HUMAN	ANK3	1	1	23000				Q14152_EIF3A_HUMAN	EIF3A	2	2	210000				P51553_IDH3G_HUMAN	IDH3G	2	2	1100000
	P53618_COPB_HUMAN	COPB1	2	2	300000				Q9GZL7_WDR12_HUMAN	WDR12	1	1	10000				P62873_GBB1_HUMAN	GNB1	2	2	360000				O60343_TBCD4_HUMAN	TBC1D4	2	2	140000
	Q7Z7L1_SLN11_HUMAN	SLFN11	2	2	36000				A0A0A0MRU0_A0A0A0MRU0_HUMAN	MPP2	1	1	6700				Q13642_FHL1_HUMAN	FHL1	2	2	860000				Q9H269_VPS16_HUMAN	VPS16	2	2	320000
	Q9UJZ1_STML2_HUMAN	STOML2	2	2	120000				Q5JPI3_CC038_HUMAN	C3orf38	1	1	25000				Q07955_SRSF1_HUMAN	SRSF1	2	2	400000				Q7Z6Z7_HUWE1_HUMAN	HUWE1	2	2	220000
	P49736_MCM2_HUMAN	MCM2	2	2	310000				Q13618_CUL3_HUMAN	CUL3	1	1	19000				Q9P035_HACD3_HUMAN	PTPLAD1	2	2	170000				Q96GD4_AURKB_HUMAN	AURKB	2	2	130000
	P13010_XRCC5_HUMAN	XRCC5	2	2	89000				P12236_ADT3_HUMAN	SLC25A6	1	1	850000				P25789_PSA4_HUMAN	PSMA4	2	2	330000				O95470_SGPL1_HUMAN	SGPL1	2	2	130000
	P43307_SSRA_HUMAN	SSR1	2	2	180000				Q8N3E9_PLCD3_HUMAN	PLCD3	1	1	15000				Q04637_IF4G1_HUMAN	EIF4G1	2	2	170000				Q8NEZ5_FBX22_HUMAN	FBXO22	2	2	620000
	P50570_DYN2_HUMAN	DNM2	2	2	89000				P04049_RAF1_HUMAN	RAF1	1	1	92000				O14654_IRS4_HUMAN	IRS4	2	2	190000				Q9P2I0_CPSF2_HUMAN	CPSF2	2	2	150000
	Q13162_PRDX4_HUMAN	PRDX4	2	2	180000				Q9UJX3_APC7_HUMAN	ANAPC7	1	1	21000				Q14683_SMC1A_HUMAN	SMC1A	2	2	87000				Q9Y2W6_TDRKH_HUMAN	TDRKH	2	2	200000
	Q58FG0_HS905_HUMAN	HSP90AA5P	2	2	700000				Q16643_DREB_HUMAN	DBN1	1	1	83000				P51610_HCFC1_HUMAN	HCFC1	2	2	130000				Q9Y223_GLCNE_HUMAN	GNE	2	2	170000
	P25685_DNJB1_HUMAN	DNAJB1	2	2	95000				O43933_PEX1_HUMAN	PEX1	1	1	20000				Q13547_HDAC1_HUMAN	HDAC1	2	2	370000				Q9NQ48_LZTL1_HUMAN	LZTFL1	2	2	290000
	Q9BSJ8_ESYT1_HUMAN	ESYT1	2	2	39000				Q14746_COG2_HUMAN	COG2	1	1	32000				Q08380_LG3BP_HUMAN	LGALS3BP	2	2	180000				Q04726_TLE3_HUMAN	TLE3	2	2	250000
	Q13155_AIMP2_HUMAN	AIMP2	2	2	250000				Q96AX1_VP33A_HUMAN	VPS33A	1	1	8000				Q09028_RBBP4_HUMAN	RBBP4	2	2	120000				P25685_DNJB1_HUMAN	DNAJB1	2	2	140000
	P05455_LA_HUMAN	SSB	2	2	140000				Q96FZ7_CHMP6_HUMAN	CHMP6	1	1	160000				Q92973_TNPO1_HUMAN	TNPO1	2	2	110000				O75718_CRTAP_HUMAN	CRTAP	2	2	220000
	B9A064_IGLL5_HUMAN	IGLL5	2	2	1500000				Q6IN85_P4R3A_HUMAN	SMEK1	1	1	33000				O76094_SRP72_HUMAN	SRP72	2	2	120000				Q3KQU3_MA7D1_HUMAN	MAP7D1	2	2	120000
	P61981_1433G_HUMAN	YWHAG	2	2	540000				O75165_DJC13_HUMAN	DNAJC13	1	1	30000				Q92526_TCPW_HUMAN	CCT6B	2	2	760000				Q9BXS5_AP1M1_HUMAN	AP1M1	2	2	110000
	Q99613_EIF3C_HUMAN	EIF3C	2	2	260000				Q92665_RT31_HUMAN	MRPS31	1	1	11000				Q99426_TBCB_HUMAN	TBCB	2	2	150000				Q8IXI2_MIRO1_HUMAN	RHOT1	2	2	220000
	Q9NTJ4_MA2C1_HUMAN	MAN2C1	2	2	71000				Q86UY6_NAA40_HUMAN	NAA40	1	1	250000				P25788_PSA3_HUMAN	PSMA3	2	2	360000				Q9Y314_NOSIP_HUMAN	NOSIP	2	2	160000
	P40925_MDHC_HUMAN	MDH1	2	2	400000				Q9NRL3_STRN4_HUMAN	STRN4	1	1	140000				P14678_RSMB_HUMAN	SNRPB	2	2	220000				Q15477_SKIV2_HUMAN	SKIV2L	2	2	100000
	P60174_TPIS_HUMAN	TPI1	2	2	120000				O15269_SPTC1_HUMAN	SPTLC1	1	1	24000000				P62241_RS8_HUMAN	RPS8	2	2	600000				Q9BPW8_NIPS1_HUMAN	NIPSNAP1	2	2	280000
	P06396_GELS_HUMAN	GSN	2	2	73000				O43795_MYO1B_HUMAN	MYO1B	1	1	17000				Q8IYY4_DZI1L_HUMAN	DZIP1L	2	2	110000				P26196_DDX6_HUMAN	DDX6	2	2	230000
	Q9BXJ9_NAA15_HUMAN	NAA15	2	2	180000				Q6IAN0_DRS7B_HUMAN	DHRS7B	1	1	77000				Q8N684_CPSF7_HUMAN	CPSF7	2	2	240000				Q9Y2Z4_SYYM_HUMAN	YARS2	2	2	110000
	Q96AG4_LRC59_HUMAN	LRRC59	2	2	190000				H7BXI1_H7BXI1_HUMAN	ESYT2	1	1	15000				Q5UIP0_RIF1_HUMAN	RIF1	2	2	66000				Q8WX93_PALLD_HUMAN	PALLD	2	2	290000
	O60762_DPM1_HUMAN	DPM1	2	2	130000				Q9BWD1_THIC_HUMAN	ACAT2	1	1	76000				Q9Y4W2_LAS1L_HUMAN	LAS1L	2	2	73000				Q562R1_ACTBL_HUMAN	ACTBL2	2	2	13000000
	Q6PI48_SYDM_HUMAN	DARS2	2	2	220000				P04637_P53_HUMAN	TP53	1	1	58000				Q9Y2G9_SBNO2_HUMAN	SBNO2	1	4	1000000				Q14181_DPOA2_HUMAN	POLA2	2	2	220000
	Q15738_NSDHL_HUMAN	NSDHL	2	2	100000				Q9NXR7_BRE_HUMAN	BRE	1	1	70000				A0A087WYJ9_A0A087WYJ9_HUMAN	IGHM	1	3	20000000				O14734_ACOT8_HUMAN	ACOT8	2	2	380000
	Q13642_FHL1_HUMAN	FHL1	2	2	2000000				A5YKK6_CNOT1_HUMAN	CNOT1	1	1	48000				P55060_XPO2_HUMAN	CSE1L	1	2	81000				P18031_PTN1_HUMAN	PTPN1	2	2	300000
	Q8NFF5_FAD1_HUMAN	FLAD1	2	2	35000				Q92600_RCD1_HUMAN	RQCD1	1	1	54000				Q8NC51_PAIRB_HUMAN	SERBP1	1	2	110000				Q99615_DNJC7_HUMAN	DNAJC7	2	2	180000
	P08559_ODPA_HUMAN	PDHA1	2	2	360000				O00165_HAX1_HUMAN	HAX1	1	1	150000				P29401_TKT_HUMAN	TKT	1	2	37000				Q13042_CDC16_HUMAN	CDC16	2	2	66000
	P62873_GBB1_HUMAN	GNB1	2	2	390000				Q7L2E3_DHX30_HUMAN	DHX30	1	1	9700				P33778_H2B1B_HUMAN	HIST1H2BB	1	2	230000				Q00577_PURA_HUMAN	PURA	2	2	130000
	P01620_KV302_HUMAN		2	2	1000000				O14617_AP3D1_HUMAN	AP3D1	1	1	19000				P09651_ROA1_HUMAN	HNRNPA1	1	2	780000				O00151_PDLI1_HUMAN	PDLIM1	2	2	120000
	Q9P2R7_SUCB1_HUMAN	SUCLA2	2	2	400000				Q6DN90_IQEC1_HUMAN	IQSEC1	1	1	11000				Q16637_SMN_HUMAN	SMN1	1	2	170000				Q9Y4W6_AFG32_HUMAN	AFG3L2	2	2	190000
	O75436_VP26A_HUMAN	VPS26A	2	2	250000				Q9Y2W6_TDRKH_HUMAN	TDRKH	1	1	220000				P54819_KAD2_HUMAN	AK2	1	2	150000				Q13356_PPIL2_HUMAN	PPIL2	2	2	120000
	P36542_ATPG_HUMAN	ATP5C1	2	2	290000				A6NDU8_CE051_HUMAN	C5orf51	1	1	14000				Q9H9T3_ELP3_HUMAN	ELP3	1	2	46000				Q15269_PWP2_HUMAN	PWP2	2	2	100000
	P47756_CAPZB_HUMAN	CAPZB	2	2	720000				Q9UBV2_SE1L1_HUMAN	SEL1L	1	1	9300				Q15008_PSMD6_HUMAN	PSMD6	1	2	70000				Q96T76_MMS19_HUMAN	MMS19	2	2	150000
	P50502_F10A1_HUMAN	ST13	2	2	250000				P42167_LAP2B_HUMAN	TMPO	1	1	160000				A0A075B6S2_A0A075B6S2_HUMAN	IGKV2D-29	1	2	50000				P98175_RBM10_HUMAN	RBM10	2	2	82000
	O75390_CISY_HUMAN	CS	2	2	580000				O95363_SYFM_HUMAN	FARS2	1	1	340000				Q16650_TBR1_HUMAN	TBR1	1	2	380000				Q9UNN5_FAF1_HUMAN	FAF1	2	2	170000
	Q15424_SAFB1_HUMAN	SAFB	2	2	130000				Q9Y5L0_TNPO3_HUMAN	TNPO3	1	1	17000				Q5SQN1_SNP47_HUMAN	SNAP47	1	2	2100000				Q96GX5_GWL_HUMAN	MASTL	2	2	320000
	Q9BQA1_MEP50_HUMAN	WDR77	2	2	200000				Q9NUY8_TBC23_HUMAN	TBC1D23	1	1	200000				P63010_AP2B1_HUMAN	AP2B1	1	1	21000				Q9NZN8_CNOT2_HUMAN	CNOT2	2	2	130000
	Q04917_1433F_HUMAN	YWHAH	2	2	600000				O43264_ZW10_HUMAN	ZW10	1	1	63000				Q01844_EWS_HUMAN	EWSR1	1	1	170000				Q8NBF2_NHLC2_HUMAN	NHLRC2	2	2	62000
	P17812_PYRG1_HUMAN	CTPS1	2	2	1600000				Q7Z3J2_CP062_HUMAN	C16orf62	1	1	8600				O14818_PSA7_HUMAN	PSMA7	1	1	260000				P46013_KI67_HUMAN	MKI67	2	2	350000
	Q92616_GCN1L_HUMAN	GCN1L1	2	2	24000				P55036_PSMD4_HUMAN	PSMD4	1	1	270000				Q10567_AP1B1_HUMAN	AP1B1	1	1	5400				Q9Y4L1_HYOU1_HUMAN	HYOU1	2	2	57000
	P05023_AT1A1_HUMAN	ATP1A1	2	2	99000				Q15334_L2GL1_HUMAN	LLGL1	1	1	94000				P22695_QCR2_HUMAN	UQCRC2	1	1	210000				P10589_COT1_HUMAN	NR2F1	2	2	200000
	P48444_COPD_HUMAN	ARCN1	2	2	120000				Q9UL42_PNMA2_HUMAN	PNMA2	1	1	21000				P63151_2ABA_HUMAN	PPP2R2A	1	1	20000				O75955_FLOT1_HUMAN	FLOT1	2	2	180000
	Q8NE71_ABCF1_HUMAN	ABCF1	2	2	130000				Q6Y7W6_PERQ2_HUMAN	GIGYF2	1	1	120000				O60884_DNJA2_HUMAN	DNAJA2	1	1	44000				Q8TEQ6_GEMI5_HUMAN	GEMIN5	2	2	210000
	P55884_EIF3B_HUMAN	EIF3B	2	2	91000				Q8NFH4_NUP37_HUMAN	NUP37	1	1	51000				Q6P2E9_EDC4_HUMAN	EDC4	1	1	43000				Q9UG63_ABCF2_HUMAN	ABCF2	2	2	160000
	Q9BYX7_ACTBM_HUMAN	POTEKP	2	2	4400000				Q15942_ZYX_HUMAN	ZYX	1	1	57000				Q9Y262_EIF3L_HUMAN	EIF3L	1	1	12000				O14981_BTAF1_HUMAN	BTAF1	2	2	75000
	Q15181_IPYR_HUMAN	PPA1	2	2	250000				Q9NXE4_NSMA3_HUMAN	SMPD4	1	1	73000				P43307_SSRA_HUMAN	SSR1	1	1	74000				P27816_MAP4_HUMAN	MAP4	2	2	220000
	P04632_CPNS1_HUMAN	CAPNS1	2	2	100000				A6NHL2_TBAL3_HUMAN	TUBAL3	1	1	310000				P04908_H2A1B_HUMAN	HIST1H2AB	1	1	42000				Q14498_RBM39_HUMAN	RBM39	2	2	180000
	Q9H9B4_SFXN1_HUMAN	SFXN1	2	2	310000				O75376_NCOR1_HUMAN	NCOR1	1	1	15000				Q9BSJ8_ESYT1_HUMAN	ESYT1	1	1	10000				Q5BKZ1_ZN326_HUMAN	ZNF326	2	2	150000
	P62263_RS14_HUMAN	RPS14	2	2	370000				Q9NXW2_DJB12_HUMAN	DNAJB12	1	1	140000				Q9H3P7_GCP60_HUMAN	ACBD3	1	1	54000				Q96KP1_EXOC2_HUMAN	EXOC2	2	2	130000
	Q969V3_NCLN_HUMAN	NCLN	2	2	100000				Q9P0N9_TBCD7_HUMAN	TBC1D7	1	1	25000				Q7L2E3_DHX30_HUMAN	DHX30	1	1	9500				Q9HC98_NEK6_HUMAN	NEK6	2	2	210000
	Q96SU4_OSBL9_HUMAN	OSBPL9	2	2	73000				Q9NWU2_GID8_HUMAN	GID8	1	1	31000				Q96AC1_FERM2_HUMAN	FERMT2	1	1	15000				Q13596_SNX1_HUMAN	SNX1	2	2	150000
	P49257_LMAN1_HUMAN	LMAN1	2	2	190000				Q8ND24_RN214_HUMAN	RNF214	1	1	45000				H7BZJ3_H7BZJ3_HUMAN	PDIA3	1	1	300000				P00390_GSHR_HUMAN	GSR	2	2	210000
	P21912_SDHB_HUMAN	SDHB	2	2	500000				P46087_NOP2_HUMAN	NOP2	1	1	130000				O00764_PDXK_HUMAN	PDXK	1	1	21000				Q9HCU5_PREB_HUMAN	PREB	2	2	300000
	P08133_ANXA6_HUMAN	ANXA6	2	2	110000				Q96EB1_ELP4_HUMAN	ELP4	1	1	14000				Q8TAQ2_SMRC2_HUMAN	SMARCC2	1	1	42000				Q9HCM4_E41L5_HUMAN	EPB41L5	2	2	98000
	Q13867_BLMH_HUMAN	BLMH	2	2	380000				Q9UEW8_STK39_HUMAN	STK39	1	1	11000				P21266_GSTM3_HUMAN	GSTM3	1	1	20000				O95363_SYFM_HUMAN	FARS2	2	2	480000
	P30040_ERP29_HUMAN	ERP29	2	2	150000				O43741_AAKB2_HUMAN	PRKAB2	1	1	68000				P62995_TRA2B_HUMAN	TRA2B	1	1	49000				Q96JB5_CK5P3_HUMAN	CDK5RAP3	2	2	180000
	Q9Y5B9_SP16H_HUMAN	SUPT16H	2	2	150000				Q9Y679_AUP1_HUMAN	AUP1	1	1	35000				Q658Y4_F91A1_HUMAN	FAM91A1	1	1	16000				Q9UGR2_Z3H7B_HUMAN	ZC3H7B	2	2	140000
	IgG2a_bovine		2	2	1200000				P52739_ZN131_HUMAN	ZNF131	1	1	19000				B4DY08_B4DY08_HUMAN	HNRNPC	1	1	110000				Q14194_DPYL1_HUMAN	CRMP1	2	2	200000
	P31948_STIP1_HUMAN	STIP1	2	2	570000				Q9BY77_PDIP3_HUMAN	POLDIP3	1	1	84000				P68363_TBA1B_HUMAN	TUBA1B	1	1	120000				P46087_NOP2_HUMAN	NOP2	2	2	230000
	Q8N684_CPSF7_HUMAN	CPSF7	2	2	360000				Q8NCE2_MTMRE_HUMAN	MTMR14	1	1	16000				P52701_MSH6_HUMAN	MSH6	1	1	12000				O94874_UFL1_HUMAN	UFL1	2	2	140000
	P11388_TOP2A_HUMAN	TOP2A	2	2	120000				P09110_THIK_HUMAN	ACAA1	1	1	12000				O95433_AHSA1_HUMAN	AHSA1	1	1	78000				Q9ULX3_NOB1_HUMAN	NOB1	2	2	230000
	Q8WVV4_POF1B_HUMAN	POF1B	2	2	200000				Q8WY36_BBX_HUMAN	BBX	1	1	19000				Q96P70_IPO9_HUMAN	IPO9	1	1	33000				Q8WVM8_SCFD1_HUMAN	SCFD1	2	2	150000
	P36551_HEM6_HUMAN	CPOX	2	2	420000				O00159_MYO1C_HUMAN	MYO1C	1	1	48000				P27797_CALR_HUMAN	CALR	1	1	18000				Q13617_CUL2_HUMAN	CUL2	2	2	94000
	Q14694_UBP10_HUMAN	USP10	2	2	130000				P13798_ACPH_HUMAN	APEH	1	1	130000				O14974_MYPT1_HUMAN	PPP1R12A	1	1	12000				Q9UBS0_KS6B2_HUMAN	RPS6KB2	2	2	650000
	P62249_RS16_HUMAN	RPS16	2	2	260000				P49589_SYCC_HUMAN	CARS	1	1	97000				O43795_MYO1B_HUMAN	MYO1B	1	1	7300				P28838_AMPL_HUMAN	LAP3	2	2	160000
	P50213_IDH3A_HUMAN	IDH3A	2	2	220000				Q5SRE5_NU188_HUMAN	NUP188	1	1	8900				Q9H0A0_NAT10_HUMAN	NAT10	1	1	6500				Q8NBS9_TXND5_HUMAN	TXNDC5	2	2	3100000
	P40937_RFC5_HUMAN	RFC5	2	2	390000				Q6NXT1_ANR54_HUMAN	ANKRD54	1	1	7700				P35606_COPB2_HUMAN	COPB2	1	1	42000				Q86U42_PABP2_HUMAN	PABPN1	2	2	300000
	Q9BV38_WDR18_HUMAN	WDR18	2	2	380000				Q8WVT3_TPC12_HUMAN	TRAPPC12	1	1	210000				Q07866_KLC1_HUMAN	KLC1	1	1	62000				Q8TAG9_EXOC6_HUMAN	EXOC6	2	2	130000
	P14678_RSMB_HUMAN	SNRPB	2	2	170000				P42574_CASP3_HUMAN	CASP3	1	1	140000				P40763_STAT3_HUMAN	STAT3	1	1	9000				Q14839_CHD4_HUMAN	CHD4	2	2	770000
	Q9UBC9_SPRR3_HUMAN	SPRR3	2	2	430000				P78559_MAP1A_HUMAN	MAP1A	1	1	230000				P68400_CSK21_HUMAN	CSNK2A1	1	1	33000				O14874_BCKD_HUMAN	BCKDK	2	2	660000
	Q07000_1C15_HUMAN	HLA-C	1	8	7900000				O00213_APBB1_HUMAN	APBB1	1	1	73000				P62195_PRS8_HUMAN	PSMC5	1	1	35000				Q8WVC0_LEO1_HUMAN	LEO1	2	2	220000
	Q9H7Z3_NRDE2_HUMAN	NRDE2	1	5	190000				P36915_GNL1_HUMAN	GNL1	1	1	29000				Q07157_ZO1_HUMAN	TJP1	1	1	16000				Q9H2U2_IPYR2_HUMAN	PPA2	2	2	140000
	P02452_CO1A1_HUMAN	COL1A1	1	2	110000				Q02809_PLOD1_HUMAN	PLOD1	1	1	44000				Q13148_TADBP_HUMAN	TARDBP	1	1	48000				Q9NVA2_SEP11_HUMAN	42258	2	2	210000
	Q4G0N4_NAKD2_HUMAN	NADK2	1	2	390000				Q15633_TRBP2_HUMAN	TARBP2	1	1	270000				P62333_PRS10_HUMAN	PSMC6	1	1	68000				Q8WUH2_TGFA1_HUMAN	TGFBRAP1	2	2	99000
	Q14257_RCN2_HUMAN	RCN2	1	2	150000				Q9Y2I1_NISCH_HUMAN	NISCH	1	1	120000				Q9NPH2_INO1_HUMAN	ISYNA1	1	1	21000				P19623_SPEE_HUMAN	SRM	2	2	130000
	Q08945_SSRP1_HUMAN	SSRP1	1	2	31000				Q9NXA8_SIR5_HUMAN	SIRT5	1	1	76000				Q7L2H7_EIF3M_HUMAN	EIF3M	1	1	7300				Q7L099_RUFY3_HUMAN	RUFY3	2	2	230000
	P82650_RT22_HUMAN	MRPS22	1	2	270000				Q9NWX5_ASB6_HUMAN	ASB6	1	1	26000				Q8N163_CCAR2_HUMAN	CCAR2	1	1	22000				Q13619_CUL4A_HUMAN	CUL4A	2	2	210000
	P61011_SRP54_HUMAN	SRP54	1	2	93000				Q8N442_GUF1_HUMAN	GUF1	1	1	79000				P26038_MOES_HUMAN	MSN	1	1	12000				P61619_S61A1_HUMAN	SEC61A1	2	2	930000
	Q14203_DCTN1_HUMAN	DCTN1	1	2	52000				Q8NCN5_PDPR_HUMAN	PDPR	1	1	89000				O43242_PSMD3_HUMAN	PSMD3	1	1	23000				P28370_SMCA1_HUMAN	SMARCA1	2	2	250000
	P04908_H2A1B_HUMAN	HIST1H2AB	1	2	69000				Q9Y4G8_RPGF2_HUMAN	RAPGEF2	1	1	65000				Q9BQS8_FYCO1_HUMAN	FYCO1	1	1	42000				Q9Y697_NFS1_HUMAN	NFS1	2	2	200000
	Q99536_VAT1_HUMAN	VAT1	1	2	49000				Q8TAG9_EXOC6_HUMAN	EXOC6	1	1	20000				Q6IA86_ELP2_HUMAN	ELP2	1	1	25000				Q86W42_THOC6_HUMAN	THOC6	2	2	54000
	Q15046_SYK_HUMAN	KARS	1	2	67000				Q96S52_PIGS_HUMAN	PIGS	1	1	21000				P31153_METK2_HUMAN	MAT2A	1	1	110000				Q8IWS0_PHF6_HUMAN	PHF6	2	2	590000
	Q16181_SEPT7_HUMAN	SEPTIN7	1	2	38000				Q9UPN7_PP6R1_HUMAN	PPP6R1	1	1	56000				Q9Y678_COPG1_HUMAN	COPG1	1	1	34000				Q8NCM8_DYHC2_HUMAN	DYNC2H1	2	2	260000
	P31939_PUR9_HUMAN	ATIC	1	2	68000				P10588_NR2F6_HUMAN	NR2F6	1	1	18000				O60841_IF2P_HUMAN	EIF5B	1	1	66000				O75190_DNJB6_HUMAN	DNAJB6	2	2	360000
	Q8NEZ5_FBX22_HUMAN	FBXO22	1	2	400000				Q96EY4_TMA16_HUMAN	TMA16	1	1	72000				P14735_IDE_HUMAN	IDE	1	1	21000				Q9Y5V3_MAGD1_HUMAN	MAGED1	2	2	210000
	A0A087WYJ9_A0A087WYJ9_HUMAN	IGHM	1	2	22000000				Q13043_STK4_HUMAN	STK4	1	1	33000				O15371_EIF3D_HUMAN	EIF3D	1	1	79000				O15027_SC16A_HUMAN	SEC16A	2	2	150000
	A0A075B6S2_A0A075B6S2_HUMAN	IGKV2D-29	1	2	36000				P61962_DCAF7_HUMAN	DCAF7	1	1	130000				Q9NX63_MIC19_HUMAN	CHCHD3	1	1	71000				O75382_TRIM3_HUMAN	TRIM3	1	2	47000
	O14818_PSA7_HUMAN	PSMA7	1	1	250000				Q9NV88_INT9_HUMAN	INTS9	1	1	4400				Q12996_CSTF3_HUMAN	CSTF3	1	1	27000				Q8N3E9_PLCD3_HUMAN	PLCD3	1	2	33000
	Q7LGA3_HS2ST_HUMAN	HS2ST1	1	1	31000				O96019_ACL6A_HUMAN	ACTL6A	1	1	120000				O60716_CTND1_HUMAN	CTNND1	1	1	7600				C9JA93_C9JA93_HUMAN	TBC1D15	1	2	140000
	Q01844_EWS_HUMAN	EWSR1	1	1	180000				Q92888_ARHG1_HUMAN	ARHGEF1	1	1	14000				Q9UBX3_DIC_HUMAN	SLC25A10	1	1	36000				O00232_PSD12_HUMAN	PSMD12	1	2	16000
	O14974_MYPT1_HUMAN	PPP1R12A	1	1	10000				P26038_MOES_HUMAN	MSN	1	1	28000				P12273_PIP_HUMAN	PIP	1	1	170000				Q96GA3_LTV1_HUMAN	LTV1	1	2	51000
	B4DY08_B4DY08_HUMAN	HNRNPC	1	1	250000				P09601_HMOX1_HUMAN	HMOX1	1	1	7300				Q15046_SYK_HUMAN	KARS	1	1	19000				O43491_E41L2_HUMAN	EPB41L2	1	2	48000
	H7BZJ3_H7BZJ3_HUMAN	PDIA3	1	1	460000				Q8WU90_ZC3HF_HUMAN	ZC3H15	1	1	74000				Q15276_RABE1_HUMAN	RABEP1	1	1	18000				Q8ND24_RN214_HUMAN	RNF214	1	2	140000
	Q6P2E9_EDC4_HUMAN	EDC4	1	1	26000				Q9BVL4_SELO_HUMAN	SELO	1	1	29000				Q00325_MPCP_HUMAN	SLC25A3	1	1	500000				Q01804_OTUD4_HUMAN	OTUD4	1	2	230000
	Q15637_SF01_HUMAN	SF1	1	1	13000				O00189_AP4M1_HUMAN	AP4M1	1	1	43000				P13667_PDIA4_HUMAN	PDIA4	1	1	110000				Q53H12_AGK_HUMAN	AGK	1	2	77000
	O60884_DNJA2_HUMAN	DNAJA2	1	1	120000				Q9NV70_EXOC1_HUMAN	EXOC1	1	1	110000				P35251_RFC1_HUMAN	RFC1	1	1	26000				Q7Z3B4_NUP54_HUMAN	NUP54	1	2	120000
	A5D8V6_VP37C_HUMAN	VPS37C	1	1	5400				Q13363_CTBP1_HUMAN	CTBP1	1	1	180000				Q02218_ODO1_HUMAN	OGDH	1	1	8900				P25686_DNJB2_HUMAN	DNAJB2	1	2	1100000
	Q16637_SMN_HUMAN	SMN1	1	1	79000				P41743_KPCI_HUMAN	PRKCI	1	1	54000				Q7KZ85_SPT6H_HUMAN	SUPT6H	1	1	39000				Q9BQK8_LPIN3_HUMAN	LPIN3	1	2	350000
	O95299_NDUAA_HUMAN	NDUFA10	1	1	37000				Q9H267_VP33B_HUMAN	VPS33B	1	1	110000				O75717_WDHD1_HUMAN	WDHD1	1	1	17000				Q6PJT7_ZC3HE_HUMAN	ZC3H14	1	2	99000
	Q9UN86_G3BP2_HUMAN	G3BP2	1	1	29000				J3QR62_J3QR62_HUMAN	DDX5	1	1	23000				Q9GZS3_WDR61_HUMAN	WDR61	1	1	17000				O95905_SGT1_HUMAN	ECD	1	1	11000
	D6RBZ0_D6RBZ0_HUMAN	HNRNPAB	1	1	7900000				Q8WUH2_TGFA1_HUMAN	TGFBRAP1	1	1	34000				Q8TD19_NEK9_HUMAN	NEK9	1	1	43000				P52788_SPSY_HUMAN	SMS	1	1	200000
	Q8N1G4_LRC47_HUMAN	LRRC47	1	1	70000				Q53H96_P5CR3_HUMAN	PYCRL	1	1	990000				Q68EM7_RHG17_HUMAN	ARHGAP17	1	1	16000				O95391_SLU7_HUMAN	SLU7	1	1	21000
	O75643_U520_HUMAN	SNRNP200	1	1	27000				Q16763_UBE2S_HUMAN	UBE2S	1	1	61000				P32322_P5CR1_HUMAN	PYCR1	1	1	150000				Q9HC07_TM165_HUMAN	TMEM165	1	1	110000
	Q9UBW8_CSN7A_HUMAN	COPS7A	1	1	6100				Q5T160_SYRM_HUMAN	RARS2	1	1	21000				Q9Y5A9_YTHD2_HUMAN	YTHDF2	1	1	240000				Q15181_IPYR_HUMAN	PPA1	1	1	65000
	P49588_SYAC_HUMAN	AARS	1	1	59000				Q9P0J7_KCMF1_HUMAN	KCMF1	1	1	9500				Q96EK5_KBP_HUMAN	KIAA1279	1	1	63000				Q8N6T3_ARFG1_HUMAN	ARFGAP1	1	1	81000
	P52788_SPSY_HUMAN	SMS	1	1	84000				Q9BV44_THUM3_HUMAN	THUMPD3	1	1	13000				P62917_RL8_HUMAN	RPL8	1	1	220000				Q6YN16_HSDL2_HUMAN	HSDL2	1	1	38000
	Q13283_G3BP1_HUMAN	G3BP1	1	1	63000				Q8WVC0_LEO1_HUMAN	LEO1	1	1	100000				P40939_ECHA_HUMAN	HADHA	1	1	35000				O95299_NDUAA_HUMAN	NDUFA10	1	1	29000
	P68363_TBA1B_HUMAN	TUBA1B	1	1	220000				Q14155_ARHG7_HUMAN	ARHGEF7	1	1	26000				P62136_PP1A_HUMAN	PPP1CA	1	1	49000				Q15427_SF3B4_HUMAN	SF3B4	1	1	33000
	O15372_EIF3H_HUMAN	EIF3H	1	1	140000				O14967_CLGN_HUMAN	CLGN	1	1	36000				P49257_LMAN1_HUMAN	LMAN1	1	1	76000				O00273_DFFA_HUMAN	DFFA	1	1	150000
	Q16134_ETFD_HUMAN	ETFDH	1	1	22000				Q9UDY4_DNJB4_HUMAN	DNAJB4	1	1	24000				O00231_PSD11_HUMAN	PSMD11	1	1	51000				Q8IXB1_DJC10_HUMAN	DNAJC10	1	1	39000
	Q9H9Q2_CSN7B_HUMAN	COPS7B	1	1	15000				Q9H307_PININ_HUMAN	PNN	1	1	85000				Q15637_SF01_HUMAN	SF1	1	1	9600				P0DME0_SETLP_HUMAN	SETSIP	1	1	84000
	P36776_LONM_HUMAN	LONP1	1	1	35000				Q7Z5L2_R3HCL_HUMAN	R3HCC1L	1	1	35000				H0Y412_H0Y412_HUMAN	PRRC2B	1	1	31000				O95983_MBD3_HUMAN	MBD3	1	1	30000
	Q9NVH6_TMLH_HUMAN	TMLHE	1	1	14000				Q86Y56_DAAF5_HUMAN	DNAAF5	1	1	15000				Q15517_CDSN_HUMAN	CDSN	1	1	160000				P37198_NUP62_HUMAN	NUP62	1	1	87000
	Q9Y230_RUVB2_HUMAN	RUVBL2	1	1	59000				P25311_ZA2G_HUMAN	AZGP1	1	1	300000				O60271_JIP4_HUMAN	SPAG9	1	1	68000				P46939_UTRO_HUMAN	UTRN	1	1	16000
	Q06323_PSME1_HUMAN	PSME1	1	1	35000				Q9Y2Z2_MTO1_HUMAN	MTO1	1	1	17000				P49915_GUAA_HUMAN	GMPS	1	1	7400				Q6P3X3_TTC27_HUMAN	TTC27	1	1	11000
	P33778_H2B1B_HUMAN	HIST1H2BB	1	1	210000				Q13188_STK3_HUMAN	STK3	1	1	120000				P46060_RAGP1_HUMAN	RANGAP1	1	1	30000				P26640_SYVC_HUMAN	VARS	1	1	12000
	Q8TAQ2_SMRC2_HUMAN	SMARCC2	1	1	35000				O43823_AKAP8_HUMAN	AKAP8	1	1	120000				Q9UJZ1_STML2_HUMAN	STOML2	1	1	23000				Q8WY36_BBX_HUMAN	BBX	1	1	10000
	P39748_FEN1_HUMAN	FEN1	1	1	63000				Q01650_LAT1_HUMAN	SLC7A5	1	1	74000				P15880_RS2_HUMAN	RPS2	1	1	30000				O95218_ZRAB2_HUMAN	ZRANB2	1	1	130000
	P51398_RT29_HUMAN	DAP3	1	1	66000				Q9H7E9_CH033_HUMAN	C8orf33	1	1	110000				P26639_SYTC_HUMAN	TARS	1	1	83000				Q9NWB1_RFOX1_HUMAN	RBFOX1	1	1	170000
	P61626_LYSC_HUMAN	LYZ	1	1	370000				Q14012_KCC1A_HUMAN	CAMK1	1	1	160000				Q9BVA1_TBB2B_HUMAN	TUBB2B	1	1	230000				Q3B7T1_EDRF1_HUMAN	EDRF1	1	1	2600
	Q9UBX3_DIC_HUMAN	SLC25A10	1	1	41000				Q6NXE6_ARMC6_HUMAN	ARMC6	1	1	190000				P50570_DYN2_HUMAN	DNM2	1	1	34000				Q9BT78_CSN4_HUMAN	COPS4	1	1	9900
	P60891_PRPS1_HUMAN	PRPS1	1	1	7900				Q9BZF1_OSBL8_HUMAN	OSBPL8	1	1	40000				Q8NB90_SPAT5_HUMAN	SPATA5	1	1	2800				P55795_HNRH2_HUMAN	HNRNPH2	1	1	66000
	P00918_CAH2_HUMAN	CA2	1	1	8600				P83731_RL24_HUMAN	RPL24	1	1	1700000				Q7Z478_DHX29_HUMAN	DHX29	1	1	19000000				Q9NTK5_OLA1_HUMAN	OLA1	1	1	12000
	Q3ZCQ8_TIM50_HUMAN	TIMM50	1	1	100000				Q8NI27_THOC2_HUMAN	THOC2	1	1	26000				Q9NR82_KCNQ5_HUMAN	KCNQ5	1	1	52000				Q96LA8_ANM6_HUMAN	PRMT6	1	1	130000
	Q96P70_IPO9_HUMAN	IPO9	1	1	34000				Q07864_DPOE1_HUMAN	POLE	1	1	28000				O75477_ERLN1_HUMAN	ERLIN1	1	1	170000				Q5VIR6_VPS53_HUMAN	VPS53	1	1	36000
	P62995_TRA2B_HUMAN	TRA2B	1	1	42000				O95801_TTC4_HUMAN	TTC4	1	1	150000				P40925_MDHC_HUMAN	MDH1	1	1	100000				Q9UJX2_CDC23_HUMAN	CDC23	1	1	18000
	Q9P287_BCCIP_HUMAN	BCCIP	1	1	33000				P53004_BIEA_HUMAN	BLVRA	1	1	640000				Q08379_GOGA2_HUMAN	GOLGA2	1	1	32000				P46063_RECQ1_HUMAN	RECQL	1	1	130000
	P32929_CGL_HUMAN	CTH	1	1	11000				O00442_RTCA_HUMAN	RTCA	1	1	100000				P09493_TPM1_HUMAN	TPM1	1	1	600000				O95232_LC7L3_HUMAN	LUC7L3	1	1	2400
	Q96AC1_FERM2_HUMAN	FERMT2	1	1	21000				Q8WVB6_CTF18_HUMAN	CHTF18	1	1	35000				Q9UMX1_SUFU_HUMAN	SUFU	1	1	32000				Q9Y383_LC7L2_HUMAN	LUC7L2	1	1	81000
	P52701_MSH6_HUMAN	MSH6	1	1	8100				Q7L5Y9_MAEA_HUMAN	MAEA	1	1	86000				O75489_NDUS3_HUMAN	NDUFS3	1	1	75000				Q9H974_QTRD1_HUMAN	QTRTD1	1	1	55000
	O00764_PDXK_HUMAN	PDXK	1	1	32000				Q8N7H5_PAF1_HUMAN	PAF1	1	1	150000				Q15436_SC23A_HUMAN	SEC23A	1	1	39000				Q9BRT8_CBWD1_HUMAN	CBWD1	1	1	54000
	P37198_NUP62_HUMAN	NUP62	1	1	30000				Q9UGI8_TES_HUMAN	TES	1	1	160000				O95793_STAU1_HUMAN	STAU1	1	1	81000				O14617_AP3D1_HUMAN	AP3D1	1	1	19000
	P32322_P5CR1_HUMAN	PYCR1	1	1	110000				Q9H936_GHC1_HUMAN	SLC25A22	1	1	160000				Q8WX92_NELFB_HUMAN	NELFB	1	1	13000				A2A3N6_PIPSL_HUMAN	PIPSL	1	1	50000
	Q68EM7_RHG17_HUMAN	ARHGAP17	1	1	18000				Q9UIV1_CNOT7_HUMAN	CNOT7	1	1	46000				P17858_PFKAL_HUMAN	PFKL	1	1	18000				Q53EZ4_CEP55_HUMAN	CEP55	1	1	53000
	Q96EP5_DAZP1_HUMAN	DAZAP1	1	1	42000				Q96HC4_PDLI5_HUMAN	PDLIM5	1	1	130000				Q8N1G4_LRC47_HUMAN	LRRC47	1	1	28000				P19525_E2AK2_HUMAN	EIF2AK2	1	1	68000
	O60437_PEPL_HUMAN	PPL	1	1	160000				Q8NFJ9_BBS1_HUMAN	BBS1	1	1	8200				P46783_RS10_HUMAN	RPS10	1	1	19000				P42858_HD_HUMAN	HTT	1	1	14000
	Q12840_KIF5A_HUMAN	KIF5A	1	1	85000				Q13309_SKP2_HUMAN	SKP2	1	1	79000				P30566_PUR8_HUMAN	ADSL	1	1	27000				Q8NFJ9_BBS1_HUMAN	BBS1	1	1	15000
	P36543_VATE1_HUMAN	ATP6V1E1	1	1	79000				Q5VYK3_ECM29_HUMAN	ECM29	1	1	14000				A0A087WSY6_A0A087WSY6_HUMAN	IGKV3D-15	1	1	290000				O75419_CDC45_HUMAN	CDC45	1	1	83000
	P34896_GLYC_HUMAN	SHMT1	1	1	110000				Q13596_SNX1_HUMAN	SNX1	1	1	90000				P13796_PLSL_HUMAN	LCP1	1	1	66000				Q9UN86_G3BP2_HUMAN	G3BP2	1	1	24000
	P80419_HV322_HUMAN		1	1	72000				Q7Z478_DHX29_HUMAN	DHX29	1	1	640000				P28161_GSTM2_HUMAN	GSTM2	1	1	240000				Q15334_L2GL1_HUMAN	LLGL1	1	1	110000
	Q9NYK5_RM39_HUMAN	MRPL39	1	1	57000				Q14738_2A5D_HUMAN	PPP2R5D	1	1	92000				Q9NYK5_RM39_HUMAN	MRPL39	1	1	40000				Q9UHW5_GPN3_HUMAN	GPN3	1	1	120000
	Q96IJ6_GMPPA_HUMAN	GMPPA	1	1	120000				Q92922_SMRC1_HUMAN	SMARCC1	1	1	91000				Q6UB35_C1TM_HUMAN	MTHFD1L	1	1	55000				Q13618_CUL3_HUMAN	CUL3	1	1	22000
	D6RF44_D6RF44_HUMAN	HNRNPD	1	1	400000				Q15797_SMAD1_HUMAN	SMAD1	1	1	64000				Q9Y5K5_UCHL5_HUMAN	UCHL5	1	1	33000				Q9BVI4_NOC4L_HUMAN	NOC4L	1	1	40000
	P02746_C1QB_HUMAN	C1QB	1	1	1000000				O14734_ACOT8_HUMAN	ACOT8	1	1	160000				Q99459_CDC5L_HUMAN	CDC5L	1	1	60000				Q96S59_RANB9_HUMAN	RANBP9	1	1	100000
	P24534_EF1B_HUMAN	EEF1B2	1	1	130000				P60510_PP4C_HUMAN	PPP4C	1	1	90000				P55786_PSA_HUMAN	NPEPPS	1	1	33000				P54105_ICLN_HUMAN	CLNS1A	1	1	86000
	Q9Y2T2_AP3M1_HUMAN	AP3M1	1	1	56000				Q5SRH9_TT39A_HUMAN	TTC39A	1	1	38000				P15121_ALDR_HUMAN	AKR1B1	1	1	130000				Q8IYU8_MICU2_HUMAN	MICU2	1	1	30000
	Q9Y4P3_TBL2_HUMAN	TBL2	1	1	87000				Q9NW08_RPC2_HUMAN	POLR3B	1	1	100000				D6RF44_D6RF44_HUMAN	HNRNPD	1	1	200000				Q9UBE0_SAE1_HUMAN	SAE1	1	1	180000
	J3KSB2_J3KSB2_HUMAN	SPATA33	1	1	82000				Q12769_NU160_HUMAN	NUP160	1	1	100000				O95831_AIFM1_HUMAN	AIFM1	1	1	51000				Q9HAD4_WDR41_HUMAN	WDR41	1	1	120000
	P82933_RT09_HUMAN	MRPS9	1	1	40000				Q8IXQ6_PARP9_HUMAN	PARP9	1	1	29000				Q14008_CKAP5_HUMAN	CKAP5	1	1	33000				Q5VT66_MARC1_HUMAN	42064	1	1	8700
	Q9P035_HACD3_HUMAN	PTPLAD1	1	1	71000				P53367_ARFP1_HUMAN	ARFIP1	1	1	430000				Q9Y676_RT18B_HUMAN	MRPS18B	1	1	82000				Q7Z628_ARHG8_HUMAN	NET1	1	1	25000
	Q9Y5A9_YTHD2_HUMAN	YTHDF2	1	1	310000				Q9UHB6_LIMA1_HUMAN	LIMA1	1	1	92000				Q6PKG0_LARP1_HUMAN	LARP1	1	1	110000				P34896_GLYC_HUMAN	SHMT1	1	1	130000
	P40939_ECHA_HUMAN	HADHA	1	1	33000				P48507_GSH0_HUMAN	GCLM	1	1	150000				G3V542_G3V542_HUMAN	TUBB3	1	1	91000				P09110_THIK_HUMAN	ACAA1	1	1	18000
	O14983_AT2A1_HUMAN	ATP2A1	1	1	40000				Q9UQR1_ZN148_HUMAN	ZNF148	1	1	100000				O75534_CSDE1_HUMAN	CSDE1	1	1	43000				Q5SRE5_NU188_HUMAN	NUP188	1	1	8200
	P62917_RL8_HUMAN	RPL8	1	1	440000				P26196_DDX6_HUMAN	DDX6	1	1	54000				Q96QV6_H2A1A_HUMAN	HIST1H2AA	1	1	280000				Q9BPX3_CND3_HUMAN	NCAPG	1	1	74000
	P55809_SCOT1_HUMAN	OXCT1	1	1	130000				O15457_MSH4_HUMAN	MSH4	1	1	49000				P49750_YLPM1_HUMAN	YLPM1	1	1	57000				Q9Y5L0_TNPO3_HUMAN	TNPO3	1	1	7500
	Q9Y678_COPG1_HUMAN	COPG1	1	1	27000				P14735_IDE_HUMAN	IDE	1	1	22000				Q96CN7_ISOC1_HUMAN	ISOC1	1	1	28000				P61626_LYSC_HUMAN	LYZ	1	1	89000
	P51648_AL3A2_HUMAN	ALDH3A2	1	1	16000				Q9UGR2_Z3H7B_HUMAN	ZC3H7B	1	1	62000				P57740_NU107_HUMAN	NUP107	1	1	4900				P55036_PSMD4_HUMAN	PSMD4	1	1	120000
	P22830_HEMH_HUMAN	FECH	1	1	22000				Q8TEQ6_GEMI5_HUMAN	GEMIN5	1	1	120000				O75083_WDR1_HUMAN	WDR1	1	1	59000				P29966_MARCS_HUMAN	MARCKS	1	1	110000
	Q8N163_CCAR2_HUMAN	CCAR2	1	1	20000				Q15120_PDK3_HUMAN	PDK3	1	1	52000				Q9H3N1_TMX1_HUMAN	TMX1	1	1	65000				Q13572_ITPK1_HUMAN	ITPK1	1	1	26000
	Q00577_PURA_HUMAN	PURA	1	1	49000				O14874_BCKD_HUMAN	BCKDK	1	1	330000				P20073_ANXA7_HUMAN	ANXA7	1	1	38000				Q14155_ARHG7_HUMAN	ARHGEF7	1	1	23000
	Q9NPH2_INO1_HUMAN	ISYNA1	1	1	25000				Q92621_NU205_HUMAN	NUP205	1	1	120000				Q92615_LAR4B_HUMAN	LARP4B	1	1	15000				Q9H9C1_SPE39_HUMAN	VIPAS39	1	1	11000
	P35749_MYH11_HUMAN	MYH11	1	1	50000				P38117_ETFB_HUMAN	ETFB	1	1	140000				Q16352_AINX_HUMAN	INA	1	1	560000				P82933_RT09_HUMAN	MRPS9	1	1	62000
	P62081_RS7_HUMAN	RPS7	1	1	110000				Q6ZXV5_TMTC3_HUMAN	TMTC3	1	1	19000				Q13867_BLMH_HUMAN	BLMH	1	1	140000				Q9UEW8_STK39_HUMAN	STK39	1	1	15000
	Q7Z3B4_NUP54_HUMAN	NUP54	1	1	38000				Q6PKG0_LARP1_HUMAN	LARP1	1	1	190000				Q9HCC0_MCCB_HUMAN	MCCC2	1	1	41000				Q96B26_EXOS8_HUMAN	EXOSC8	1	1	7300
	Q9UHB9_SRP68_HUMAN	SRP68	1	1	32000				Q9NTJ5_SAC1_HUMAN	SACM1L	1	1	170000				P36578_RL4_HUMAN	RPL4	1	1	37000				Q9UMZ2_SYNRG_HUMAN	SYNRG	1	1	30000
	Q9Y5M8_SRPRB_HUMAN	SRPRB	1	1	7800				P50542_PEX5_HUMAN	PEX5	1	1	140000				P46821_MAP1B_HUMAN	MAP1B	1	1	31000				Q69YH5_CDCA2_HUMAN	CDCA2	1	1	22000
	Q9UMX1_SUFU_HUMAN	SUFU	1	1	33000				Q15773_MLF2_HUMAN	MLF2	1	1	280000				Q9UHD8_SEPT9_HUMAN	SEPTIN9	1	1	73000				Q9NVH0_EXD2_HUMAN	EXD2	1	1	22000
	P17661_DESM_HUMAN	DES	1	1	270000				Q5TA45_INT11_HUMAN	CPSF3L	1	1	85000				Q9H857_NT5D2_HUMAN	NT5DC2	1	1	33000				P60510_PP4C_HUMAN	PPP4C	1	1	170000
	P12955_PEPD_HUMAN	PEPD	1	1	51000				Q9HDC9_APMAP_HUMAN	APMAP	1	1	170000				P62249_RS16_HUMAN	RPS16	1	1	43000				P24941_CDK2_HUMAN	CDK2	1	1	100000
	Q15717_ELAV1_HUMAN	ELAVL1	1	1	530000				Q8NFQ8_TOIP2_HUMAN	TOR1AIP2	1	1	140000				Q6PIW4_FIGL1_HUMAN	FIGNL1	1	1	41000				Q12965_MYO1E_HUMAN	MYO1E	1	1	51000
	Q92615_LAR4B_HUMAN	LARP4B	1	1	13000				Q27J81_INF2_HUMAN	INF2	1	1	48000				P47756_CAPZB_HUMAN	CAPZB	1	1	1500000				Q96EP5_DAZP1_HUMAN	DAZAP1	1	1	38000
	P12273_PIP_HUMAN	PIP	1	1	190000				C9JHP4_C9JHP4_HUMAN	EIF3L	1	1	840000				Q02880_TOP2B_HUMAN	TOP2B	1	1	49000				Q6P087_RUSD3_HUMAN	RPUSD3	1	1	78000
	Q92499_DDX1_HUMAN	DDX1	1	1	27000				Q8NCM8_DYHC2_HUMAN	DYNC2H1	1	1	290000				Q9UKM9_RALY_HUMAN	RALY	1	1	120000				Q5K4L6_S27A3_HUMAN	SLC27A3	1	1	5500
	Q01518_CAP1_HUMAN	CAP1	1	1	200000				Q6NSI4_CX057_HUMAN	CXorf57	1	1	65000				Q02539_H11_HUMAN	HIST1H1A	1	1	130000				Q9BYD3_RM04_HUMAN	MRPL4	1	1	190000
	Q12874_SF3A3_HUMAN	SF3A3	1	1	89000				Q96EE3_SEH1_HUMAN	SEH1L	1	1	94000				Q13428_TCOF_HUMAN	TCOF1	1	1	74000				P52630_STAT2_HUMAN	STAT2	1	1	30000
	P06312_KV401_HUMAN	IGKV4-1	1	1	1300000				Q9NZQ3_SPN90_HUMAN	NCKIPSD	1	1	75000				P17480_UBF1_HUMAN	UBTF	1	1	59000				Q9GZL7_WDR12_HUMAN	WDR12	1	1	9500
	Q13547_HDAC1_HUMAN	HDAC1	1	1	230000				Q15477_SKIV2_HUMAN	SKIV2L	1	1	42000				Q15738_NSDHL_HUMAN	NSDHL	1	1	25000				Q9BTY7_HGH1_HUMAN	HGH1	1	1	25000
	Q9UBS4_DJB11_HUMAN	DNAJB11	1	1	180000				O94874_UFL1_HUMAN	UFL1	1	1	96000				E9PID8_E9PID8_HUMAN	CSTF2	1	1	60000				Q03426_KIME_HUMAN	MVK	1	1	68000
	Q8NB90_SPAT5_HUMAN	SPATA5	1	1	11000				E9PK54_E9PK54_HUMAN	HSPA8	1	1	200000				Q5VYK3_ECM29_HUMAN	ECM29	1	1	8000				Q9BRJ2_RM45_HUMAN	MRPL45	1	1	42000
	P47897_SYQ_HUMAN	QARS	1	1	46000				Q14498_RBM39_HUMAN	RBM39	1	1	140000				Q9HDB9_GAK5_HUMAN	ERVK-5	1	1	8800				P49591_SYSC_HUMAN	SARS	1	1	18000
	P42357_HUTH_HUMAN	HAL	1	1	9600				P49674_KC1E_HUMAN	CSNK1E	1	1	51000				P18206_VINC_HUMAN	VCL	1	1	80000				Q86WJ1_CHD1L_HUMAN	CHD1L	1	1	42000
	Q9NT62_ATG3_HUMAN	ATG3	1	1	47000				Q9UG63_ABCF2_HUMAN	ABCF2	1	1	150000				Q9BQA1_MEP50_HUMAN	WDR77	1	1	49000				Q9H6T3_RPAP3_HUMAN	RPAP3	1	1	15000
	P06493_CDK1_HUMAN	CDK1	1	1	270000				Q96P16_RPR1A_HUMAN	RPRD1A	1	1	59000				P49643_PRI2_HUMAN	PRIM2	1	1	17000				Q9NZI7_UBIP1_HUMAN	UBP1	1	1	29000
	P46063_RECQ1_HUMAN	RECQL	1	1	90000				Q15648_MED1_HUMAN	MED1	1	1	15000				P08195_4F2_HUMAN	SLC3A2	1	1	36000				O00213_APBB1_HUMAN	APBB1	1	1	80000
	P43487_RANG_HUMAN	RANBP1	1	1	230000				Q9UP83_COG5_HUMAN	COG5	1	1	180000				Q3SY00_T10IP_HUMAN	TSGA10IP	1	1	1100000				Q96D09_GASP2_HUMAN	GPRASP2	1	1	16000
	Q9UBV8_PEF1_HUMAN	PEF1	1	1	47000				Q9ULX3_NOB1_HUMAN	NOB1	1	1	320000				P60900_PSA6_HUMAN	PSMA6	1	1	1700000				O43572_AKA10_HUMAN	AKAP10	1	1	46000
	O60763_USO1_HUMAN	USO1	1	1	58000				Q9NVV4_PAPD1_HUMAN	MTPAP	1	1	250000				Q7Z6R9_AP2D_HUMAN	TFAP2D	1	1	9400000				P12236_ADT3_HUMAN	SLC25A6	1	1	200000
	Q16822_PCKGM_HUMAN	PCK2	1	1	55000				Q7L099_RUFY3_HUMAN	RUFY3	1	1	120000				Q07065_CKAP4_HUMAN	CKAP4	1	1	82000				O60476_MA1A2_HUMAN	MAN1A2	1	1	74000
	P30041_PRDX6_HUMAN	PRDX6	1	1	380000				Q96QR8_PURB_HUMAN	PURB	1	1	190000				P02461_CO3A1_HUMAN	COL3A1	1	1	110000				P55010_IF5_HUMAN	EIF5	1	1	21000
	P54105_ICLN_HUMAN	CLNS1A	1	1	42000				Q6P1M0_S27A4_HUMAN	SLC27A4	1	1	49000				Q13409_DC1I2_HUMAN	DYNC1I2	1	1	85000				P20042_IF2B_HUMAN	EIF2S2	1	1	91000
	P05386_RLA1_HUMAN	RPLP1	1	1	33000				Q9UL15_BAG5_HUMAN	BAG5	1	1	44000				P01023_A2MG_HUMAN	A2M	1	1	370000				O60568_PLOD3_HUMAN	PLOD3	1	1	77000
	O75223_GGCT_HUMAN	GGCT	1	1	100000				Q96DV4_RM38_HUMAN	MRPL38	1	1	23000				Q5MIZ7_P4R3B_HUMAN	SMEK2	1	1	140000				Q9NT62_ATG3_HUMAN	ATG3	1	1	40000
	Q02218_ODO1_HUMAN	OGDH	1	1	12000				Q9BTE3_MCMBP_HUMAN	MCMBP	1	1	140000				Q15417_CNN3_HUMAN	CNN3	1	1	21000000				P78559_MAP1A_HUMAN	MAP1A	1	1	130000
	P36578_RL4_HUMAN	RPL4	1	1	79000				Q9Y2S7_PDIP2_HUMAN	POLDIP2	1	1	76000				Q9UJU6_DBNL_HUMAN	DBNL	1	1	24000				P57678_GEMI4_HUMAN	GEMIN4	1	1	5500
	O75489_NDUS3_HUMAN	NDUFS3	1	1	110000				P41219_PERI_HUMAN	PRPH	1	1	58000				P13473_LAMP2_HUMAN	LAMP2	1	1	46000				H7BXI1_H7BXI1_HUMAN	ESYT2	1	1	13000
	Q9H2W6_RM46_HUMAN	MRPL46	1	1	78000				Q96KP1_EXOC2_HUMAN	EXOC2	1	1	35000				Q9UHI6_DDX20_HUMAN	DDX20	1	1	47000				Q6DN90_IQEC1_HUMAN	IQSEC1	1	1	11000
	Q96CX2_KCD12_HUMAN	KCTD12	1	1	53000				Q9UBT2_SAE2_HUMAN	UBA2	1	1	200000				Q8TF71_MOT10_HUMAN	SLC16A10	1	1	110000				Q9P0J7_KCMF1_HUMAN	KCMF1	1	1	5000
	P31350_RIR2_HUMAN	RRM2	1	1	26000				Q5JY77_GASP1_HUMAN	GPRASP1	1	1	37000				Q9NYC9_DYH9_HUMAN	DNAH9	1	1	1300000				Q9H2M9_RBGPR_HUMAN	RAB3GAP2	1	1	230000
	Q9Y3Z3_SAMH1_HUMAN	SAMHD1	1	1	120000				Q8IWS0_PHF6_HUMAN	PHF6	1	1	430000				Q14247_SRC8_HUMAN	CTTN	1	1	92000				Q13049_TRI32_HUMAN	TRIM32	1	1	37000
	Q8TD19_NEK9_HUMAN	NEK9	1	1	28000				Q96T51_RUFY1_HUMAN	RUFY1	1	1	170000				P14314_GLU2B_HUMAN	PRKCSH	1	1	140000				Q86UA1_PRP39_HUMAN	PRPF39	1	1	65000
	Q01105_SET_HUMAN	SET	1	1	290000				P10827_THA_HUMAN	THRA	1	1	36000				O75131_CPNE3_HUMAN	CPNE3	1	1	68000				Q9UBB4_ATX10_HUMAN	ATXN10	1	1	27000
	Q99459_CDC5L_HUMAN	CDC5L	1	1	63000				Q9ULK4_MED23_HUMAN	MED23	1	1	25000				Q9BXB4_OSB11_HUMAN	OSBPL11	1	1	18000				A0AVF1_IFT56_HUMAN	TTC26	1	1	13000
	P18206_VINC_HUMAN	VCL	1	1	130000				P52789_HXK2_HUMAN	HK2	1	1	65000				O75533_SF3B1_HUMAN	SF3B1	1	1	40000				Q92845_KIFA3_HUMAN	KIFAP3	1	1	34000
	P50995_ANX11_HUMAN	ANXA11	1	1	49000				P52756_RBM5_HUMAN	RBM5	1	1	94000				P01876_IGHA1_HUMAN	IGHA1	1	1	68000				P31150_GDIA_HUMAN	GDI1	1	1	25000
	O75477_ERLN1_HUMAN	ERLIN1	1	1	350000				Q96EA4_SPDLY_HUMAN	SPDL1	1	1	7400				P80748_LV302_HUMAN		1	1	780000				Q9NNW5_WDR6_HUMAN	WDR6	1	1	22000
	Q92878_RAD50_HUMAN	RAD50	1	1	110000				Q9H0B3_K1683_HUMAN	KIAA1683	1	1	150000				Q14694_UBP10_HUMAN	USP10	1	1	31000				Q13155_AIMP2_HUMAN	AIMP2	1	1	91000
	Q9BVA1_TBB2B_HUMAN	TUBB2B	1	1	610000				P13674_P4HA1_HUMAN	P4HA1	1	1	84000				IGHG_RABIT		1	1	380000				Q9Y4C2_TCAF1_HUMAN	TCAF1	1	1	31000
	Q969U7_PSMG2_HUMAN	PSMG2	1	1	11000				E9PM82_E9PM82_HUMAN	ASCC1	1	1	130000				P08579_RU2B_HUMAN	SNRPB2	1	1	91000				Q9NXW2_DJB12_HUMAN	DNAJB12	1	1	90000
	Q14258_TRI25_HUMAN	TRIM25	1	1	31000				O94832_MYO1D_HUMAN	MYO1D	1	1	24000				Q96EB1_ELP4_HUMAN	ELP4	1	1	180000				Q6P2Q9_PRP8_HUMAN	PRPF8	1	1	22000
	Q9BT78_CSN4_HUMAN	COPS4	1	1	91000				Q86W92_LIPB1_HUMAN	PPFIBP1	1	1	61000				P53367_ARFP1_HUMAN	ARFIP1	1	1	110000				P08559_ODPA_HUMAN	PDHA1	1	1	180000
	Q9NPF4_OSGEP_HUMAN	OSGEP	1	1	110000				Q9UKK9_NUDT5_HUMAN	NUDT5	1	1	72000				Q16643_DREB_HUMAN	DBN1	1	1	43000				O60216_RAD21_HUMAN	RAD21	1	1	180000
	Q16650_TBR1_HUMAN	TBR1	1	1	160000				P0CB38_PAB4L_HUMAN	PABPC4L	1	1	400000				Q9BQ39_DDX50_HUMAN	DDX50	1	1	21000				Q14554_PDIA5_HUMAN	PDIA5	1	1	31000
	Q9H2U2_IPYR2_HUMAN	PPA2	1	1	210000				O15294_OGT1_HUMAN	OGT	1	1	180000				Q03164_KMT2A_HUMAN	KMT2A	1	1	97000				Q9UHY1_NRBP_HUMAN	NRBP1	1	1	76000
	P78417_GSTO1_HUMAN	GSTO1	1	1	57000				P51812_KS6A3_HUMAN	RPS6KA3	1	1	170000				Q16891_MIC60_HUMAN	IMMT	1	1	69000				P52739_ZN131_HUMAN	ZNF131	1	1	17000
	P0CG05_LAC2_HUMAN	IGLC2	1	1	65000				Q86YJ7_AN13B_HUMAN	ANKRD13B	1	1	86000				G3V5D8_G3V5D8_HUMAN	ADSSL1	1	1	39000				Q13557_KCC2D_HUMAN	CAMK2D	1	1	81000
	P09493_TPM1_HUMAN	TPM1	1	1	760000				P78318_IGBP1_HUMAN	IGBP1	1	1	76000				P60891_PRPS1_HUMAN	PRPS1	1	1	88000				Q14527_HLTF_HUMAN	HLTF	1	1	70000
	Q8WX92_NELFB_HUMAN	NELFB	1	1	36000				Q96BT7_ALKB8_HUMAN	ALKBH8	1	1	160000				Q96P16_RPR1A_HUMAN	RPRD1A	1	1	41000				P43897_EFTS_HUMAN	TSFM	1	1	120000
	P46783_RS10_HUMAN	RPS10	1	1	47000				Q5JVF3_PCID2_HUMAN	PCID2	1	1	19000				Q969U7_PSMG2_HUMAN	PSMG2	1	1	11000				P82650_RT22_HUMAN	MRPS22	1	1	71000
	G3V542_G3V542_HUMAN	TUBB3	1	1	130000				K7ES63_K7ES63_HUMAN	TUBB6	1	1	480000				Q13029_PRDM2_HUMAN	PRDM2	1	1	310000				Q969X5_ERGI1_HUMAN	ERGIC1	1	1	120000
	Q93008_USP9X_HUMAN	USP9X	1	1	76000				Q9BYJ9_YTHD1_HUMAN	YTHDF1	1	1	350000				P46459_NSF_HUMAN	NSF	1	1	110000				P13798_ACPH_HUMAN	APEH	1	1	110000
	Q6PIW4_FIGL1_HUMAN	FIGNL1	1	1	62000				A6ND91_ASPD_HUMAN	ASPDH	1	1	200000				Q969P6_TOP1M_HUMAN	TOP1MT	1	1	68000				Q9UNS2_CSN3_HUMAN	COPS3	1	1	81000
	Q01581_HMCS1_HUMAN	HMGCS1	1	1	44000				Q9NYY8_FAKD2_HUMAN	FASTKD2	1	1	45000				Q9Y5F9_PCDGI_HUMAN	PCDHGB6	1	1	160000				Q15293_RCN1_HUMAN	RCN1	1	1	150000
	P30566_PUR8_HUMAN	ADSL	1	1	46000				P25067_CO8A2_HUMAN	COL8A2	1	1	2100000				Q9Y236_OSGI2_HUMAN	OSGIN2	1	1	540000				Q14012_KCC1A_HUMAN	CAMK1	1	1	110000
	P23258_TBG1_HUMAN	TUBG1	1	1	110000				O75874_IDHC_HUMAN	IDH1	1	1	88000												P54646_AAPK2_HUMAN	PRKAA2	1	1	88000
	Q96QV6_H2A1A_HUMAN	HIST1H2AA	1	1	630000				P49721_PSB2_HUMAN	PSMB2	1	1	140000												P13489_RINI_HUMAN	RNH1	1	1	92000
	P61026_RAB10_HUMAN	RAB10	1	1	19000				E9PN89_E9PN89_HUMAN	HSPA8	1	1	130000												Q9Y467_SALL2_HUMAN	SALL2	1	1	21000
	P42126_ECI1_HUMAN	ECI1	1	1	79000				Q13330_MTA1_HUMAN	MTA1	1	1	73000												O60313_OPA1_HUMAN	OPA1	1	1	46000
	Q12873_CHD3_HUMAN	CHD3	1	1	66000				P08579_RU2B_HUMAN	SNRPB2	1	1	150000												Q13330_MTA1_HUMAN	MTA1	1	1	43000
	Q969G3_SMCE1_HUMAN	SMARCE1	1	1	64000				Q5RHP9_ERIC3_HUMAN	ERICH3	1	1	88000												P25490_TYY1_HUMAN	YY1	1	1	52000
	Q8NBS9_TXND5_HUMAN	TXNDC5	1	1	56000				Q8IWB7_WDFY1_HUMAN	WDFY1	1	1	59000												Q9Y679_AUP1_HUMAN	AUP1	1	1	26000
	Q9UKX7_NUP50_HUMAN	NUP50	1	1	62000				Q8WXE1_ATRIP_HUMAN	ATRIP	1	1	120000												Q13948_CASP_HUMAN	CUX1	1	1	13000
	P25788_PSA3_HUMAN	PSMA3	1	1	290000				Q63HM9_PLCX3_HUMAN	PLCXD3	1	1	150000												Q9NRL3_STRN4_HUMAN	STRN4	1	1	140000
	Q16204_CCDC6_HUMAN	CCDC6	1	1	88000				Q08170_SRSF4_HUMAN	SRSF4	1	1	190000												O43172_PRP4_HUMAN	PRPF4	1	1	140000
	P53350_PLK1_HUMAN	PLK1	1	1	44000				O43813_LANC1_HUMAN	LANCL1	1	1	60000												O43464_HTRA2_HUMAN	HTRA2	1	1	8500
	P49643_PRI2_HUMAN	PRIM2	1	1	42000				Q8TB24_RIN3_HUMAN	RIN3	1	1	180000												O96019_ACL6A_HUMAN	ACTL6A	1	1	95000
	P42166_LAP2A_HUMAN	TMPO	1	1	160000				P38646_GRP75_HUMAN	HSPA9	50	79	360000000												Q12769_NU160_HUMAN	NUP160	1	1	130000
	P53992_SC24C_HUMAN	SEC24C	1	1	93000				X5GXS8_9MONO		42	165	5900000000												Q96IJ6_GMPPA_HUMAN	GMPPA	1	1	93000
	Q06203_PUR1_HUMAN	PPAT	1	1	110000				P78527_PRKDC_HUMAN	PRKDC	41	44	13000000												Q15628_TRADD_HUMAN	TRADD	1	1	75000
	P11310_ACADM_HUMAN	ACADM	1	1	91000				Q00610_CLH1_HUMAN	CLTC	34	36	12000000												Q96CX2_KCD12_HUMAN	KCTD12	1	1	45000
	Q13976_KGP1_HUMAN	PRKG1	1	1	240000				P11021_GRP78_HUMAN	HSPA5	31	36	150000000												Q6ZXV5_TMTC3_HUMAN	TMTC3	1	1	21000
	P35251_RFC1_HUMAN	RFC1	1	1	18000				P06737_PYGL_HUMAN	PYGL	29	31	22000000												Q9NXE4_NSMA3_HUMAN	SMPD4	1	1	60000
	Q15517_CDSN_HUMAN	CDSN	1	1	140000				P33993_MCM7_HUMAN	MCM7	28	32	41000000												P42285_SK2L2_HUMAN	SKIV2L2	1	1	1300000
	Q9UHD8_SEPT9_HUMAN	SEPTIN9	1	1	170000				P33992_MCM5_HUMAN	MCM5	28	29	35000000												O14641_DVL2_HUMAN	DVL2	1	1	120000
	Q9BUF5_TBB6_HUMAN	TUBB6	1	1	82000				P11586_C1TC_HUMAN	MTHFD1	27	31	20000000												P04004_VTNC_HUMAN	VTN	1	1	36000
	Q6UB35_C1TM_HUMAN	MTHFD1L	1	1	42000				P49411_EFTU_HUMAN	TUFM	26	42	140000000												O75436_VP26A_HUMAN	VPS26A	1	1	110000
	P31947_1433S_HUMAN	SFN	1	1	200000				P25205_MCM3_HUMAN	MCM3	26	30	13000000												P12694_ODBA_HUMAN	BCKDHA	1	1	67000
	O75717_WDHD1_HUMAN	WDHD1	1	1	39000				P53621_COPA_HUMAN	COPA	26	26	9600000												O00743_PPP6_HUMAN	PPP6C	1	1	150000
	Q13838_DX39B_HUMAN	DDX39B	1	1	52000				Q08211_DHX9_HUMAN	DHX9	25	27	11000000												Q86XI2_CNDG2_HUMAN	NCAPG2	1	1	4700
	Q15436_SC23A_HUMAN	SEC23A	1	1	11000				P33991_MCM4_HUMAN	MCM4	24	28	11000000												Q9BRP4_PAAF1_HUMAN	PAAF1	1	1	71000
	P13796_PLSL_HUMAN	LCP1	1	1	330000				P54886_P5CS_HUMAN	ALDH18A1	24	28	20000000												O75934_SPF27_HUMAN	BCAS2	1	1	64000
	H7BZK3_H7BZK3_HUMAN	DNAJB14	1	1	1200000				Q14697_GANAB_HUMAN	GANAB	24	25	15000000												O75843_AP1G2_HUMAN	AP1G2	1	1	80000
	P62854_RS26_HUMAN	RPS26	1	1	37000				P08107_HSP71_HUMAN	HSPA1A	23	50	530000000												P15374_UCHL3_HUMAN	UCHL3	1	1	100000
	P00505_AATM_HUMAN	GOT2	1	1	89000				Q71U36_TBA1A_HUMAN	TUBA1A	23	38	260000000												Q9NWX5_ASB6_HUMAN	ASB6	1	1	22000
	P80748_LV302_HUMAN		1	1	680000				Q14566_MCM6_HUMAN	MCM6	23	24	68000000												Q7L5Y9_MAEA_HUMAN	MAEA	1	1	86000
	O60256_KPRB_HUMAN	PRPSAP2	1	1	31000				Q13885_TBB2A_HUMAN	TUBB2A	22	33	140000000												Q2NL82_TSR1_HUMAN	TSR1	1	1	2900000
	P36952_SPB5_HUMAN	SERPINB5	1	1	77000				P10809_CH60_HUMAN	HSPD1	22	28	12000000												Q13425_SNTB2_HUMAN	SNTB2	1	1	60000
	Q9H857_NT5D2_HUMAN	NT5DC2	1	1	43000				P06576_ATPB_HUMAN	ATP5B	22	24	14000000												Q7Z5L2_R3HCL_HUMAN	R3HCC1L	1	1	27000
	Q14676_MDC1_HUMAN	MDC1	1	1	96000				P07814_SYEP_HUMAN	EPRS	22	22	6600000												O95202_LETM1_HUMAN	LETM1	1	1	23000
	P55010_IF5_HUMAN	EIF5	1	1	14000				P52272_HNRPM_HUMAN	HNRNPM	21	30	23000000												Q7Z2W4_ZCCHV_HUMAN	ZC3HAV1	1	1	180000
	Q9P0L2_MARK1_HUMAN	MARK1	1	1	130000				P11940_PABP1_HUMAN	PABPC1	21	27	21000000												Q15796_SMAD2_HUMAN	SMAD2	1	1	85000
	Q07866_KLC1_HUMAN	KLC1	1	1	96000				Q13263_TIF1B_HUMAN	TRIM28	21	25	27000000												P31350_RIR2_HUMAN	RRM2	1	1	44000
	P50395_GDIB_HUMAN	GDI2	1	1	100000				P11142_HSP7C_HUMAN	HSPA8	20	24	51000000												Q9Y4G8_RPGF2_HUMAN	RAPGEF2	1	1	77000
	Q04637_IF4G1_HUMAN	EIF4G1	1	1	51000				P49588_SYAC_HUMAN	AARS	20	21	12000000												Q9H307_PININ_HUMAN	PNN	1	1	96000
	P58107_EPIPL_HUMAN	EPPK1	1	1	77000				P13639_EF2_HUMAN	EEF2	19	24	14000000												Q86Y56_DAAF5_HUMAN	DNAAF5	1	1	44000
	P01859_IGHG2_HUMAN	IGHG2	1	1	51000				P60842_IF4A1_HUMAN	EIF4A1	19	21	29000000												P00505_AATM_HUMAN	GOT2	1	1	87000
	Q5UIP0_RIF1_HUMAN	RIF1	1	1	28000				P25705_ATPA_HUMAN	ATP5A1	19	21	16000000												Q96GW9_SYMM_HUMAN	MARS2	1	1	22000
	P60900_PSA6_HUMAN	PSMA6	1	1	200000				Q08J23_NSUN2_HUMAN	NSUN2	19	21	9900000												Q3SXM5_HSDL1_HUMAN	HSDL1	1	1	170000
	I3L4V6_I3L4V6_HUMAN	NXN	1	1	330000				P54136_SYRC_HUMAN	RARS	19	20	10000000												P51784_UBP11_HUMAN	USP11	1	1	50000
	Q5SQN1_SNP47_HUMAN	SNAP47	1	1	2400000				O75717_WDHD1_HUMAN	WDHD1	19	19	5700000												O14965_AURKA_HUMAN	AURKA	1	1	28000
	P01023_A2MG_HUMAN	A2M	1	1	540000				P47897_SYQ_HUMAN	QARS	18	19	5700000												Q14847_LASP1_HUMAN	LASP1	1	1	170000
	Q92526_TCPW_HUMAN	CCT6B	1	1	360000				P27708_PYR1_HUMAN	CAD	18	19	4000000												Q53HC9_TSSC1_HUMAN	TSSC1	1	1	210000
	Q8NBP7_PCSK9_HUMAN	PCSK9	1	1	200000				P45974_UBP5_HUMAN	USP5	17	18	2900000												Q04206_TF65_HUMAN	RELA	1	1	140000
	Q92569_P55G_HUMAN	PIK3R3	1	1	47000				Q00839_HNRPU_HUMAN	HNRNPU	17	18	12000000												Q86W92_LIPB1_HUMAN	PPFIBP1	1	1	54000
	Q9UNM6_PSD13_HUMAN	PSMD13	1	1	180000				Q9P2J5_SYLC_HUMAN	LARS	17	18	3200000												Q05193_DYN1_HUMAN	DNM1	1	1	58000
	Q9UNX3_RL26L_HUMAN	RPL26L1	1	1	240000				P23396_RS3_HUMAN	RPS3	16	20	18000000												Q9NTX5_ECHD1_HUMAN	ECHDC1	1	1	25000
	O00515_LAD1_HUMAN	LAD1	1	1	340000				P06493_CDK1_HUMAN	CDK1	16	18	21000000												Q15797_SMAD1_HUMAN	SMAD1	1	1	90000
	Q6P179_ERAP2_HUMAN	ERAP2	1	1	250000				P43243_MATR3_HUMAN	MATR3	16	17	8700000												O60566_BUB1B_HUMAN	BUB1B	1	1	9000
	Q02539_H11_HUMAN	HIST1H1A	1	1	110000				P42166_LAP2A_HUMAN	TMPO	16	17	7900000												Q9NSV4_DIAP3_HUMAN	DIAPH3	1	1	120000
	IGHG_RABIT		1	1	4600000				P09874_PARP1_HUMAN	PARP1	16	16	4700000												Q9UPN7_PP6R1_HUMAN	PPP6R1	1	1	26000
	O43684_BUB3_HUMAN	BUB3	1	1	89000				Q15645_PCH2_HUMAN	TRIP13	16	16	16000000												O15457_MSH4_HUMAN	MSH4	1	1	42000
	P05198_IF2A_HUMAN	EIF2S1	1	1	61000				P34931_HS71L_HUMAN	HSPA1L	15	29	550000000												P36915_GNL1_HUMAN	GNL1	1	1	43000
	Q3SY00_T10IP_HUMAN	TSGA10IP	1	1	770000				Q58FF7_H90B3_HUMAN	HSP90AB3P	15	22	130000000												Q9UQR1_ZN148_HUMAN	ZNF148	1	1	83000
	P62241_RS8_HUMAN	RPS8	1	1	590000				P09211_GSTP1_HUMAN	GSTP1	15	21	76000000												Q9UNQ2_DIM1_HUMAN	DIMT1	1	1	51000
	Q96CN7_ISOC1_HUMAN	ISOC1	1	1	25000				Q969V3_NCLN_HUMAN	NCLN	15	16	9400000												Q8NFF5_FAD1_HUMAN	FLAD1	1	1	24000
	Q16825_PTN21_HUMAN	PTPN21	1	1	57000				Q9NZI8_IF2B1_HUMAN	IGF2BP1	15	15	23000000												Q27J81_INF2_HUMAN	INF2	1	1	43000
	B8ZZQ4_B8ZZQ4_HUMAN	PTCD3	1	1	93000				Q9Y2L1_RRP44_HUMAN	DIS3	14	14	3800000												Q5JVF3_PCID2_HUMAN	PCID2	1	1	22000
	Q5JXI8_Q5JXI8_HUMAN	FHL1	1	1	170000				P26641_EF1G_HUMAN	EEF1G	14	14	20000000												Q9Y5K8_VATD_HUMAN	ATP6V1D	1	1	61000
	Q9Y2Z4_SYYM_HUMAN	YARS2	1	1	45000				P22626_ROA2_HUMAN	HNRNPA2B1	13	25	17000000												P42694_HELZ_HUMAN	HELZ	1	1	24000
	Q8TEX9_IPO4_HUMAN	IPO4	1	1	15000				P68104_EF1A1_HUMAN	EEF1A1	13	18	69000000												Q09161_NCBP1_HUMAN	NCBP1	1	1	70000
	P01876_IGHA1_HUMAN	IGHA1	1	1	84000				P07900_HS90A_HUMAN	HSP90AA1	13	17	71000000												Q93100_KPBB_HUMAN	PHKB	1	1	120000
	P04066_FUCO_HUMAN	FUCA1	1	1	96000				P56192_SYMC_HUMAN	MARS	13	16	5100000												Q6DKK2_TTC19_HUMAN	TTC19	1	1	70000
	Q9BXB5_OSB10_HUMAN	OSBPL10	1	1	61000				P61221_ABCE1_HUMAN	ABCE1	13	15	5900000												Q9ULK4_MED23_HUMAN	MED23	1	1	21000
	Q9BSJ2_GCP2_HUMAN	TUBGCP2	1	1	19000				P53618_COPB_HUMAN	COPB1	13	15	7800000												Q5C9Z4_NOM1_HUMAN	NOM1	1	1	11000
	Q5VST9_OBSCN_HUMAN	OBSCN	1	1	28000000				P62258_1433E_HUMAN	YWHAE	13	15	19000000												Q9BV44_THUM3_HUMAN	THUMPD3	1	1	4700
	O75533_SF3B1_HUMAN	SF3B1	1	1	38000				P30153_2AAA_HUMAN	PPP2R1A	13	15	6900000												Q13586_STIM1_HUMAN	STIM1	1	1	42000
	P33240_CSTF2_HUMAN	CSTF2	1	1	71000				Q9Y265_RUVB1_HUMAN	RUVBL1	13	14	5400000												Q16695_H31T_HUMAN	HIST3H3	1	1	430000
	O94885_SASH1_HUMAN	SASH1	1	1	1800000				P43490_NAMPT_HUMAN	NAMPT	13	14	79000000												P35998_PRS7_HUMAN	PSMC2	1	1	41000
	P48556_PSMD8_HUMAN	PSMD8	1	1	170000				P19338_NUCL_HUMAN	NCL	13	14	9700000												Q9NPD3_EXOS4_HUMAN	EXOSC4	1	1	81000
	O00273_DFFA_HUMAN	DFFA	1	1	78000				Q16822_PCKGM_HUMAN	PCK2	13	13	5900000												P50748_KNTC1_HUMAN	KNTC1	1	1	71000
	Q01469_FABP5_HUMAN	FABP5	1	1	97000				P52701_MSH6_HUMAN	MSH6	13	13	2700000												O75925_PIAS1_HUMAN	PIAS1	1	1	65000
	Q14008_CKAP5_HUMAN	CKAP5	1	1	21000				P14625_ENPL_HUMAN	HSP90B1	13	13	16000000												O15397_IPO8_HUMAN	IPO8	1	1	100000
	Q3BBV0_NBPF1_HUMAN	NBPF1	1	1	38000				Q9NR30_DDX21_HUMAN	DDX21	13	13	4600000												O60684_IMA7_HUMAN	KPNA6	1	1	53000
	O43166_SI1L1_HUMAN	SIPA1L1	1	1	200000				P14868_SYDC_HUMAN	DARS	13	13	4800000												Q86UT6_NLRX1_HUMAN	NLRX1	1	1	9100
	Q6ZSJ9_SHSA6_HUMAN	SHISA6	1	1	1100000				O95831_AIFM1_HUMAN	AIFM1	12	13	8500000												O43347_MSI1H_HUMAN	MSI1	1	1	49000
	Q5YKI7_GGNB1_HUMAN	GGNBP1	1	1	170000				Q96QK1_VPS35_HUMAN	VPS35	12	13	6900000												O43684_BUB3_HUMAN	BUB3	1	1	89000
	O60885_BRD4_HUMAN	BRD4	1	1	110000				P41252_SYIC_HUMAN	IARS	12	13	2900000												Q9UIV1_CNOT7_HUMAN	CNOT7	1	1	34000
	Q96QK1_VPS35_HUMAN	VPS35	1	1	74000				Q9Y285_SYFA_HUMAN	FARSA	12	13	5600000												P38919_IF4A3_HUMAN	EIF4A3	1	1	17000
	Q7Z6R9_AP2D_HUMAN	TFAP2D	1	1	11000000				Q12931_TRAP1_HUMAN	TRAP1	12	13	5500000												Q5JPH6_SYEM_HUMAN	EARS2	1	1	90000
	P10599_THIO_HUMAN	TXN	1	1	40000				P50454_SERPH_HUMAN	SERPINH1	12	13	11000000												P35613_BASI_HUMAN	BSG	1	1	120000
	O14556_G3PT_HUMAN	GAPDHS	1	1	1100000				P17812_PYRG1_HUMAN	CTPS1	12	13	15000000												M0R042_M0R042_HUMAN	TUBB4A	1	1	220000
	P61619_S61A1_HUMAN	SEC61A1	1	1	93000				P22695_QCR2_HUMAN	UQCRC2	12	12	12000000												Q5JXI8_Q5JXI8_HUMAN	FHL1	1	1	72000
									Q9Y3Z3_SAMH1_HUMAN	SAMHD1	12	12	3300000												Q93009_UBP7_HUMAN	USP7	1	1	100000
									P14618_KPYM_HUMAN	PKM	12	12	3500000												Q9ULR0_ISY1_HUMAN	ISY1	1	1	60000
									Q9NVI7_ATD3A_HUMAN	ATAD3A	12	12	3700000												E9PK54_E9PK54_HUMAN	HSPA8	1	1	140000
									Q92841_DDX17_HUMAN	DDX17	12	12	10000000												O14776_TCRG1_HUMAN	TCERG1	1	1	85000
									IGKC_MOUSE		11	19	160000000												O43823_AKAP8_HUMAN	AKAP8	1	1	96000
									P36542_ATPG_HUMAN	ATP5C1	11	15	21000000												Q13616_CUL1_HUMAN	CUL1	1	1	34000
									P34932_HSP74_HUMAN	HSPA4	11	13	2700000												O15260_SURF4_HUMAN	SURF4	1	1	180000
									P35606_COPB2_HUMAN	COPB2	11	13	1900000												Q15120_PDK3_HUMAN	PDK3	1	1	46000
									O43242_PSMD3_HUMAN	PSMD3	11	13	3000000												Q9BUK6_MSTO1_HUMAN	MSTO1	1	1	86000
									P11216_PYGB_HUMAN	PYGB	11	13	11000000												Q96AY4_TTC28_HUMAN	TTC28	1	1	37000
									Q12905_ILF2_HUMAN	ILF2	11	12	3500000												Q5JWF2_GNAS1_HUMAN	GNAS	1	1	59000
									P22061_PIMT_HUMAN	PCMT1	11	12	9100000												Q13595_TRA2A_HUMAN	TRA2A	1	1	120000
									P13010_XRCC5_HUMAN	XRCC5	11	12	2300000												P54619_AAKG1_HUMAN	PRKAG1	1	1	170000
									O00154_BACH_HUMAN	ACOT7	11	12	9200000												Q8NGL7_OR4P4_HUMAN	OR4P4	1	1	300000
									O43175_SERA_HUMAN	PHGDH	11	12	14000000												Q96IS3_RAX2_HUMAN	RAX2	1	1	410000
									P20700_LMNB1_HUMAN	LMNB1	11	11	3400000												K7ES63_K7ES63_HUMAN	TUBB6	1	1	810000
									P62195_PRS8_HUMAN	PSMC5	11	11	2000000												Q9Y6E0_STK24_HUMAN	STK24	1	1	77000
									Q9Y230_RUVB2_HUMAN	RUVBL2	11	11	2500000												P52756_RBM5_HUMAN	RBM5	1	1	65000
									Q9BXW7_CECR5_HUMAN	CECR5	11	11	6000000												P11387_TOP1_HUMAN	TOP1	1	1	94000
									Q9Y678_COPG1_HUMAN	COPG1	11	11	2000000												Q15386_UBE3C_HUMAN	UBE3C	1	1	62000
									P09543_CN37_HUMAN	CNP	11	11	2600000												Q9BYJ9_YTHD1_HUMAN	YTHDF1	1	1	380000
									P21333_FLNA_HUMAN	FLNA	11	11	1200000												Q9UBM7_DHCR7_HUMAN	DHCR7	1	1	84000
									P52597_HNRPF_HUMAN	HNRNPF	10	13	22000000												Q5SRH9_TT39A_HUMAN	TTC39A	1	1	34000
									Q58FF8_H90B2_HUMAN	HSP90AB2P	10	13	120000000												P54920_SNAA_HUMAN	NAPA	1	1	82000
									Q92734_TFG_HUMAN	TFG	10	12	13000000												Q9H0U3_MAGT1_HUMAN	MAGT1	1	1	140000
									Q6PI48_SYDM_HUMAN	DARS2	10	12	2700000												Q5TA45_INT11_HUMAN	CPSF3L	1	1	130000
									Q9NSD9_SYFB_HUMAN	FARSB	10	12	5100000												P41240_CSK_HUMAN	CSK	1	1	51000
									P11177_ODPB_HUMAN	PDHB	10	11	4000000												Q9H9P8_L2HDH_HUMAN	L2HGDH	1	1	92000
									P63244_GBLP_HUMAN	GNB2L1	10	11	23000000												Q9BSV6_SEN34_HUMAN	TSEN34	1	1	45000
									P08243_ASNS_HUMAN	ASNS	10	11	5100000												Q01082_SPTB2_HUMAN	SPTBN1	1	1	79000
									P22234_PUR6_HUMAN	PAICS	10	11	2900000												Q9BV38_WDR18_HUMAN	WDR18	1	1	93000
									P12235_ADT1_HUMAN	SLC25A4	10	11	21000000												P45880_VDAC2_HUMAN	VDAC2	1	1	76000
									Q9H9B4_SFXN1_HUMAN	SFXN1	10	11	4700000												Q86YJ7_AN13B_HUMAN	ANKRD13B	1	1	61000
									P48643_TCPE_HUMAN	CCT5	10	11	3600000												P51812_KS6A3_HUMAN	RPS6KA3	1	1	73000
									P61978_HNRPK_HUMAN	HNRNPK	10	10	4500000												Q5HYK3_COQ5_HUMAN	COQ5	1	1	22000
									P55809_SCOT1_HUMAN	OXCT1	10	10	2000000												Q9NZN5_ARHGC_HUMAN	ARHGEF12	1	1	91000
									P12956_XRCC6_HUMAN	XRCC6	10	10	1900000												Q99640_PMYT1_HUMAN	PKMYT1	1	1	4900
									O43615_TIM44_HUMAN	TIMM44	10	10	3800000												P09936_UCHL1_HUMAN	UCHL1	1	1	100000
									O00425_IF2B3_HUMAN	IGF2BP3	10	10	4200000												P16403_H12_HUMAN	HIST1H1C	1	1	190000
									Q14694_UBP10_HUMAN	USP10	10	10	2800000												Q7Z7K6_CENPV_HUMAN	CENPV	1	1	230000
									O60762_DPM1_HUMAN	DPM1	10	10	3800000												O43237_DC1L2_HUMAN	DYNC1LI2	1	1	78000
									P17844_DDX5_HUMAN	DDX5	10	10	3400000												Q96JH7_VCIP1_HUMAN	VCPIP1	1	1	78000
									O43143_DHX15_HUMAN	DHX15	10	10	3100000												Q9P1Z9_CC180_HUMAN	CCDC180	1	1	140000
									Q14204_DYHC1_HUMAN	DYNC1H1	10	10	760000												Q9Y2Z2_MTO1_HUMAN	MTO1	1	1	8100
									Q9P2R7_SUCB1_HUMAN	SUCLA2	10	10	6000000												Q5JR12_PPM1J_HUMAN	PPM1J	1	1	210000
									P62736_ACTA_HUMAN	ACTA2	9	12	27000000												Q96R06_SPAG5_HUMAN	SPAG5	1	1	72000
									P40227_TCPZ_HUMAN	CCT6A	9	11	5100000												Q9H6Y2_WDR55_HUMAN	WDR55	1	1	110000
									O75436_VP26A_HUMAN	VPS26A	9	10	3500000												O94832_MYO1D_HUMAN	MYO1D	1	1	17000
									P23258_TBG1_HUMAN	TUBG1	9	10	2900000												Q9H8V3_ECT2_HUMAN	ECT2	1	1	77000
									Q14974_IMB1_HUMAN	KPNB1	9	10	3200000												Q92947_GCDH_HUMAN	GCDH	1	1	120000
									Q02978_M2OM_HUMAN	SLC25A11	9	10	1700000												P10398_ARAF_HUMAN	ARAF	1	1	98000
									P04844_RPN2_HUMAN	RPN2	9	10	2800000												Q96T51_RUFY1_HUMAN	RUFY1	1	1	160000
									Q96FW1_OTUB1_HUMAN	OTUB1	9	10	3600000												O75123_ZN623_HUMAN	ZNF623	1	1	420000
									P39656_OST48_HUMAN	DDOST	9	10	2600000												O14556_G3PT_HUMAN	GAPDHS	1	1	860000
									Q15233_NONO_HUMAN	NONO	9	10	7200000												Q8TDN4_CABL1_HUMAN	CABLES1	1	1	110000
									Q9BUF5_TBB6_HUMAN	TUBB6	9	9	2800000												P78527_PRKDC_HUMAN	PRKDC	74	77	28000000
									P22314_UBA1_HUMAN	UBA1	9	9	1100000												Q14204_DYHC1_HUMAN	DYNC1H1	43	44	18000000
									Q86VP6_CAND1_HUMAN	CAND1	9	9	1100000												X5GXS8_9MONO		41	137	3300000000
									P49368_TCPG_HUMAN	CCT3	9	9	5200000												P38646_GRP75_HUMAN	HSPA9	34	53	140000000
									P08670_VIME_HUMAN	VIM	9	9	2100000												Q9P2J5_SYLC_HUMAN	LARS	31	33	52000000
									P17987_TCPA_HUMAN	TCP1	9	9	3400000												Q08211_DHX9_HUMAN	DHX9	31	33	17000000
									O15523_DDX3Y_HUMAN	DDX3Y	9	9	3300000												Q00610_CLH1_HUMAN	CLTC	31	31	9600000
									P42704_LPPRC_HUMAN	LRPPRC	9	9	920000												P10809_CH60_HUMAN	HSPD1	29	36	34000000
									P49327_FAS_HUMAN	FASN	9	9	910000												P33993_MCM7_HUMAN	MCM7	29	34	37000000
									P08238_HS90B_HUMAN	HSP90AB1	8	37	210000000												P06737_PYGL_HUMAN	PYGL	29	29	16000000
									P61247_RS3A_HUMAN	RPS3A	8	18	7600000												P42704_LPPRC_HUMAN	LRPPRC	28	28	5400000
									P04350_TBB4A_HUMAN	TUBB4A	8	13	26000000												P27708_PYR1_HUMAN	CAD	28	28	8900000
									P06748_NPM_HUMAN	NPM1	8	10	13000000												P49327_FAS_HUMAN	FASN	28	28	5500000
									P12277_KCRB_HUMAN	CKB	8	9	2700000												P06576_ATPB_HUMAN	ATP5B	27	33	30000000
									P63104_1433Z_HUMAN	YWHAZ	8	9	12000000												P11586_C1TC_HUMAN	MTHFD1	27	29	13000000
									P52292_IMA1_HUMAN	KPNA2	8	9	1100000												P53621_COPA_HUMAN	COPA	27	28	11000000
									P06733_ENOA_HUMAN	ENO1	8	9	2400000												P21333_FLNA_HUMAN	FLNA	27	27	5000000
									P40937_RFC5_HUMAN	RFC5	8	9	2900000												Q13885_TBB2A_HUMAN	TUBB2A	26	49	450000000
									P62701_RS4X_HUMAN	RPS4X	8	9	5300000												P54886_P5CS_HUMAN	ALDH18A1	26	30	15000000
									P48444_COPD_HUMAN	ARCN1	8	9	2700000												P33992_MCM5_HUMAN	MCM5	26	28	28000000
									Q92499_DDX1_HUMAN	DDX1	8	8	1100000												P11021_GRP78_HUMAN	HSPA5	25	31	79000000
									P49736_MCM2_HUMAN	MCM2	8	8	1500000												P25705_ATPA_HUMAN	ATP5A1	25	28	37000000
									P17980_PRS6A_HUMAN	PSMC3	8	8	880000												Q71U36_TBA1A_HUMAN	TUBA1A	24	55	580000000
									Q7Z7L1_SLN11_HUMAN	SLFN11	8	8	1800000												P25205_MCM3_HUMAN	MCM3	23	24	9300000
									O14744_ANM5_HUMAN	PRMT5	8	8	2600000												P07814_SYEP_HUMAN	EPRS	23	23	13000000
									P10515_ODP2_HUMAN	DLAT	8	8	1900000												Q14697_GANAB_HUMAN	GANAB	23	23	10000000
									Q04917_1433F_HUMAN	YWHAH	8	8	3800000												P08107_HSP71_HUMAN	HSPA1A	22	44	250000000
									P35232_PHB_HUMAN	PHB	8	8	2000000												P49411_EFTU_HUMAN	TUFM	21	32	85000000
									P07910_HNRPC_HUMAN	HNRNPC	7	11	18000000												P09874_PARP1_HUMAN	PARP1	21	21	8700000
									P12268_IMDH2_HUMAN	IMPDH2	7	10	5900000												P33991_MCM4_HUMAN	MCM4	20	22	7000000
									Q07666_KHDR1_HUMAN	KHDRBS1	7	10	6800000												P11142_HSP7C_HUMAN	HSPA8	19	22	24000000
									Q13509_TBB3_HUMAN	TUBB3	7	9	37000000												P13639_EF2_HUMAN	EEF2	19	22	12000000
									Q96P70_IPO9_HUMAN	IPO9	7	8	1300000												Q969V3_NCLN_HUMAN	NCLN	19	21	27000000
									P07437_TBB5_HUMAN	TUBB	7	8	41000000												Q08J23_NSUN2_HUMAN	NSUN2	19	21	7700000
									P78371_TCPB_HUMAN	CCT2	7	8	1400000												P47897_SYQ_HUMAN	QARS	19	20	5900000
									P13804_ETFA_HUMAN	ETFA	7	8	2000000												P52272_HNRPM_HUMAN	HNRNPM	18	23	15000000
									P42765_THIM_HUMAN	ACAA2	7	8	2600000												Q13263_TIF1B_HUMAN	TRIM28	18	22	17000000
									P31946_1433B_HUMAN	YWHAB	7	8	16000000												P14618_KPYM_HUMAN	PKM	18	20	11000000
									Q14257_RCN2_HUMAN	RCN2	7	7	3000000												Q14566_MCM6_HUMAN	MCM6	18	20	45000000
									P13797_PLST_HUMAN	PLS3	7	7	2900000												P43243_MATR3_HUMAN	MATR3	18	19	6500000
									P24752_THIL_HUMAN	ACAT1	7	7	2800000												P14868_SYDC_HUMAN	DARS	18	18	9000000
									Q15084_PDIA6_HUMAN	PDIA6	7	7	1100000												P48643_TCPE_HUMAN	CCT5	18	18	7700000
									P23246_SFPQ_HUMAN	SFPQ	7	7	3800000												P41252_SYIC_HUMAN	IARS	17	18	6400000
									Q92598_HS105_HUMAN	HSPH1	7	7	1500000												O75643_U520_HUMAN	SNRNP200	17	17	2400000
									Q12906_ILF3_HUMAN	ILF3	7	7	2300000												Q86VP6_CAND1_HUMAN	CAND1	17	17	2900000
									P50990_TCPQ_HUMAN	CCT8	7	7	1900000												P22626_ROA2_HUMAN	HNRNPA2B1	16	35	24000000
									O76003_GLRX3_HUMAN	GLRX3	7	7	2300000												P48444_COPD_HUMAN	ARCN1	16	20	11000000
									O60506_HNRPQ_HUMAN	SYNCRIP	7	7	2300000												O75717_WDHD1_HUMAN	WDHD1	16	18	4700000
									Q99536_VAT1_HUMAN	VAT1	6	9	1100000												O95831_AIFM1_HUMAN	AIFM1	16	17	6600000
									P55072_TERA_HUMAN	VCP	6	9	890000												P54136_SYRC_HUMAN	RARS	16	16	6600000
									P35637_FUS_HUMAN	FUS	6	9	3600000												Q58FF7_H90B3_HUMAN	HSP90AB3P	15	22	110000000
									Q15019_SEPT2_HUMAN	SEPTIN2	6	8	1000000												P43490_NAMPT_HUMAN	NAMPT	15	17	67000000
									O60884_DNJA2_HUMAN	DNAJA2	6	7	2300000												P45974_UBP5_HUMAN	USP5	15	17	2200000
									Q14444_CAPR1_HUMAN	CAPRIN1	6	7	11000000												P78371_TCPB_HUMAN	CCT2	15	16	2900000
									P31943_HNRH1_HUMAN	HNRNPH1	6	7	10000000												Q9Y2L1_RRP44_HUMAN	DIS3	15	16	5000000
									P04406_G3P_HUMAN	GAPDH	6	7	2100000												P52701_MSH6_HUMAN	MSH6	15	15	3300000
									P51991_ROA3_HUMAN	HNRNPA3	6	7	2500000												O95347_SMC2_HUMAN	SMC2	15	15	2700000
									Q9UBX3_DIC_HUMAN	SLC25A10	6	7	4000000												P50990_TCPQ_HUMAN	CCT8	14	32	11000000
									Q15365_PCBP1_HUMAN	PCBP1	6	7	3200000												P11940_PABP1_HUMAN	PABPC1	14	31	8500000
									P32322_P5CR1_HUMAN	PYCR1	6	7	2600000												P34931_HS71L_HUMAN	HSPA1L	14	26	300000000
									P12004_PCNA_HUMAN	PCNA	6	6	4200000												P17987_TCPA_HUMAN	TCP1	14	16	12000000
									Q9UHB9_SRP68_HUMAN	SRP68	6	6	440000												O43242_PSMD3_HUMAN	PSMD3	14	16	4100000
									Q99832_TCPH_HUMAN	CCT7	6	6	790000												P14625_ENPL_HUMAN	HSP90B1	14	15	13000000
									P31040_SDHA_HUMAN	SDHA	6	6	2600000												P60842_IF4A1_HUMAN	EIF4A1	14	15	9900000
									P07195_LDHB_HUMAN	LDHB	6	6	2800000												P17812_PYRG1_HUMAN	CTPS1	14	15	11000000
									Q14258_TRI25_HUMAN	TRIM25	6	6	8700000												P46459_NSF_HUMAN	NSF	14	15	16000000
									O14929_HAT1_HUMAN	HAT1	6	6	1900000												P50454_SERPH_HUMAN	SERPINH1	14	15	8200000
									O14980_XPO1_HUMAN	XPO1	6	6	810000												P46821_MAP1B_HUMAN	MAP1B	14	14	2100000
									P31942_HNRH3_HUMAN	HNRNPH3	6	6	3500000												P43246_MSH2_HUMAN	MSH2	14	14	3800000
									Q9Y3F4_STRAP_HUMAN	STRAP	6	6	1600000												Q9Y265_RUVB1_HUMAN	RUVBL1	14	14	11000000
									P23526_SAHH_HUMAN	AHCY	6	6	1900000												Q9NZI8_IF2B1_HUMAN	IGF2BP1	14	14	17000000
									P35251_RFC1_HUMAN	RFC1	6	6	760000												P12277_KCRB_HUMAN	CKB	13	19	5900000
									Q9UBS4_DJB11_HUMAN	DNAJB11	6	6	1300000												Q99832_TCPH_HUMAN	CCT7	13	16	4800000
									Q9Y4P3_TBL2_HUMAN	TBL2	6	6	1900000												P34932_HSP74_HUMAN	HSPA4	13	16	2000000
									O94905_ERLN2_HUMAN	ERLIN2	6	6	760000												P61978_HNRPK_HUMAN	HNRNPK	13	16	9600000
									P50991_TCPD_HUMAN	CCT4	6	6	1000000												Q12905_ILF2_HUMAN	ILF2	13	15	3900000
									Q9BXJ9_NAA15_HUMAN	NAA15	6	6	890000												P49588_SYAC_HUMAN	AARS	13	14	4500000
									Q15738_NSDHL_HUMAN	NSDHL	6	6	1400000												P19338_NUCL_HUMAN	NCL	13	14	9300000
									P62906_RL10A_HUMAN	RPL10A	6	6	4800000												P08243_ASNS_HUMAN	ASNS	13	14	9300000
									Q9H4B7_TBB1_HUMAN	TUBB1	5	11	51000000												Q96QK1_VPS35_HUMAN	VPS35	13	13	5900000
									IGH1M_MOUSE	Ighg1	5	10	20000000												P08670_VIME_HUMAN	VIM	13	13	5000000
									P60709_ACTB_HUMAN	ACTB	5	9	36000000												P04844_RPN2_HUMAN	RPN2	13	13	4300000
									Q8NHW5_RLA0L_HUMAN	RPLP0P6	5	8	4100000												P11216_PYGB_HUMAN	PYGB	13	13	5700000
									Q9UBE0_SAE1_HUMAN	SAE1	5	6	1200000												Q9Y285_SYFA_HUMAN	FARSA	13	13	5300000
									P48735_IDHP_HUMAN	IDH2	5	6	1200000												P11177_ODPB_HUMAN	PDHB	12	17	6400000
									Q9H845_ACAD9_HUMAN	ACAD9	5	6	360000												Q92616_GCN1L_HUMAN	GCN1L1	12	14	910000
									P39023_RL3_HUMAN	RPL3	5	6	1700000												P68104_EF1A1_HUMAN	EEF1A1	12	14	43000000
									O95433_AHSA1_HUMAN	AHSA1	5	6	2200000												P35579_MYH9_HUMAN	MYH9	12	13	1100000
									P38159_RBMX_HUMAN	RBMX	5	6	1100000												P13010_XRCC5_HUMAN	XRCC5	12	13	2500000
									P31483_TIA1_HUMAN	TIA1	5	6	1100000												P49736_MCM2_HUMAN	MCM2	12	12	3000000
									P61981_1433G_HUMAN	YWHAG	5	5	5600000												Q92841_DDX17_HUMAN	DDX17	12	12	8200000
									Q9Y2T2_AP3M1_HUMAN	AP3M1	5	5	1200000												Q9NR30_DDX21_HUMAN	DDX21	12	12	4100000
									P12814_ACTN1_HUMAN	ACTN1	5	5	710000												Q00839_HNRPU_HUMAN	HNRNPU	12	12	9700000
									O75489_NDUS3_HUMAN	NDUFS3	5	5	2200000												P62736_ACTA_HUMAN	ACTA2	11	20	47000000
									P08865_RSSA_HUMAN	RPSA	5	5	5700000												P04350_TBB4A_HUMAN	TUBB4A	11	15	52000000
									O00231_PSD11_HUMAN	PSMD11	5	5	1100000												P40227_TCPZ_HUMAN	CCT6A	11	14	7900000
									O43390_HNRPR_HUMAN	HNRNPR	5	5	1100000												P17844_DDX5_HUMAN	DDX5	11	14	3600000
									P00338_LDHA_HUMAN	LDHA	5	5	4200000												O43175_SERA_HUMAN	PHGDH	11	13	14000000
									Q99729_ROAA_HUMAN	HNRNPAB	5	5	2800000												P62258_1433E_HUMAN	YWHAE	11	13	12000000
									P22830_HEMH_HUMAN	FECH	5	5	1300000												P07237_PDIA1_HUMAN	P4HB	11	12	3000000
									P30101_PDIA3_HUMAN	PDIA3	5	5	1000000												P30153_2AAA_HUMAN	PPP2R1A	11	12	4500000
									O15371_EIF3D_HUMAN	EIF3D	5	5	1000000												Q15233_NONO_HUMAN	NONO	11	12	9200000
									P34897_GLYM_HUMAN	SHMT2	5	5	1100000												P07355_ANXA2_HUMAN	ANXA2	11	11	3400000
									Q92615_LAR4B_HUMAN	LARP4B	5	5	520000												O43143_DHX15_HUMAN	DHX15	11	11	3700000
									Q9Y316_MEMO1_HUMAN	MEMO1	5	5	840000												O60506_HNRPQ_HUMAN	SYNCRIP	11	11	3500000
									O00303_EIF3F_HUMAN	EIF3F	5	5	860000												P53618_COPB_HUMAN	COPB1	11	11	4200000
									P28799_GRN_HUMAN	GRN	5	5	14000000												P50991_TCPD_HUMAN	CCT4	11	11	4100000
									Q15417_CNN3_HUMAN	CNN3	5	5	8400000												P08238_HS90B_HUMAN	HSP90AB1	10	34	150000000
									P11310_ACADM_HUMAN	ACADM	5	5	1200000												Q58FF8_H90B2_HUMAN	HSP90AB2P	10	13	94000000
									Q92945_FUBP2_HUMAN	KHSRP	5	5	1000000												P62195_PRS8_HUMAN	PSMC5	10	12	1900000
									Q8WX92_NELFB_HUMAN	NELFB	5	5	380000												P07900_HS90A_HUMAN	HSP90AA1	10	12	64000000
									P15880_RS2_HUMAN	RPS2	5	5	1100000												P22695_QCR2_HUMAN	UQCRC2	10	12	7400000
									P68400_CSK21_HUMAN	CSNK2A1	5	5	1300000												P06493_CDK1_HUMAN	CDK1	10	11	7600000
									Q9UNM6_PSD13_HUMAN	PSMD13	5	5	580000												Q96P70_IPO9_HUMAN	IPO9	10	11	2100000
									Q9NTJ4_MA2C1_HUMAN	MAN2C1	5	5	480000												P61221_ABCE1_HUMAN	ABCE1	10	11	4000000
									Q07955_SRSF1_HUMAN	SRSF1	5	5	740000												P56192_SYMC_HUMAN	MARS	10	11	2800000
									P27348_1433T_HUMAN	YWHAQ	4	6	1700000												P07195_LDHB_HUMAN	LDHB	10	10	12000000
									Q13151_ROA0_HUMAN	HNRNPA0	4	6	3400000												Q16531_DDB1_HUMAN	DDB1	10	10	1600000
									P54652_HSP72_HUMAN	HSPA2	4	6	33000000												P09211_GSTP1_HUMAN	GSTP1	9	13	13000000
									P46777_RL5_HUMAN	RPL5	4	6	1500000												Q13509_TBB3_HUMAN	TUBB3	9	13	85000000
									O00571_DDX3X_HUMAN	DDX3X	4	5	970000												P52597_HNRPF_HUMAN	HNRNPF	9	11	12000000
									Q14103_HNRPD_HUMAN	HNRNPD	4	5	14000000												Q96FW1_OTUB1_HUMAN	OTUB1	9	11	8400000
									P43686_PRS6B_HUMAN	PSMC4	4	5	730000												O14654_IRS4_HUMAN	IRS4	9	10	2600000
									P14866_HNRPL_HUMAN	HNRNPL	4	5	690000												Q9NSD9_SYFB_HUMAN	FARSB	9	10	3200000
									IGHM_MOUSE	Igh-6	4	5	1400000												Q9H9B4_SFXN1_HUMAN	SFXN1	9	10	4600000
									Q99459_CDC5L_HUMAN	CDC5L	4	5	630000												Q12931_TRAP1_HUMAN	TRAP1	9	9	2700000
									Q15008_PSMD6_HUMAN	PSMD6	4	5	690000												Q99623_PHB2_HUMAN	PHB2	9	9	4000000
									P30041_PRDX6_HUMAN	PRDX6	4	5	1200000												Q00341_VIGLN_HUMAN	HDLBP	9	9	860000
									Q9UKM9_RALY_HUMAN	RALY	4	5	1900000												P35606_COPB2_HUMAN	COPB2	9	9	1600000
									P46063_RECQ1_HUMAN	RECQL	4	5	1200000												Q14694_UBP10_HUMAN	USP10	9	9	1600000
									P61163_ACTZ_HUMAN	ACTR1A	4	4	1200000												O60716_CTND1_HUMAN	CTNND1	9	9	1700000
									P16152_CBR1_HUMAN	CBR1	4	4	680000												O15523_DDX3Y_HUMAN	DDX3Y	9	9	2500000
									Q3ZCQ8_TIM50_HUMAN	TIMM50	4	4	1800000												P00338_LDHA_HUMAN	LDHA	9	9	5400000
									P38606_VATA_HUMAN	ATP6V1A	4	4	520000												Q12906_ILF3_HUMAN	ILF3	9	9	2100000
									P53350_PLK1_HUMAN	PLK1	4	4	550000												P14866_HNRPL_HUMAN	HNRNPL	8	12	4700000
									P07355_ANXA2_HUMAN	ANXA2	4	4	830000												P12956_XRCC6_HUMAN	XRCC6	8	12	1100000
									Q15436_SC23A_HUMAN	SEC23A	4	4	440000												Q9NVI7_ATD3A_HUMAN	ATAD3A	8	10	2300000
									Q86W34_AMZ2_HUMAN	AMZ2	4	4	2300000												Q14974_IMB1_HUMAN	KPNB1	8	10	2400000
									P55084_ECHB_HUMAN	HADHB	4	4	1500000												P12268_IMDH2_HUMAN	IMPDH2	8	10	2300000
									P27824_CALX_HUMAN	CANX	4	4	490000												O00154_BACH_HUMAN	ACOT7	8	10	4600000
									Q07065_CKAP4_HUMAN	CKAP4	4	4	440000												P46940_IQGA1_HUMAN	IQGAP1	8	9	900000
									O14983_AT2A1_HUMAN	ATP2A1	4	4	880000												P16152_CBR1_HUMAN	CBR1	8	9	6500000
									Q9UHX1_PUF60_HUMAN	PUF60	4	4	420000												P36542_ATPG_HUMAN	ATP5C1	8	9	8200000
									P63151_2ABA_HUMAN	PPP2R2A	4	4	620000												P49368_TCPG_HUMAN	CCT3	8	9	4700000
									O75477_ERLN1_HUMAN	ERLIN1	4	4	1700000												P06733_ENOA_HUMAN	ENO1	8	9	2100000
									Q13155_AIMP2_HUMAN	AIMP2	4	4	890000												Q86W34_AMZ2_HUMAN	AMZ2	8	9	7400000
									B7ZW38_HNRC3_HUMAN	HNRNPCL3	4	4	15000000												P22314_UBA1_HUMAN	UBA1	8	8	770000
									P05141_ADT2_HUMAN	SLC25A5	4	4	14000000												O14980_XPO1_HUMAN	XPO1	8	8	1100000
									Q9Y262_EIF3L_HUMAN	EIF3L	4	4	700000												Q14152_EIF3A_HUMAN	EIF3A	8	8	550000
									P15311_EZRI_HUMAN	EZR	4	4	350000												P52292_IMA1_HUMAN	KPNA2	8	8	1500000
									P51659_DHB4_HUMAN	HSD17B4	4	4	350000												Q92598_HS105_HUMAN	HSPH1	8	8	1500000
									P11388_TOP2A_HUMAN	TOP2A	4	4	380000												O76003_GLRX3_HUMAN	GLRX3	8	8	3100000
									P18124_RL7_HUMAN	RPL7	4	4	1900000												O95163_ELP1_HUMAN	IKBKAP	8	8	3000000
									P07237_PDIA1_HUMAN	P4HB	4	4	350000												P23246_SFPQ_HUMAN	SFPQ	8	8	2800000
									Q9UHD8_SEPT9_HUMAN	SEPTIN9	4	4	800000												P23396_RS3_HUMAN	RPS3	8	8	2300000
									P62424_RL7A_HUMAN	RPL7A	4	4	1200000												P46060_RAGP1_HUMAN	RANGAP1	8	8	1500000
									Q9Y266_NUDC_HUMAN	NUDC	4	4	770000												P51991_ROA3_HUMAN	HNRNPA3	8	8	1900000
									P36776_LONM_HUMAN	LONP1	4	4	210000												Q92734_TFG_HUMAN	TFG	8	8	3800000
									P01834_IGKC_HUMAN	IGKC	3	6	800000												Q9Y678_COPG1_HUMAN	COPG1	8	8	1400000
									P62191_PRS4_HUMAN	PSMC1	3	4	890000												O75083_WDR1_HUMAN	WDR1	8	8	3100000
									P55060_XPO2_HUMAN	CSE1L	3	4	660000												Q00325_MPCP_HUMAN	SLC25A3	8	8	5500000
									Q16134_ETFD_HUMAN	ETFDH	3	4	580000												P07437_TBB5_HUMAN	TUBB	7	13	140000000
									Q13148_TADBP_HUMAN	TARDBP	3	4	1200000												P38159_RBMX_HUMAN	RBMX	7	12	3700000
									Q13283_G3BP1_HUMAN	G3BP1	3	4	740000												P35637_FUS_HUMAN	FUS	7	10	8000000
									P62333_PRS10_HUMAN	PSMC6	3	4	810000												P31943_HNRH1_HUMAN	HNRNPH1	7	9	11000000
									Q9Y3I0_RTCB_HUMAN	RTCB	3	4	420000												P04406_G3P_HUMAN	GAPDH	7	9	6400000
									P67809_YBOX1_HUMAN	YBX1	3	3	6500000												IGKC_MOUSE		7	9	54000000
									P56537_IF6_HUMAN	EIF6	3	3	470000												P22087_FBRL_HUMAN	FBL	7	8	6800000
									P35579_MYH9_HUMAN	MYH9	3	3	230000												Q99729_ROAA_HUMAN	HNRNPAB	7	8	4300000
									Q9UJZ1_STML2_HUMAN	STOML2	3	3	340000												P61247_RS3A_HUMAN	RPS3A	7	8	3200000
									P46940_IQGA1_HUMAN	IQGAP1	3	3	290000												P24752_THIL_HUMAN	ACAT1	7	7	1700000
									P29692_EF1D_HUMAN	EEF1D	3	3	1100000												P22234_PUR6_HUMAN	PAICS	7	7	2000000
									Q9Y5A9_YTHD2_HUMAN	YTHDF2	3	3	1700000												P17858_PFKAL_HUMAN	PFKL	7	7	1100000
									Q13435_SF3B2_HUMAN	SF3B2	3	3	310000												P13797_PLST_HUMAN	PLS3	7	7	1800000
									P46109_CRKL_HUMAN	CRKL	3	3	290000												Q14444_CAPR1_HUMAN	CAPRIN1	7	7	7200000
									O75643_U520_HUMAN	SNRNP200	3	3	330000												P63244_GBLP_HUMAN	GNB2L1	7	7	9900000
									P82673_RT35_HUMAN	MRPS35	3	3	190000												O00231_PSD11_HUMAN	PSMD11	7	7	1400000
									Q32P51_RA1L2_HUMAN	HNRNPA1L2	3	3	2000000												P26641_EF1G_HUMAN	EEF1G	7	7	5200000
									P62081_RS7_HUMAN	RPS7	3	3	170000												P35251_RFC1_HUMAN	RFC1	7	7	1200000
									Q5T4S7_UBR4_HUMAN	UBR4	3	3	38000												Q9NTJ3_SMC4_HUMAN	SMC4	7	7	5600000
									P26599_PTBP1_HUMAN	PTBP1	3	3	390000												Q13435_SF3B2_HUMAN	SF3B2	7	7	1500000
									P35249_RFC4_HUMAN	RFC4	3	3	300000												Q92945_FUBP2_HUMAN	KHSRP	7	7	1900000
									P04792_HSPB1_HUMAN	HSPB1	3	3	660000												P10515_ODP2_HUMAN	DLAT	7	7	860000
									P40939_ECHA_HUMAN	HADHA	3	3	190000												P55072_TERA_HUMAN	VCP	6	9	870000
									O14979_HNRDL_HUMAN	HNRNPDL	3	3	1700000												P07910_HNRPC_HUMAN	HNRNPC	6	8	5400000
									P52907_CAZA1_HUMAN	CAPZA1	3	3	420000												Q13283_G3BP1_HUMAN	G3BP1	6	8	2900000
									P07602_SAP_HUMAN	PSAP	3	3	250000												P54652_HSP72_HUMAN	HSPA2	6	8	22000000
									O43707_ACTN4_HUMAN	ACTN4	3	3	330000												P30101_PDIA3_HUMAN	PDIA3	6	7	1200000
									Q8NEZ5_FBX22_HUMAN	FBXO22	3	3	800000												P57740_NU107_HUMAN	NUP107	6	7	380000
									P62987_RL40_HUMAN	UBA52	3	3	8800000												Q92499_DDX1_HUMAN	DDX1	6	7	1400000
									P50570_DYN2_HUMAN	DNM2	3	3	180000												P12004_PCNA_HUMAN	PCNA	6	6	2700000
									P51648_AL3A2_HUMAN	ALDH3A2	3	3	220000												O43390_HNRPR_HUMAN	HNRNPR	6	6	1300000
									P25789_PSA4_HUMAN	PSMA4	3	3	1100000												P49321_NASP_HUMAN	NASP	6	6	1100000
									O00273_DFFA_HUMAN	DFFA	3	3	480000												Q5T4S7_UBR4_HUMAN	UBR4	6	6	340000
									IGHG3_MOUSE		3	3	3100000												Q15436_SC23A_HUMAN	SEC23A	6	6	860000
									Q14651_PLSI_HUMAN	PLS1	3	3	670000												P51659_DHB4_HUMAN	HSD17B4	6	6	670000
									Q13347_EIF3I_HUMAN	EIF3I	3	3	250000												O14983_AT2A1_HUMAN	ATP2A1	6	6	1300000
									P50213_IDH3A_HUMAN	IDH3A	3	3	750000												P15311_EZRI_HUMAN	EZR	6	6	770000
									Q9BSJ2_GCP2_HUMAN	TUBGCP2	3	3	230000												Q8NHW5_RLA0L_HUMAN	RPLP0P6	6	6	1700000
									Q8N1G4_LRC47_HUMAN	LRRC47	3	3	290000												Q9P035_HACD3_HUMAN	PTPLAD1	6	6	2200000
									O75821_EIF3G_HUMAN	EIF3G	3	3	560000												Q32P51_RA1L2_HUMAN	HNRNPA1L2	6	6	3500000
									Q9BV38_WDR18_HUMAN	WDR18	3	3	630000												P26599_PTBP1_HUMAN	PTBP1	6	6	1200000
									Q8NBS9_TXND5_HUMAN	TXNDC5	3	3	30000000												Q99798_ACON_HUMAN	ACO2	6	6	2700000
									Q6UB35_C1TM_HUMAN	MTHFD1L	3	3	610000												O75150_BRE1B_HUMAN	RNF40	6	6	690000
									P25786_PSA1_HUMAN	PSMA1	3	3	1100000												P12235_ADT1_HUMAN	SLC25A4	6	6	3100000
									P12532_KCRU_HUMAN	CKMT1A	2	3	140000												Q9H4B7_TBB1_HUMAN	TUBB1	5	15	180000000
									Q92616_GCN1L_HUMAN	GCN1L1	2	3	110000												Q13151_ROA0_HUMAN	HNRNPA0	5	15	10000000
									P68371_TBB4B_HUMAN	TUBB4B	2	3	16000000												P31942_HNRH3_HUMAN	HNRNPH3	5	9	3100000
									Q14568_HS902_HUMAN	HSP90AA2	2	3	10000000												IGH1M_MOUSE	Ighg1	5	9	18000000
									Q58FG0_HS905_HUMAN	HSP90AA5P	2	3	3800000												Q15365_PCBP1_HUMAN	PCBP1	5	7	1800000
									Q01844_EWS_HUMAN	EWSR1	2	2	1400000												P46777_RL5_HUMAN	RPL5	5	7	4500000
									P62995_TRA2B_HUMAN	TRA2B	2	2	210000												P61163_ACTZ_HUMAN	ACTR1A	5	6	1200000
									P67775_PP2AA_HUMAN	PPP2CA	2	2	510000												Q14203_DCTN1_HUMAN	DCTN1	5	6	260000
									P24534_EF1B_HUMAN	EEF1B2	2	2	460000												Q9HCC0_MCCB_HUMAN	MCCC2	5	6	500000
									Q16531_DDB1_HUMAN	DDB1	2	2	210000												Q9UBX3_DIC_HUMAN	SLC25A10	5	6	1300000
									Q8NB90_SPAT5_HUMAN	SPATA5	2	2	79000												Q9UHX1_PUF60_HUMAN	PUF60	5	6	1100000
									Q15393_SF3B3_HUMAN	SF3B3	2	2	55000												Q15029_U5S1_HUMAN	EFTUD2	5	5	480000
									Q99460_PSMD1_HUMAN	PSMD1	2	2	73000												Q15084_PDIA6_HUMAN	PDIA6	5	5	470000
									Q15717_ELAV1_HUMAN	ELAVL1	2	2	1200000												Q9Y262_EIF3L_HUMAN	EIF3L	5	5	600000
									Q15459_SF3A1_HUMAN	SF3A1	2	2	87000												Q15393_SF3B3_HUMAN	SF3B3	5	5	240000
									P25685_DNJB1_HUMAN	DNAJB1	2	2	340000												P35580_MYH10_HUMAN	MYH10	5	5	330000
									Q9P035_HACD3_HUMAN	PTPLAD1	2	2	480000												P08865_RSSA_HUMAN	RPSA	5	5	4400000
									P43487_RANG_HUMAN	RANBP1	2	2	950000												Q10567_AP1B1_HUMAN	AP1B1	5	5	220000
									P55795_HNRH2_HUMAN	HNRNPH2	2	2	340000												P12814_ACTN1_HUMAN	ACTN1	5	5	550000
									P31153_METK2_HUMAN	MAT2A	2	2	540000												P11388_TOP2A_HUMAN	TOP2A	5	5	530000
									Q92878_RAD50_HUMAN	RAD50	2	2	140000												P13804_ETFA_HUMAN	ETFA	5	5	720000
									O95299_NDUAA_HUMAN	NDUFA10	2	2	330000												Q96EK5_KBP_HUMAN	KIAA1279	5	5	1500000
									Q9Y5Y2_NUBP2_HUMAN	NUBP2	2	2	110000												Q658Y4_F91A1_HUMAN	FAM91A1	5	5	520000
									Q7KZF4_SND1_HUMAN	SND1	2	2	120000												O60884_DNJA2_HUMAN	DNAJA2	5	5	1300000
									Q9BQA1_MEP50_HUMAN	WDR77	2	2	260000												O95433_AHSA1_HUMAN	AHSA1	5	5	2500000
									P29401_TKT_HUMAN	TKT	2	2	220000												P40926_MDHM_HUMAN	MDH2	5	5	1400000
									Q68EM7_RHG17_HUMAN	ARHGAP17	2	2	78000												O14979_HNRDL_HUMAN	HNRNPDL	5	5	2800000
									P55209_NP1L1_HUMAN	NAP1L1	2	2	250000												P32322_P5CR1_HUMAN	PYCR1	5	5	1300000
									Q92552_RT27_HUMAN	MRPS27	2	2	200000												P39023_RL3_HUMAN	RPL3	5	5	1200000
									P05455_LA_HUMAN	SSB	2	2	180000												P06748_NPM_HUMAN	NPM1	5	5	1600000
									P04075_ALDOA_HUMAN	ALDOA	2	2	920000												Q92973_TNPO1_HUMAN	TNPO1	5	5	660000
									P62241_RS8_HUMAN	RPS8	2	2	1500000												P68400_CSK21_HUMAN	CSNK2A1	5	5	890000
									O00410_IPO5_HUMAN	IPO5	2	2	110000												P22102_PUR2_HUMAN	GART	5	5	580000
									Q00535_CDK5_HUMAN	CDK5	2	2	400000												O75534_CSDE1_HUMAN	CSDE1	5	5	730000
									O75083_WDR1_HUMAN	WDR1	2	2	700000												Q9H9T3_ELP3_HUMAN	ELP3	5	5	570000
									P49643_PRI2_HUMAN	PRIM2	2	2	130000												Q9BXJ9_NAA15_HUMAN	NAA15	5	5	520000
									HVM27_MOUSE		2	2	2100000												O75369_FLNB_HUMAN	FLNB	5	5	360000
									Q9Y2Z4_SYYM_HUMAN	YARS2	2	2	130000												Q14683_SMC1A_HUMAN	SMC1A	5	5	760000
									Q7L2H7_EIF3M_HUMAN	EIF3M	2	2	49000												P60709_ACTB_HUMAN	ACTB	4	8	25000000
									Q9NT62_ATG3_HUMAN	ATG3	2	2	220000												P23526_SAHH_HUMAN	AHCY	4	6	1000000
									Q15029_U5S1_HUMAN	EFTUD2	2	2	51000												O00571_DDX3X_HUMAN	DDX3X	4	5	840000
									Q15366_PCBP2_HUMAN	PCBP2	2	2	1300000												P06744_G6PI_HUMAN	GPI	4	5	480000
									P18669_PGAM1_HUMAN	PGAM1	2	2	300000												Q14103_HNRPD_HUMAN	HNRNPD	4	5	11000000
									P25788_PSA3_HUMAN	PSMA3	2	2	620000												P31040_SDHA_HUMAN	SDHA	4	5	1100000
									P82650_RT22_HUMAN	MRPS22	2	2	260000												P29692_EF1D_HUMAN	EEF1D	4	4	1800000
									O00487_PSDE_HUMAN	PSMD14	2	2	170000												P67809_YBOX1_HUMAN	YBX1	4	4	4400000
									P47756_CAPZB_HUMAN	CAPZB	2	2	2800000												IGHM_MOUSE	Igh-6	4	4	850000
									Q9Y676_RT18B_HUMAN	MRPS18B	2	2	180000												P27824_CALX_HUMAN	CANX	4	4	780000
									Q13642_FHL1_HUMAN	FHL1	2	2	2200000												P52907_CAZA1_HUMAN	CAPZA1	4	4	870000
									Q07021_C1QBP_HUMAN	C1QBP	2	2	320000												Q5HYB6_Q5HYB6_HUMAN	DKFZp686J1372	4	4	610000
									P36578_RL4_HUMAN	RPL4	2	2	290000												O43795_MYO1B_HUMAN	MYO1B	4	4	390000
									Q8NE71_ABCF1_HUMAN	ABCF1	2	2	170000												Q15019_SEPT2_HUMAN	SEPTIN2	4	4	800000
									P48556_PSMD8_HUMAN	PSMD8	2	2	230000												Q92878_RAD50_HUMAN	RAD50	4	4	330000
									P13667_PDIA4_HUMAN	PDIA4	2	2	470000												P05023_AT1A1_HUMAN	ATP1A1	4	4	1900000
									P14678_RSMB_HUMAN	SNRPB	2	2	310000												Q9BQ39_DDX50_HUMAN	DDX50	4	4	460000
									Q8TEX9_IPO4_HUMAN	IPO4	2	2	240000												Q99459_CDC5L_HUMAN	CDC5L	4	4	410000
									P28066_PSA5_HUMAN	PSMA5	2	2	590000												Q16891_MIC60_HUMAN	IMMT	4	4	610000
									IgG1_bovine		2	2	1400000												P04075_ALDOA_HUMAN	ALDOA	4	4	1400000
									Q09028_RBBP4_HUMAN	RBBP4	2	2	380000												P53396_ACLY_HUMAN	ACLY	4	4	370000
									P21912_SDHB_HUMAN	SDHB	2	2	570000												P28799_GRN_HUMAN	GRN	4	4	10000000
									P01857_IGHG1_HUMAN	IGHG1	2	2	550000												Q93008_USP9X_HUMAN	USP9X	4	4	930000
									Q9UQ80_PA2G4_HUMAN	PA2G4	2	2	280000												P08195_4F2_HUMAN	SLC3A2	4	4	350000
									Q06830_PRDX1_HUMAN	PRDX1	2	2	370000												Q92615_LAR4B_HUMAN	LARP4B	4	4	320000
									Q1KMD3_HNRL2_HUMAN	HNRNPUL2	2	2	160000												Q07065_CKAP4_HUMAN	CKAP4	4	4	400000
									Q99623_PHB2_HUMAN	PHB2	2	2	290000												P00558_PGK1_HUMAN	PGK1	4	4	7200000
									P41227_NAA10_HUMAN	NAA10	2	2	210000												P62333_PRS10_HUMAN	PSMC6	4	4	460000
									IgG2a_bovine		2	2	1700000												P60174_TPIS_HUMAN	TPI1	4	4	380000
									P61619_S61A1_HUMAN	SEC61A1	2	2	890000												B7ZW38_HNRC3_HUMAN	HNRNPCL3	4	4	23000000
									Q14008_CKAP5_HUMAN	CKAP5	2	2	77000												Q9BUJ2_HNRL1_HUMAN	HNRNPUL1	4	4	530000
									P06312_KV401_HUMAN	IGKV4-1	1	5	86000000												P13667_PDIA4_HUMAN	PDIA4	4	4	670000
									P33778_H2B1B_HUMAN	HIST1H2BB	1	2	360000												O76094_SRP72_HUMAN	SRP72	4	4	510000
									P68363_TBA1B_HUMAN	TUBA1B	1	2	1600000												Q09028_RBBP4_HUMAN	RBBP4	4	4	1400000
									Q9P287_BCCIP_HUMAN	BCCIP	1	2	190000												P22061_PIMT_HUMAN	PCMT1	4	4	920000
									Q08945_SSRP1_HUMAN	SSRP1	1	2	54000												P35658_NU214_HUMAN	NUP214	4	4	260000
									Q96EP5_DAZP1_HUMAN	DAZAP1	1	2	72000												P23921_RIR1_HUMAN	RRM1	4	4	550000
									P54105_ICLN_HUMAN	CLNS1A	1	2	910000												Q9Y3I0_RTCB_HUMAN	RTCB	4	4	550000
									Q13547_HDAC1_HUMAN	HDAC1	1	2	480000												P30041_PRDX6_HUMAN	PRDX6	4	4	1100000
									Q16650_TBR1_HUMAN	TBR1	1	2	610000												Q96AG4_LRC59_HUMAN	LRRC59	4	4	560000
									Q8WXF1_PSPC1_HUMAN	PSPC1	1	1	66000												Q9Y4W2_LAS1L_HUMAN	LAS1L	4	4	590000
									O14818_PSA7_HUMAN	PSMA7	1	1	240000												Q9Y5K5_UCHL5_HUMAN	UCHL5	4	4	670000
									P52788_SPSY_HUMAN	SMS	1	1	260000												O00410_IPO5_HUMAN	IPO5	4	4	220000
									Q15637_SF01_HUMAN	SF1	1	1	15000												Q15046_SYK_HUMAN	KARS	4	4	270000
									Q8NC51_PAIRB_HUMAN	SERBP1	1	1	51000												P62906_RL10A_HUMAN	RPL10A	4	4	2200000
									P04908_H2A1B_HUMAN	HIST1H2AB	1	1	40000												Q09666_AHNK_HUMAN	AHNAK	4	4	410000
									Q16637_SMN_HUMAN	SMN1	1	1	58000												P31483_TIA1_HUMAN	TIA1	4	4	790000
									P05198_IF2A_HUMAN	EIF2S1	1	1	37000												O00764_PDXK_HUMAN	PDXK	3	5	130000
									D6RBZ0_D6RBZ0_HUMAN	HNRNPAB	1	1	6600000												Q58FG1_HS904_HUMAN	HSP90AA4P	3	4	23000000
									Q9NTK5_OLA1_HUMAN	OLA1	1	1	28000												P29401_TKT_HUMAN	TKT	3	4	360000
									P63010_AP2B1_HUMAN	AP2B1	1	1	30000												P60891_PRPS1_HUMAN	PRPS1	3	4	430000
									P43307_SSRA_HUMAN	SSR1	1	1	87000												P62987_RL40_HUMAN	UBA52	3	4	15000000
									Q9H9Q2_CSN7B_HUMAN	COPS7B	1	1	9300												P01834_IGKC_HUMAN	IGKC	3	4	310000
									P34896_GLYC_HUMAN	SHMT1	1	1	94000												P12532_KCRU_HUMAN	CKMT1A	3	3	190000
									O75390_CISY_HUMAN	CS	1	1	89000												P40763_STAT3_HUMAN	STAT3	3	3	240000
									Q9BT78_CSN4_HUMAN	COPS4	1	1	20000												P63104_1433Z_HUMAN	YWHAZ	3	3	440000
									Q9UN86_G3BP2_HUMAN	G3BP2	1	1	20000												P62191_PRS4_HUMAN	PSMC1	3	3	600000
									P36543_VATE1_HUMAN	ATP6V1E1	1	1	110000												P40939_ECHA_HUMAN	HADHA	3	3	160000
									P61626_LYSC_HUMAN	LYZ	1	1	150000												Q9UJZ1_STML2_HUMAN	STOML2	3	3	280000
									Q96AC1_FERM2_HUMAN	FERMT2	1	1	14000												Q9Y316_MEMO1_HUMAN	MEMO1	3	3	370000
									Q9NPH2_INO1_HUMAN	ISYNA1	1	1	16000												P43686_PRS6B_HUMAN	PSMC4	3	3	140000
									Q9BVA1_TBB2B_HUMAN	TUBB2B	1	1	1100000												O95757_HS74L_HUMAN	HSPA4L	3	3	340000
									O00299_CLIC1_HUMAN	CLIC1	1	1	76000												Q9Y5A9_YTHD2_HUMAN	YTHDF2	3	3	1600000
									P17661_DESM_HUMAN	DES	1	1	350000												Q3ZCQ8_TIM50_HUMAN	TIMM50	3	3	390000
									B4DY08_B4DY08_HUMAN	HNRNPC	1	1	340000												Q9HAV4_XPO5_HUMAN	XPO5	3	3	110000
									Q96IJ6_GMPPA_HUMAN	GMPPA	1	1	160000												O75489_NDUS3_HUMAN	NDUFS3	3	3	260000
									P31948_STIP1_HUMAN	STIP1	1	1	140000												P63151_2ABA_HUMAN	PPP2R2A	3	3	440000
									P04181_OAT_HUMAN	OAT	1	1	53000												Q04637_IF4G1_HUMAN	EIF4G1	3	3	270000
									P39748_FEN1_HUMAN	FEN1	1	1	66000												P43307_SSRA_HUMAN	SSR1	3	3	1400000
									P35749_MYH11_HUMAN	MYH11	1	1	52000												Q15008_PSMD6_HUMAN	PSMD6	3	3	260000
									P08559_ODPA_HUMAN	PDHA1	1	1	250000												P62241_RS8_HUMAN	RPS8	3	3	1400000
									Q9NYK5_RM39_HUMAN	MRPL39	1	1	65000												Q58FG0_HS905_HUMAN	HSP90AA5P	3	3	2200000
									IgG1b_bovine		1	1	110000												P17980_PRS6A_HUMAN	PSMC3	3	3	190000
									G3V542_G3V542_HUMAN	TUBB3	1	1	830000												P49915_GUAA_HUMAN	GMPS	3	3	46000
									Q6P2E9_EDC4_HUMAN	EDC4	1	1	45000												Q7KZF4_SND1_HUMAN	SND1	3	3	160000
									Q02218_ODO1_HUMAN	OGDH	1	1	17000												P55060_XPO2_HUMAN	CSE1L	3	3	210000
									P60174_TPIS_HUMAN	TPI1	1	1	93000												P27797_CALR_HUMAN	CALR	3	3	480000
									Q9H2W6_RM46_HUMAN	MRPL46	1	1	120000												Q14676_MDC1_HUMAN	MDC1	3	3	420000
									P55884_EIF3B_HUMAN	EIF3B	1	1	140000												IGHG3_MOUSE		3	3	2200000
									P01605_KV113_HUMAN		1	1	130000												Q8WX92_NELFB_HUMAN	NELFB	3	3	260000
									P82933_RT09_HUMAN	MRPS9	1	1	66000												O14744_ANM5_HUMAN	PRMT5	3	3	1100000
									D6RF44_D6RF44_HUMAN	HNRNPD	1	1	460000												Q13813_SPTN1_HUMAN	SPTAN1	3	3	150000
									Q8N163_CCAR2_HUMAN	CCAR2	1	1	14000												Q15717_ELAV1_HUMAN	ELAVL1	3	3	1600000
									Q9GZZ1_NAA50_HUMAN	NAA50	1	1	63000												Q99613_EIF3C_HUMAN	EIF3C	3	3	430000
									P09493_TPM1_HUMAN	TPM1	1	1	980000												Q9UHD8_SEPT9_HUMAN	SEPTIN9	3	3	330000
									P42126_ECI1_HUMAN	ECI1	1	1	89000												P49257_LMAN1_HUMAN	LMAN1	3	3	660000
									P31350_RIR2_HUMAN	RRM2	1	1	48000												Q14651_PLSI_HUMAN	PLS1	3	3	420000
									P62873_GBB1_HUMAN	GNB1	1	1	140000												Q15738_NSDHL_HUMAN	NSDHL	3	3	360000
									Q93008_USP9X_HUMAN	USP9X	1	1	160000												Q14008_CKAP5_HUMAN	CKAP5	3	3	210000
									P09651_ROA1_HUMAN	HNRNPA1	1	1	100000												P62917_RL8_HUMAN	RPL8	3	3	480000
									P53396_ACLY_HUMAN	ACLY	1	1	110000												Q9UHI6_DDX20_HUMAN	DDX20	3	3	360000
									P46783_RS10_HUMAN	RPS10	1	1	50000												IgG1_bovine		3	3	2200000
									Q6PIW4_FIGL1_HUMAN	FIGNL1	1	1	180000												IgG2a_bovine		3	3	1900000
									P50395_GDIB_HUMAN	GDI2	1	1	72000												P28066_PSA5_HUMAN	PSMA5	3	3	520000
									Q08380_LG3BP_HUMAN	LGALS3BP	1	1	140000												Q92526_TCPW_HUMAN	CCT6B	3	3	1900000
									Q92526_TCPW_HUMAN	CCT6B	1	1	540000												Q14568_HS902_HUMAN	HSP90AA2	2	4	13000000
									Q02539_H11_HUMAN	HIST1H1A	1	1	85000												Q8NC51_PAIRB_HUMAN	SERBP1	2	3	250000
									Q5UIP0_RIF1_HUMAN	RIF1	1	1	220000												P68363_TBA1B_HUMAN	TUBA1B	2	3	1700000
									Q8NFF5_FAD1_HUMAN	FLAD1	1	1	20000												P05388_RLA0_HUMAN	RPLP0	2	3	240000
									A0A087WYJ9_A0A087WYJ9_HUMAN	IGHM	1	1	160000												O15371_EIF3D_HUMAN	EIF3D	2	3	930000
									P62249_RS16_HUMAN	RPS16	1	1	67000												O43707_ACTN4_HUMAN	ACTN4	2	3	280000
									Q99613_EIF3C_HUMAN	EIF3C	1	1	170000												Q01844_EWS_HUMAN	EWSR1	2	2	980000
									P09661_RU2A_HUMAN	SNRPA1	1	1	140000												P62995_TRA2B_HUMAN	TRA2B	2	2	220000
									B9A064_IGLL5_HUMAN	IGLL5	1	1	280000												P67775_PP2AA_HUMAN	PPP2CA	2	2	880000
									P60900_PSA6_HUMAN	PSMA6	1	1	310000												Q9H3P7_GCP60_HUMAN	ACBD3	2	2	320000
									Q13867_BLMH_HUMAN	BLMH	1	1	82000												P31153_METK2_HUMAN	MAT2A	2	2	410000
									Q8NBP7_PCSK9_HUMAN	PCSK9	1	1	180000												Q13547_HDAC1_HUMAN	HDAC1	2	2	630000
									O75533_SF3B1_HUMAN	SF3B1	1	1	55000												P55209_NP1L1_HUMAN	NAP1L1	2	2	320000
									P20073_ANXA7_HUMAN	ANXA7	1	1	120000												O00487_PSDE_HUMAN	PSMD14	2	2	350000
									Q5JXI8_Q5JXI8_HUMAN	FHL1	1	1	230000												P52732_KIF11_HUMAN	KIF11	2	2	270000
									P13796_PLSL_HUMAN	LCP1	1	1	84000												Q96P16_RPR1A_HUMAN	RPRD1A	2	2	210000
									Q96SU4_OSBL9_HUMAN	OSBPL9	1	1	49000												O60841_IF2P_HUMAN	EIF5B	2	2	290000
									Q15046_SYK_HUMAN	KARS	1	1	100000												Q07021_C1QBP_HUMAN	C1QBP	2	2	260000
									O43684_BUB3_HUMAN	BUB3	1	1	160000												P56537_IF6_HUMAN	EIF6	2	2	220000
																									O75477_ERLN1_HUMAN	ERLIN1	2	2	530000
																									P08758_ANXA5_HUMAN	ANXA5	2	2	79000
																									P31946_1433B_HUMAN	YWHAB	2	2	330000
																									Q9BSJ8_ESYT1_HUMAN	ESYT1	2	2	60000
																									Q12840_KIF5A_HUMAN	KIF5A	2	2	220000
																									P05141_ADT2_HUMAN	SLC25A5	2	2	1400000
																									P43487_RANG_HUMAN	RANBP1	2	2	820000
																									P21266_GSTM3_HUMAN	GSTM3	2	2	110000
																									Q13148_TADBP_HUMAN	TARDBP	2	2	740000
																									Q08379_GOGA2_HUMAN	GOLGA2	2	2	230000
																									Q6IA86_ELP2_HUMAN	ELP2	2	2	27000
																									P17661_DESM_HUMAN	DES	2	2	890000
																									P31948_STIP1_HUMAN	STIP1	2	2	380000
																									O60762_DPM1_HUMAN	DPM1	2	2	88000
																									P26639_SYTC_HUMAN	TARS	2	2	260000
																									Q9BQA1_MEP50_HUMAN	WDR77	2	2	210000
																									P26038_MOES_HUMAN	MSN	2	2	150000
																									Q9H857_NT5D2_HUMAN	NT5DC2	2	2	200000
																									IgG1b_bovine		2	2	420000
																									Q13642_FHL1_HUMAN	FHL1	2	2	1100000
																									P62873_GBB1_HUMAN	GNB1	2	2	1300000
																									P53992_SC24C_HUMAN	SEC24C	2	2	180000
																									Q9Y5B9_SP16H_HUMAN	SUPT16H	2	2	180000
																									O75533_SF3B1_HUMAN	SF3B1	2	2	150000
																									P21796_VDAC1_HUMAN	VDAC1	2	2	140000
																									P49643_PRI2_HUMAN	PRIM2	2	2	170000
																									P60900_PSA6_HUMAN	PSMA6	2	2	370000
																									B9A064_IGLL5_HUMAN	IGLL5	2	2	240000
																									Q13867_BLMH_HUMAN	BLMH	2	2	150000
																									Q13409_DC1I2_HUMAN	DYNC1I2	2	2	460000
																									P55884_EIF3B_HUMAN	EIF3B	2	2	200000
																									Q6UB35_C1TM_HUMAN	MTHFD1L	2	2	300000
																									Q13428_TCOF_HUMAN	TCOF1	2	2	290000
																									Q07955_SRSF1_HUMAN	SRSF1	2	2	230000
																									P21912_SDHB_HUMAN	SDHB	2	2	330000
																									P46379_BAG6_HUMAN	BAG6	2	2	73000
																									P01857_IGHG1_HUMAN	IGHG1	2	2	460000
																									Q16650_TBR1_HUMAN	TBR1	1	3	960000
																									O95793_STAU1_HUMAN	STAU1	1	2	330000
																									P06312_KV401_HUMAN	IGKV4-1	1	2	15000000
																									Q8N163_CCAR2_HUMAN	CCAR2	1	2	46000
																									P25786_PSA1_HUMAN	PSMA1	1	2	790000
																									Q8WXF1_PSPC1_HUMAN	PSPC1	1	1	130000
																									Q68EM7_RHG17_HUMAN	ARHGAP17	1	1	44000
																									Q8NB90_SPAT5_HUMAN	SPATA5	1	1	12000
																									Q16637_SMN_HUMAN	SMN1	1	1	120000
																									HVM27_MOUSE		1	1	410000
																									P62081_RS7_HUMAN	RPS7	1	1	66000
																									Q8N1G4_LRC47_HUMAN	LRRC47	1	1	60000
																									P63010_AP2B1_HUMAN	AP2B1	1	1	20000
																									Q7L2E3_DHX30_HUMAN	DHX30	1	1	22000
																									Q15637_SF01_HUMAN	SF1	1	1	13000
																									D6RBZ0_D6RBZ0_HUMAN	HNRNPAB	1	1	4700000
																									Q5MIZ7_P4R3B_HUMAN	SMEK2	1	1	6300
																									Q5VYK3_ECM29_HUMAN	ECM29	1	1	19000
																									Q9ULV4_COR1C_HUMAN	CORO1C	1	1	22000
																									Q96AC1_FERM2_HUMAN	FERMT2	1	1	9400
																									P55265_DSRAD_HUMAN	ADAR	1	1	81000
																									P35749_MYH11_HUMAN	MYH11	1	1	78000
																									Q15417_CNN3_HUMAN	CNN3	1	1	60000
																									Q86UP2_KTN1_HUMAN	KTN1	1	1	63000
																									O14974_MYPT1_HUMAN	PPP1R12A	1	1	5800
																									Q9BVA1_TBB2B_HUMAN	TUBB2B	1	1	2700000
																									P68371_TBB4B_HUMAN	TUBB4B	1	1	13000000
																									P41219_PERI_HUMAN	PRPH	1	1	290000
																									Q6P2E9_EDC4_HUMAN	EDC4	1	1	37000
																									B4DY08_B4DY08_HUMAN	HNRNPC	1	1	220000
																									Q02218_ODO1_HUMAN	OGDH	1	1	14000
																									P27348_1433T_HUMAN	YWHAQ	1	1	150000
																									KV2A7_MOUSE		1	1	730000
																									Q9NPH2_INO1_HUMAN	ISYNA1	1	1	20000
																									Q9NX63_MIC19_HUMAN	CHCHD3	1	1	78000
																									Q86UY6_NAA40_HUMAN	NAA40	1	1	130000
																									G3V542_G3V542_HUMAN	TUBB3	1	1	1400000
																									Q02539_H11_HUMAN	HIST1H1A	1	1	300000
																									P15880_RS2_HUMAN	RPS2	1	1	43000
																									Q8TAQ2_SMRC2_HUMAN	SMARCC2	1	1	43000
																									P04040_CATA_HUMAN	CAT	1	1	6700
																									Q08380_LG3BP_HUMAN	LGALS3BP	1	1	120000
																									P12273_PIP_HUMAN	PIP	1	1	99000
																									P14735_IDE_HUMAN	IDE	1	1	24000
																									Q6PIW4_FIGL1_HUMAN	FIGNL1	1	1	240000
																									P07602_SAP_HUMAN	PSAP	1	1	140000
																									P62136_PP1A_HUMAN	PPP1CA	1	1	7500
																									P09493_TPM1_HUMAN	TPM1	1	1	590000
																									D6RF44_D6RF44_HUMAN	HNRNPD	1	1	330000
																									P30566_PUR8_HUMAN	ADSL	1	1	66000
																									Q99829_CPNE1_HUMAN	CPNE1	1	1	110000
																									Q9NYK5_RM39_HUMAN	MRPL39	1	1	84000
																									P14678_RSMB_HUMAN	SNRPB	1	1	97000
																									P51610_HCFC1_HUMAN	HCFC1	1	1	50000
																									Q9UMS4_PRP19_HUMAN	PRPF19	1	1	270000
																									Q06830_PRDX1_HUMAN	PRDX1	1	1	150000
																									P40925_MDHC_HUMAN	MDH1	1	1	170000
																									P46783_RS10_HUMAN	RPS10	1	1	14000
																									Q02880_TOP2B_HUMAN	TOP2B	1	1	63000
																									Q12996_CSTF3_HUMAN	CSTF3	1	1	4900000
																									P62701_RS4X_HUMAN	RPS4X	1	1	99000
																									Q15517_CDSN_HUMAN	CDSN	1	1	84000
																									A0A087WYJ9_A0A087WYJ9_HUMAN	IGHM	1	1	280000
																									Q96CN7_ISOC1_HUMAN	ISOC1	1	1	33000
																									Q5UIP0_RIF1_HUMAN	RIF1	1	1	540000
																									P55786_PSA_HUMAN	NPEPPS	1	1	49000
																									Q99426_TBCB_HUMAN	TBCB	1	1	79000
																									Q8NE71_ABCF1_HUMAN	ABCF1	1	1	150000
																									P08579_RU2B_HUMAN	SNRPB2	1	1	120000
																									P62249_RS16_HUMAN	RPS16	1	1	32000
																									P53367_ARFP1_HUMAN	ARFIP1	1	1	280000
																									IGHG_RABIT		1	1	370000

## Sheet: Raw Data - Replicate 2
IgG - NP-R111	reference	Gene Symbol	Unique PSMs	Total PSMs	MS1 Intensity			α-myc - NP-R111	reference	Gene Symbol	Unique PSMs	Total PSMs	MS1 Intensity			IgG - NP-K109E/K110E/R111E	reference	Gene Symbol	Unique PSMs	Total PSMs	MS1 Intensity		α-myc - NP-K109E/K110E/R111E	reference	Gene Symbol	Unique PSMs	Total PSMs	MS1 Intensity
	P38646_GRP75_HUMAN	HSPA9	36	65	80000000				Q969V3_NCLN_HUMAN	NCLN	15	15	5900000				P38646_GRP75_HUMAN	HSPA9	39	63	92000000			P78527_PRKDC_HUMAN	PRKDC	94	103	39000000
	X5GXS8_9MONO		34	67	400000000				P42357_HUTH_HUMAN	HAL	13	13	25000000				P11021_GRP78_HUMAN	HSPA5	27	30	17000000			Q13576_IQGA2_HUMAN	IQGAP2	32	35	5000000
	P08670_VIME_HUMAN	VIM	34	50	110000000				Q09666_AHNK_HUMAN	AHNAK	12	12	980000				P08107_HSP71_HUMAN	HSPA1A	21	47	87000000			O75643_U520_HUMAN	SNRNP200	29	29	3500000
	P35580_MYH10_HUMAN	MYH10	31	32	2800000				P55809_SCOT1_HUMAN	OXCT1	9	10	1000000				P52272_HNRPM_HUMAN	HNRNPM	19	23	6900000			P52701_MSH6_HUMAN	MSH6	24	25	4500000
	Q08211_DHX9_HUMAN	DHX9	31	32	42000000				P19971_TYPH_HUMAN	TYMP	9	10	1200000				Q00610_CLH1_HUMAN	CLTC	19	19	2000000			P06737_PYGL_HUMAN	PYGL	24	25	8500000
	Q14204_DYHC1_HUMAN	DYNC1H1	31	31	7500000				Q96FW1_OTUB1_HUMAN	OTUB1	9	10	2300000				P11142_HSP7C_HUMAN	HSPA8	18	20	12000000			P28340_DPOD1_HUMAN	POLD1	21	21	3500000
	Q15149_PLEC_HUMAN	PLEC	30	31	2300000				O75223_GGCT_HUMAN	GGCT	9	9	5700000				P21333_FLNA_HUMAN	FLNA	17	19	900000			Q07864_DPOE1_HUMAN	POLE	19	19	1200000
	P20700_LMNB1_HUMAN	LMNB1	27	28	16000000				Q07864_DPOE1_HUMAN	POLE	9	9	470000				P11586_C1TC_HUMAN	MTHFD1	17	17	1500000			Q2NKX8_ERC6L_HUMAN	ERCC6L	18	20	1300000
	P11021_GRP78_HUMAN	HSPA5	26	27	27000000				P07384_CAN1_HUMAN	CAPN1	9	9	1200000				X5GXS8_9MONO		16	17	6500000			Q969V3_NCLN_HUMAN	NCLN	18	18	7800000
	Q00610_CLH1_HUMAN	CLTC	25	25	3900000				Q15645_PCH2_HUMAN	TRIP13	8	8	2200000				Q13885_TBB2A_HUMAN	TUBB2A	15	18	7800000			P06493_CDK1_HUMAN	CDK1	17	18	7000000
	P78527_PRKDC_HUMAN	PRKDC	23	25	2400000				P22087_FBRL_HUMAN	FBL	7	13	2800000				P49327_FAS_HUMAN	FASN	14	14	660000			O75165_DJC13_HUMAN	DNAJC13	17	17	960000
	P49327_FAS_HUMAN	FASN	23	24	1600000				Q96P70_IPO9_HUMAN	IPO9	7	8	1300000				Q9NZI8_IF2B1_HUMAN	IGF2BP1	14	14	1700000			P42166_LAP2A_HUMAN	TMPO	17	17	2800000
	P52272_HNRPM_HUMAN	HNRNPM	21	24	13000000				Q9BUF5_TBB6_HUMAN	TUBB6	7	8	2600000				Q71U36_TBA1A_HUMAN	TUBA1A	13	16	11000000			O95347_SMC2_HUMAN	SMC2	17	17	2900000
	P11586_C1TC_HUMAN	MTHFD1	21	22	3800000				P04040_CATA_HUMAN	CAT	7	8	810000				Q13263_TIF1B_HUMAN	TRIM28	13	13	1400000			O75717_WDHD1_HUMAN	WDHD1	16	16	3300000
	P08107_HSP71_HUMAN	HSPA1A	20	30	100000000				P48163_MAOX_HUMAN	ME1	7	7	740000				P10515_ODP2_HUMAN	DLAT	12	15	3300000			O00159_MYO1C_HUMAN	MYO1C	15	16	2100000
	P11388_TOP2A_HUMAN	TOP2A	20	22	2600000				O43795_MYO1B_HUMAN	MYO1B	7	7	830000				P33993_MCM7_HUMAN	MCM7	12	12	1100000			Q5T4S7_UBR4_HUMAN	UBR4	15	15	610000
	Q03252_LMNB2_HUMAN	LMNB2	20	20	5500000				P39656_OST48_HUMAN	DDOST	7	7	850000				P27708_PYR1_HUMAN	CAD	12	12	750000			P46459_NSF_HUMAN	NSF	14	15	2700000
	Q13813_SPTN1_HUMAN	SPTAN1	20	20	1200000				P06396_GELS_HUMAN	GSN	7	7	540000				P34931_HS71L_HUMAN	HSPA1L	11	29	94000000			Q9NTJ3_SMC4_HUMAN	SMC4	14	15	4000000
	Q16891_MIC60_HUMAN	IMMT	19	22	3500000				O14976_GAK_HUMAN	GAK	6	6	520000				P22314_UBA1_HUMAN	UBA1	11	11	1100000			Q92974_ARHG2_HUMAN	ARHGEF2	12	13	1500000
	P09874_PARP1_HUMAN	PARP1	19	20	4000000				Q9UNF1_MAGD2_HUMAN	MAGED2	6	6	570000				P09874_PARP1_HUMAN	PARP1	11	11	1200000			P43246_MSH2_HUMAN	MSH2	12	12	1900000
	P21333_FLNA_HUMAN	FLNA	19	20	1600000				P02750_A2GL_HUMAN	LRG1	6	6	1100000				P08670_VIME_HUMAN	VIM	11	11	1300000			Q92621_NU205_HUMAN	NUP205	12	12	1000000
	P11142_HSP7C_HUMAN	HSPA8	19	19	12000000				O60306_AQR_HUMAN	AQR	6	6	250000				Q08211_DHX9_HUMAN	DHX9	11	11	1000000			Q14683_SMC1A_HUMAN	SMC1A	12	12	1900000
	Q9UQE7_SMC3_HUMAN	SMC3	18	19	1900000				O43852_CALU_HUMAN	CALU	6	6	1000000				P43243_MATR3_HUMAN	MATR3	11	11	890000			O14976_GAK_HUMAN	GAK	11	12	970000
	P43243_MATR3_HUMAN	MATR3	18	18	4600000				Q9Y6M1_IF2B2_HUMAN	IGF2BP2	5	5	540000				IGHG3_MOUSE		10	16	22000000			P35658_NU214_HUMAN	NUP214	11	12	1500000
	Q8TEM1_PO210_HUMAN	NUP210	18	18	1900000				Q02978_M2OM_HUMAN	SLC25A11	5	5	240000				P09211_GSTP1_HUMAN	GSTP1	10	12	5300000			P40937_RFC5_HUMAN	RFC5	11	11	2300000
	O75643_U520_HUMAN	SNRNP200	18	18	1700000				P26641_EF1G_HUMAN	EEF1G	5	5	2500000				P12268_IMDH2_HUMAN	IMPDH2	10	10	17000000			O43795_MYO1B_HUMAN	MYO1B	11	11	1700000
	P02545_LMNA_HUMAN	LMNA	16	17	5500000				Q9NPQ8_RIC8A_HUMAN	RIC8A	5	5	280000				O43143_DHX15_HUMAN	DHX15	10	10	550000			Q9NZB2_F120A_HUMAN	FAM120A	11	11	2500000
	Q9P2J5_SYLC_HUMAN	LARS	16	16	1300000				P28066_PSA5_HUMAN	PSMA5	5	5	2000000				IGHM_MOUSE	Igh-6	9	15	25000000			Q92878_RAD50_HUMAN	RAD50	11	11	2600000
	P27708_PYR1_HUMAN	CAD	16	16	2200000				P60900_PSA6_HUMAN	PSMA6	5	5	1400000				P68104_EF1A1_HUMAN	EEF1A1	9	11	3900000			P49792_RBP2_HUMAN	RANBP2	10	12	800000
	P53621_COPA_HUMAN	COPA	16	16	1500000				Q13131_AAPK1_HUMAN	PRKAA1	5	5	380000				O00154_BACH_HUMAN	ACOT7	9	10	1500000			Q66K14_TBC9B_HUMAN	TBC1D9B	10	11	790000
	Q71U36_TBA1A_HUMAN	TUBA1A	15	18	15000000				Q9UMS4_PRP19_HUMAN	PRPF19	5	5	510000				P35579_MYH9_HUMAN	MYH9	9	9	350000			Q8N1F7_NUP93_HUMAN	NUP93	10	11	1600000
	P35579_MYH9_HUMAN	MYH9	15	15	1100000				P50402_EMD_HUMAN	EMD	4	5	750000				Q9P2J5_SYLC_HUMAN	LARS	9	9	650000			O43242_PSMD3_HUMAN	PSMD3	10	11	980000
	O43143_DHX15_HUMAN	DHX15	15	15	2500000				Q8NI60_ADCK3_HUMAN	ADCK3	4	4	380000				Q92841_DDX17_HUMAN	DDX17	9	9	1400000			Q9UNF1_MAGD2_HUMAN	MAGED2	10	11	5600000
	P06737_PYGL_HUMAN	PYGL	15	15	1400000				Q86UV5_UBP48_HUMAN	USP48	4	4	180000				P25705_ATPA_HUMAN	ATP5A1	9	9	1300000			Q6PGP7_TTC37_HUMAN	TTC37	10	10	790000
	P34931_HS71L_HUMAN	HSPA1L	14	31	150000000				Q9Y2T3_GUAD_HUMAN	GDA	4	4	420000				Q58FF7_H90B3_HUMAN	HSP90AB3P	9	9	3800000			Q9BZH6_WDR11_HUMAN	WDR11	10	10	1200000
	P33993_MCM7_HUMAN	MCM7	14	17	2700000				O75694_NU155_HUMAN	NUP155	4	4	350000				IGKC_MOUSE		8	17	150000000			O75436_VP26A_HUMAN	VPS26A	10	10	2200000
	P22314_UBA1_HUMAN	UBA1	14	16	1300000				O43837_IDH3B_HUMAN	IDH3B	4	4	400000				HVM27_MOUSE		8	11	15000000			O95071_UBR5_HUMAN	UBR5	10	10	1400000
	P54886_P5CS_HUMAN	ALDH18A1	14	16	2200000				Q7Z4H7_HAUS6_HUMAN	HAUS6	4	4	220000				P08238_HS90B_HUMAN	HSP90AB1	8	10	7300000			P35251_RFC1_HUMAN	RFC1	10	10	940000
	P23246_SFPQ_HUMAN	SFPQ	14	16	8700000				Q15042_RB3GP_HUMAN	RAB3GAP1	4	4	470000				P07900_HS90A_HUMAN	HSP90AA1	8	9	6700000			Q9UQE7_SMC3_HUMAN	SMC3	10	10	940000
	Q13263_TIF1B_HUMAN	TRIM28	14	15	2600000				O00165_HAX1_HUMAN	HAX1	4	4	390000				P22626_ROA2_HUMAN	HNRNPA2B1	8	9	1700000			O60716_CTND1_HUMAN	CTNND1	10	10	970000
	P25205_MCM3_HUMAN	MCM3	14	15	1300000				P25787_PSA2_HUMAN	PSMA2	4	4	160000				O43175_SERA_HUMAN	PHGDH	8	8	1400000			Q15477_SKIV2_HUMAN	SKIV2L	9	12	630000
	P25705_ATPA_HUMAN	ATP5A1	14	15	2900000				Q8IX01_SUGP2_HUMAN	SUGP2	4	4	160000				Q9Y265_RUVB1_HUMAN	RUVBL1	8	8	460000			O43747_AP1G1_HUMAN	AP1G1	9	10	41000000
	P13639_EF2_HUMAN	EEF2	14	15	3200000				Q86X55_CARM1_HUMAN	CARM1	4	4	520000				P49411_EFTU_HUMAN	TUFM	8	8	1600000			Q9Y6M1_IF2B2_HUMAN	IGF2BP2	9	10	1900000
	Q13885_TBB2A_HUMAN	TUBB2A	13	16	8700000				Q15293_RCN1_HUMAN	RCN1	4	4	770000				P25205_MCM3_HUMAN	MCM3	8	8	310000			Q8N122_RPTOR_HUMAN	RPTOR	9	10	950000
	P12956_XRCC6_HUMAN	XRCC6	13	16	1500000				P25789_PSA4_HUMAN	PSMA4	4	4	1000000				P30101_PDIA3_HUMAN	PDIA3	8	8	900000			P54619_AAKG1_HUMAN	PRKAG1	9	10	3800000
	Q92841_DDX17_HUMAN	DDX17	13	13	5300000				Q8N7H5_PAF1_HUMAN	PAF1	4	4	420000				Q58FF8_H90B2_HUMAN	HSP90AB2P	8	8	6200000			P55809_SCOT1_HUMAN	OXCT1	9	9	1600000
	P49411_EFTU_HUMAN	TUFM	12	13	5600000				Q5T4S7_UBR4_HUMAN	UBR4	4	4	94000				P07814_SYEP_HUMAN	EPRS	8	8	650000			Q12955_ANK3_HUMAN	ANK3	9	9	950000
	Q9NZI8_IF2B1_HUMAN	IGF2BP1	12	13	2200000				Q9BRX2_PELO_HUMAN	PELO	4	4	390000				IGH1M_MOUSE	Ighg1	7	22	170000000			O75694_NU155_HUMAN	NUP155	9	9	700000
	P49792_RBP2_HUMAN	RANBP2	12	12	840000				Q13724_MOGS_HUMAN	MOGS	4	4	400000				P62736_ACTA_HUMAN	ACTA2	7	10	3600000			P50748_KNTC1_HUMAN	KNTC1	9	9	630000
	Q14980_NUMA1_HUMAN	NUMA1	12	12	1300000				Q9UJS0_CMC2_HUMAN	SLC25A13	4	4	160000				P23396_RS3_HUMAN	RPS3	7	8	570000			Q9BW92_SYTM_HUMAN	TARS2	9	9	1500000
	Q58FF7_H90B3_HUMAN	HSP90AB3P	12	12	7000000				Q63HN8_RN213_HUMAN	RNF213	4	4	120000				Q00839_HNRPU_HUMAN	HNRNPU	7	7	670000			Q9H3S7_PTN23_HUMAN	PTPN23	9	9	660000
	P07900_HS90A_HUMAN	HSP90AA1	11	13	8700000				Q13310_PABP4_HUMAN	PABPC4	4	4	390000				P41252_SYIC_HUMAN	IARS	7	7	500000			Q8TEX9_IPO4_HUMAN	IPO4	9	9	750000
	P14618_KPYM_HUMAN	PKM	11	12	1500000				O43592_XPOT_HUMAN	XPOT	4	4	250000				Q92945_FUBP2_HUMAN	KHSRP	7	7	600000			Q9NR30_DDX21_HUMAN	DDX21	9	9	890000
	Q6P2Q9_PRP8_HUMAN	PRPF8	11	12	390000				P28074_PSB5_HUMAN	PSMB5	3	4	910000				P07195_LDHB_HUMAN	LDHB	7	7	870000			Q9UKN8_TF3C4_HUMAN	GTF3C4	9	9	590000
	P33992_MCM5_HUMAN	MCM5	11	11	1100000				Q96D09_GASP2_HUMAN	GPRASP2	3	4	190000				P07355_ANXA2_HUMAN	ANXA2	7	7	750000			P46939_UTRO_HUMAN	UTRN	9	9	660000
	P30101_PDIA3_HUMAN	PDIA3	11	11	1300000				Q8IV08_PLD3_HUMAN	PLD3	3	4	160000				P33992_MCM5_HUMAN	MCM5	7	7	350000			Q9NSE4_SYIM_HUMAN	IARS2	9	9	1300000
	Q15029_U5S1_HUMAN	EFTUD2	11	11	1100000				Q9H1A4_APC1_HUMAN	ANAPC1	3	4	56000				Q92734_TFG_HUMAN	TFG	6	8	1200000			Q6PI48_SYDM_HUMAN	DARS2	8	9	1000000
	P13010_XRCC5_HUMAN	XRCC5	11	11	1700000				P48735_IDHP_HUMAN	IDH2	3	4	170000				P13639_EF2_HUMAN	EEF2	6	8	460000			P51114_FXR1_HUMAN	FXR1	8	8	1400000
	P33991_MCM4_HUMAN	MCM4	10	12	850000				Q2NKX8_ERC6L_HUMAN	ERCC6L	3	3	150000				P10809_CH60_HUMAN	HSPD1	6	6	360000			Q9P2R3_ANFY1_HUMAN	ANKFY1	8	8	630000
	P09211_GSTP1_HUMAN	GSTP1	10	11	6400000				P31689_DNJA1_HUMAN	DNAJA1	3	3	260000				P06576_ATPB_HUMAN	ATP5B	6	6	340000			P53618_COPB_HUMAN	COPB1	8	8	1400000
	P41252_SYIC_HUMAN	IARS	10	11	1200000				Q9Y230_RUVB2_HUMAN	RUVBL2	3	3	180000				P61978_HNRPK_HUMAN	HNRNPK	6	6	450000			Q9H1A4_APC1_HUMAN	ANAPC1	8	8	360000
	P19338_NUCL_HUMAN	NCL	10	11	800000				Q7Z5K2_WAPL_HUMAN	WAPAL	3	3	250000				P12277_KCRB_HUMAN	CKB	6	6	610000			P50213_IDH3A_HUMAN	IDH3A	8	8	1200000
	P10515_ODP2_HUMAN	DLAT	10	11	2000000				Q9Y6A5_TACC3_HUMAN	TACC3	3	3	210000				Q16822_PCKGM_HUMAN	PCK2	6	6	130000			Q9NVE7_PANK4_HUMAN	PANK4	8	8	620000
	Q9Y265_RUVB1_HUMAN	RUVBL1	10	10	1200000				Q96CW5_GCP3_HUMAN	TUBGCP3	3	3	130000				P06748_NPM_HUMAN	NPM1	6	6	820000			P22087_FBRL_HUMAN	FBL	7	21	5100000
	Q00839_HNRPU_HUMAN	HNRNPU	10	10	2000000				Q9Y3R4_NEUR2_HUMAN	NEU2	3	3	210000				P54886_P5CS_HUMAN	ALDH18A1	6	6	810000			Q13283_G3BP1_HUMAN	G3BP1	7	8	880000
	Q14683_SMC1A_HUMAN	SMC1A	10	10	1300000				P41250_SYG_HUMAN	GARS	3	3	110000				P08243_ASNS_HUMAN	ASNS	6	6	530000			P30876_RPB2_HUMAN	POLR2B	7	8	2400000
	P48681_NEST_HUMAN	NES	10	10	650000				Q9P2R3_ANFY1_HUMAN	ANKFY1	3	3	200000				P07437_TBB5_HUMAN	TUBB	5	6	2200000			O60306_AQR_HUMAN	AQR	7	8	560000
	IGHM_MOUSE	Igh-6	9	13	14000000				P46199_IF2M_HUMAN	MTIF2	3	3	200000				P31942_HNRH3_HUMAN	HNRNPH3	5	6	700000			Q04917_1433F_HUMAN	YWHAH	7	8	1600000
	Q15233_NONO_HUMAN	NONO	9	12	2600000				Q8TC12_RDH11_HUMAN	RDH11	3	3	320000				P14618_KPYM_HUMAN	PKM	5	6	340000			Q9UBX3_DIC_HUMAN	SLC25A10	7	8	1800000
	P61978_HNRPK_HUMAN	HNRNPK	9	11	1400000				P20618_PSB1_HUMAN	PSMB1	3	3	260000				P14866_HNRPL_HUMAN	HNRNPL	5	6	320000			Q29RF7_PDS5A_HUMAN	PDS5A	7	7	300000
	P06576_ATPB_HUMAN	ATP5B	9	10	520000				Q9NRF8_PYRG2_HUMAN	CTPS2	3	3	580000				P35637_FUS_HUMAN	FUS	5	6	1100000			O60762_DPM1_HUMAN	DPM1	7	7	1400000
	O43175_SERA_HUMAN	PHGDH	9	9	2800000				Q9H269_VPS16_HUMAN	VPS16	3	3	140000				Q14566_MCM6_HUMAN	MCM6	5	6	26000000			Q16531_DDB1_HUMAN	DDB1	7	7	450000
	Q14566_MCM6_HUMAN	MCM6	9	9	21000000				Q92820_GGH_HUMAN	GGH	3	3	330000				IgG2a_bovine		5	6	1700000			P16615_AT2A2_HUMAN	ATP2A2	7	7	860000
	P22626_ROA2_HUMAN	HNRNPA2B1	9	9	2500000				P29401_TKT_HUMAN	TKT	3	3	170000				Q8NHW5_RLA0L_HUMAN	RPLP0P6	5	5	830000			P36542_ATPG_HUMAN	ATP5C1	7	7	5900000
	P12268_IMDH2_HUMAN	IMPDH2	9	9	17000000				Q9Y2L5_TPPC8_HUMAN	TRAPPC8	3	3	83000				Q99729_ROAA_HUMAN	HNRNPAB	5	5	430000			Q9P035_HACD3_HUMAN	PTPLAD1	7	7	1200000
	P07814_SYEP_HUMAN	EPRS	9	9	1200000				Q9ULX6_AKP8L_HUMAN	AKAP8L	3	3	260000				P11940_PABP1_HUMAN	PABPC1	5	5	6800000			Q9Y2L5_TPPC8_HUMAN	TRAPPC8	7	7	600000
	P17844_DDX5_HUMAN	DDX5	9	9	1300000				P28072_PSB6_HUMAN	PSMB6	3	3	6200000				P12956_XRCC6_HUMAN	XRCC6	5	5	260000			Q6P2Q9_PRP8_HUMAN	PRPF8	7	7	140000
	P35232_PHB_HUMAN	PHB	9	9	1900000				Q8TC07_TBC15_HUMAN	TBC1D15	3	3	170000				P13010_XRCC5_HUMAN	XRCC5	5	5	200000			Q8TC07_TBC15_HUMAN	TBC1D15	7	7	470000
	P11940_PABP1_HUMAN	PABPC1	9	9	5800000				P10155_RO60_HUMAN	TROVE2	3	3	210000				P17844_DDX5_HUMAN	DDX5	5	5	480000			Q7Z7L1_SLN11_HUMAN	SLFN11	7	7	880000
	P62736_ACTA_HUMAN	ACTA2	8	26	19000000				Q9NTX5_ECHD1_HUMAN	ECHDC1	3	3	160000				P51991_ROA3_HUMAN	HNRNPA3	4	6	460000			Q14966_ZN638_HUMAN	ZNF638	7	7	600000
	O00154_BACH_HUMAN	ACOT7	8	9	1800000				Q7Z6Z7_HUWE1_HUMAN	HUWE1	3	3	17000				P07910_HNRPC_HUMAN	HNRNPC	4	6	1300000			Q15042_RB3GP_HUMAN	RAB3GAP1	7	7	1800000
	P23396_RS3_HUMAN	RPS3	8	9	1600000				P35250_RFC2_HUMAN	RFC2	3	3	130000				P33991_MCM4_HUMAN	MCM4	4	5	130000			P50402_EMD_HUMAN	EMD	7	7	2000000
	Q07955_SRSF1_HUMAN	SRSF1	8	9	1400000				Q6Y7W6_PERQ2_HUMAN	GIGYF2	3	3	250000				P30153_2AAA_HUMAN	PPP2R1A	4	5	260000			Q8WUM0_NU133_HUMAN	NUP133	7	7	270000
	P08238_HS90B_HUMAN	HSP90AB1	8	8	6900000				Q96EY1_DNJA3_HUMAN	DNAJA3	3	3	390000				P49588_SYAC_HUMAN	AARS	4	5	390000			Q00536_CDK16_HUMAN	CDK16	7	7	450000
	P10809_CH60_HUMAN	HSPD1	8	8	1300000				Q9Y570_PPME1_HUMAN	PPME1	3	3	440000				P11177_ODPB_HUMAN	PDHB	4	4	200000			O14654_IRS4_HUMAN	IRS4	7	7	2300000
	Q9NR30_DDX21_HUMAN	DDX21	8	8	710000				O60884_DNJA2_HUMAN	DNAJA2	3	3	330000				P23246_SFPQ_HUMAN	SFPQ	4	4	430000			Q9NVI7_ATD3A_HUMAN	ATAD3A	7	7	900000
	P68104_EF1A1_HUMAN	EEF1A1	8	8	4800000				O95373_IPO7_HUMAN	IPO7	3	3	140000				Q13509_TBB3_HUMAN	TUBB3	4	4	1100000			Q9NRF8_PYRG2_HUMAN	CTPS2	6	7	1300000
	O15523_DDX3Y_HUMAN	DDX3Y	8	8	970000				Q86VM9_ZCH18_HUMAN	ZC3H18	3	3	290000				Q9UHX1_PUF60_HUMAN	PUF60	4	4	170000			Q9Y2I1_NISCH_HUMAN	NISCH	6	7	680000
	P07195_LDHB_HUMAN	LDHB	8	8	1300000				P10599_THIO_HUMAN	TXN	3	3	900000				P28799_GRN_HUMAN	GRN	4	4	2900000			P41250_SYG_HUMAN	GARS	6	7	520000
	Q07065_CKAP4_HUMAN	CKAP4	8	8	440000				O15344_TRI18_HUMAN	MID1	3	3	340000				P14868_SYDC_HUMAN	DARS	4	4	240000			Q13459_MYO9B_HUMAN	MYO9B	6	7	180000
	P49588_SYAC_HUMAN	AARS	8	8	1200000				Q9UI42_CBPA4_HUMAN	CPA4	3	3	430000				P78371_TCPB_HUMAN	CCT2	4	4	84000			Q9BUF5_TBB6_HUMAN	TUBB6	6	6	1900000
	P38159_RBMX_HUMAN	RBMX	8	8	2300000				P51553_IDH3G_HUMAN	IDH3G	3	3	540000				P14625_ENPL_HUMAN	HSP90B1	4	4	530000			Q86UV5_UBP48_HUMAN	USP48	6	6	2300000
	P54652_HSP72_HUMAN	HSPA2	8	8	8200000				P25815_S100P_HUMAN	S100P	3	3	580000				P46109_CRKL_HUMAN	CRKL	4	4	160000			Q9Y3F4_STRAP_HUMAN	STRAP	6	6	1200000
	IGKC_MOUSE		7	20	370000000				A6NEC2_PSAL_HUMAN	NPEPPSL1	3	3	290000				B7ZW38_HNRC3_HUMAN	HNRNPCL3	4	4	1200000			Q5VTR2_BRE1A_HUMAN	RNF20	6	6	400000
	IGH1M_MOUSE	Ighg1	7	19	120000000				Q09028_RBBP4_HUMAN	RBBP4	3	3	170000				P54652_HSP72_HUMAN	HSPA2	4	4	4900000			Q14C86_GAPD1_HUMAN	GAPVD1	6	6	400000
	IGHG3_MOUSE		7	12	12000000				Q9NU22_MDN1_HUMAN	MDN1	3	3	17000				P06733_ENOA_HUMAN	ENO1	4	4	190000			O75489_NDUS3_HUMAN	NDUFS3	6	6	670000
	P78371_TCPB_HUMAN	CCT2	7	8	240000				Q7Z2T5_TRM1L_HUMAN	TRMT1L	3	3	230000				P63104_1433Z_HUMAN	YWHAZ	4	4	410000			Q9UPY3_DICER_HUMAN	DICER1	6	6	210000
	Q08J23_NSUN2_HUMAN	NSUN2	7	8	650000				P10253_LYAG_HUMAN	GAA	3	3	91000				Q86W34_AMZ2_HUMAN	AMZ2	4	4	860000			Q15738_NSDHL_HUMAN	NSDHL	6	6	640000
	P42166_LAP2A_HUMAN	TMPO	7	8	670000				Q9Y5K5_UCHL5_HUMAN	UCHL5	3	3	190000				Q8WXF1_PSPC1_HUMAN	PSPC1	4	4	390000			O14983_AT2A1_HUMAN	ATP2A1	6	6	840000
	Q9Y2W1_TR150_HUMAN	THRAP3	7	8	830000				Q9H845_ACAD9_HUMAN	ACAD9	2	3	44000				P50454_SERPH_HUMAN	SERPINH1	4	4	210000			Q9NU22_MDN1_HUMAN	MDN1	6	6	310000
	Q7Z406_MYH14_HUMAN	MYH14	7	8	400000				Q13126_MTAP_HUMAN	MTAP	2	3	110000				Q9BUJ2_HNRL1_HUMAN	HNRNPUL1	4	4	230000			O14981_BTAF1_HUMAN	BTAF1	6	6	390000
	P54136_SYRC_HUMAN	RARS	7	8	740000				Q9H4L7_SMRCD_HUMAN	SMARCAD1	2	3	76000				P13797_PLST_HUMAN	PLS3	4	4	420000			Q9HCS7_SYF1_HUMAN	XAB2	6	6	400000
	Q99623_PHB2_HUMAN	PHB2	7	8	1300000				Q96C36_P5CR2_HUMAN	PYCR2	2	3	250000				O76003_GLRX3_HUMAN	GLRX3	4	4	180000			Q14694_UBP10_HUMAN	USP10	6	6	850000
	P07355_ANXA2_HUMAN	ANXA2	7	7	1100000				Q9Y5Y2_NUBP2_HUMAN	NUBP2	2	3	61000				Q12931_TRAP1_HUMAN	TRAP1	4	4	180000			O15371_EIF3D_HUMAN	EIF3D	6	6	450000
	Q15424_SAFB1_HUMAN	SAFB	7	7	830000				P11802_CDK4_HUMAN	CDK4	2	3	180000				O14744_ANM5_HUMAN	PRMT5	4	4	180000			Q00341_VIGLN_HUMAN	HDLBP	6	6	320000
	O00159_MYO1C_HUMAN	MYO1C	7	7	280000				Q9NYU2_UGGG1_HUMAN	UGGT1	2	3	67000				Q14103_HNRPD_HUMAN	HNRNPD	3	4	850000			P34897_GLYM_HUMAN	SHMT2	6	6	1600000
	P14625_ENPL_HUMAN	HSP90B1	7	7	1400000				P43034_LIS1_HUMAN	PAFAH1B1	2	3	280000				Q13085_ACACA_HUMAN	ACACA	3	4	140000			Q8WX92_NELFB_HUMAN	NELFB	6	6	250000
	P57740_NU107_HUMAN	NUP107	7	7	280000				Q9C0F1_CEP44_HUMAN	CEP44	2	2	100000				P31946_1433B_HUMAN	YWHAB	3	4	350000			O00567_NOP56_HUMAN	NOP56	6	6	490000
	O00567_NOP56_HUMAN	NOP56	7	7	660000				Q5H9R7_PP6R3_HUMAN	PPP6R3	2	2	140000				P26599_PTBP1_HUMAN	PTBP1	3	4	86000			Q7Z6Z7_HUWE1_HUMAN	HUWE1	6	6	210000
	Q86VP6_CAND1_HUMAN	CAND1	7	7	230000				Q8TAA3_PSA7L_HUMAN	PSMA8	2	2	320000				Q99623_PHB2_HUMAN	PHB2	3	4	160000			Q15031_SYLM_HUMAN	LARS2	6	6	810000
	Q15393_SF3B3_HUMAN	SF3B3	7	7	370000				P68363_TBA1B_HUMAN	TUBA1B	2	2	67000				Q13151_ROA0_HUMAN	HNRNPA0	3	4	150000			Q15334_L2GL1_HUMAN	LLGL1	6	6	450000
	P08243_ASNS_HUMAN	ASNS	7	7	1100000				Q92888_ARHG1_HUMAN	ARHGEF1	2	2	57000				Q15365_PCBP1_HUMAN	PCBP1	3	3	260000			Q02978_M2OM_HUMAN	SLC25A11	6	6	540000
	Q8NHW5_RLA0L_HUMAN	RPLP0P6	7	7	1600000				Q16610_ECM1_HUMAN	ECM1	2	2	550000				P40227_TCPZ_HUMAN	CCT6A	3	3	93000			Q15029_U5S1_HUMAN	EFTUD2	6	6	320000
	HVM27_MOUSE		6	7	7800000				Q2TAL8_QRIC1_HUMAN	QRICH1	2	2	77000				P16152_CBR1_HUMAN	CBR1	3	3	100000			Q96PK6_RBM14_HUMAN	RBM14	6	6	1300000
	Q14974_IMB1_HUMAN	KPNB1	6	7	900000				P00491_PNPH_HUMAN	PNP	2	2	140000				O00299_CLIC1_HUMAN	CLIC1	3	3	110000			Q9H2M9_RBGPR_HUMAN	RAB3GAP2	6	6	670000
	Q02241_KIF23_HUMAN	KIF23	6	6	280000				P49916_DNLI3_HUMAN	LIG3	2	2	59000				P01620_KV302_HUMAN		3	3	540000			O60678_ANM3_HUMAN	PRMT3	6	6	980000
	P14868_SYDC_HUMAN	DARS	6	6	630000				Q13188_STK3_HUMAN	STK3	2	2	110000				P08865_RSSA_HUMAN	RPSA	3	3	330000			Q09666_AHNK_HUMAN	AHNAK	6	6	330000
	Q9UHX1_PUF60_HUMAN	PUF60	6	6	660000				P08571_CD14_HUMAN	CD14	2	2	28000				Q14697_GANAB_HUMAN	GANAB	3	3	200000			Q9NTX5_ECHD1_HUMAN	ECHDC1	6	6	730000
	O75367_H2AY_HUMAN	H2AFY	6	6	2100000				Q53RT3_APRV1_HUMAN	ASPRV1	2	2	300000				Q5BKZ1_ZN326_HUMAN	ZNF326	3	3	160000			Q96EK5_KBP_HUMAN	KIAA1279	5	6	1100000
	Q15269_PWP2_HUMAN	PWP2	6	6	560000				P17174_AATC_HUMAN	GOT1	2	2	57000				P56192_SYMC_HUMAN	MARS	3	3	200000			Q86W42_THOC6_HUMAN	THOC6	5	6	700000
	Q92945_FUBP2_HUMAN	KHSRP	6	6	810000				Q8WVM8_SCFD1_HUMAN	SCFD1	2	2	52000				P15311_EZRI_HUMAN	EZR	3	3	120000			Q6P1J9_CDC73_HUMAN	CDC73	5	6	420000
	Q14697_GANAB_HUMAN	GANAB	6	6	650000				P13804_ETFA_HUMAN	ETFA	2	2	99000				Q14651_PLSI_HUMAN	PLS1	3	3	170000			P40938_RFC3_HUMAN	RFC3	5	6	360000
	Q14966_ZN638_HUMAN	ZNF638	6	6	270000				P09525_ANXA4_HUMAN	ANXA4	2	2	46000				P47897_SYQ_HUMAN	QARS	3	3	75000			O95376_ARI2_HUMAN	ARIH2	5	5	710000
	Q58FF8_H90B2_HUMAN	HSP90AB2P	6	6	16000000				O15269_SPTC1_HUMAN	SPTLC1	2	2	5200000				Q96FW1_OTUB1_HUMAN	OTUB1	3	3	220000			Q96CW5_GCP3_HUMAN	TUBGCP3	5	5	250000
	P62906_RL10A_HUMAN	RPL10A	6	6	2800000				P51571_SSRD_HUMAN	SSR4	2	2	200000				Q12904_AIMP1_HUMAN	AIMP1	3	3	250000			Q9UJS0_CMC2_HUMAN	SLC25A13	5	5	220000
	O76003_GLRX3_HUMAN	GLRX3	6	6	540000				Q15054_DPOD3_HUMAN	POLD3	2	2	300000				P53396_ACLY_HUMAN	ACLY	3	3	110000			Q9NPQ8_RIC8A_HUMAN	RIC8A	5	5	300000
	P49736_MCM2_HUMAN	MCM2	6	6	360000				Q9H3U1_UN45A_HUMAN	UNC45A	2	2	71000				P46940_IQGA1_HUMAN	IQGAP1	3	3	94000			P11498_PYC_HUMAN	PC	5	5	340000
	P30153_2AAA_HUMAN	PPP2R1A	6	6	560000				P49593_PPM1F_HUMAN	PPM1F	2	2	110000				P48444_COPD_HUMAN	ARCN1	3	3	85000			Q9H845_ACAD9_HUMAN	ACAD9	5	5	310000
	P22234_PUR6_HUMAN	PAICS	6	6	420000				Q29RF7_PDS5A_HUMAN	PDS5A	2	2	85000				Q15233_NONO_HUMAN	NONO	3	3	270000			P04792_HSPB1_HUMAN	HSPB1	5	5	650000
	P42704_LPPRC_HUMAN	LRPPRC	6	6	380000				Q15334_L2GL1_HUMAN	LLGL1	2	2	140000				P29692_EF1D_HUMAN	EEF1D	3	3	140000			Q9Y6A5_TACC3_HUMAN	TACC3	5	5	600000
	P62258_1433E_HUMAN	YWHAE	6	6	910000				Q00341_VIGLN_HUMAN	HDLBP	2	2	69000				P22234_PUR6_HUMAN	PAICS	3	3	71000			P57740_NU107_HUMAN	NUP107	5	5	320000
	Q9NVI7_ATD3A_HUMAN	ATAD3A	6	6	470000				O75083_WDR1_HUMAN	WDR1	2	2	350000				P04350_TBB4A_HUMAN	TUBB4A	3	3	340000			Q9H4L7_SMRCD_HUMAN	SMARCAD1	5	5	330000
	P17812_PYRG1_HUMAN	CTPS1	6	6	1500000				Q06210_GFPT1_HUMAN	GFPT1	2	2	110000				Q9NSD9_SYFB_HUMAN	FARSB	3	3	160000			Q66K74_MAP1S_HUMAN	MAP1S	5	5	490000
	Q9H583_HEAT1_HUMAN	HEATR1	6	6	440000				Q9Y262_EIF3L_HUMAN	EIF3L	2	2	54000				P45974_UBP5_HUMAN	USP5	3	3	44000			Q15003_CND2_HUMAN	NCAPH	5	5	730000
	P31942_HNRH3_HUMAN	HNRNPH3	5	26	1400000				Q9Y4P1_ATG4B_HUMAN	ATG4B	2	2	77000				P56537_IF6_HUMAN	EIF6	3	3	140000			Q00535_CDK5_HUMAN	CDK5	5	5	830000
	Q12788_TBL3_HUMAN	TBL3	5	6	360000				P10619_PPGB_HUMAN	CTSA	2	2	280000				P54136_SYRC_HUMAN	RARS	3	3	210000			Q96C36_P5CR2_HUMAN	PYCR2	5	5	830000
	P21796_VDAC1_HUMAN	VDAC1	5	6	760000				Q96T76_MMS19_HUMAN	MMS19	2	2	52000				P53621_COPA_HUMAN	COPA	3	3	77000			P42224_STAT1_HUMAN	STAT1	5	5	330000
	P12277_KCRB_HUMAN	CKB	5	5	470000				Q9ULR0_ISY1_HUMAN	ISY1	2	2	52000				O14979_HNRDL_HUMAN	HNRNPDL	3	3	250000			Q5H9R7_PP6R3_HUMAN	PPP6R3	5	5	490000
	P53396_ACLY_HUMAN	ACLY	5	5	340000				P50213_IDH3A_HUMAN	IDH3A	2	2	180000				Q99798_ACON_HUMAN	ACO2	3	3	210000			Q9Y5K5_UCHL5_HUMAN	UCHL5	5	5	450000
	Q16822_PCKGM_HUMAN	PCK2	5	5	290000				Q8WY36_BBX_HUMAN	BBX	2	2	27000				P17812_PYRG1_HUMAN	CTPS1	3	3	330000			P09884_DPOLA_HUMAN	POLA1	5	5	260000
	P07437_TBB5_HUMAN	TUBB	5	5	2500000				O43252_PAPS1_HUMAN	PAPSS1	2	2	94000				P07237_PDIA1_HUMAN	P4HB	3	3	65000			Q12769_NU160_HUMAN	NUP160	5	5	1900000
	P24928_RPB1_HUMAN	POLR2A	5	5	1600000				Q9UBF2_COPG2_HUMAN	COPG2	2	2	53000				P62258_1433E_HUMAN	YWHAE	3	3	340000			Q9Y4R8_TELO2_HUMAN	TELO2	5	5	180000
	Q9BUJ2_HNRL1_HUMAN	HNRNPUL1	5	5	660000				O00487_PSDE_HUMAN	PSMD14	2	2	41000				P61221_ABCE1_HUMAN	ABCE1	3	3	150000			Q92625_ANS1A_HUMAN	ANKS1A	5	5	240000
	Q01082_SPTB2_HUMAN	SPTBN1	5	5	320000				O15371_EIF3D_HUMAN	EIF3D	2	2	150000				O75150_BRE1B_HUMAN	RNF40	3	3	77000			Q16134_ETFD_HUMAN	ETFDH	5	5	540000
	P07237_PDIA1_HUMAN	P4HB	5	5	180000				O75382_TRIM3_HUMAN	TRIM3	2	2	52000				P01834_IGKC_HUMAN	IGKC	2	4	520000			O43172_PRP4_HUMAN	PRPF4	5	5	450000
	P12270_TPR_HUMAN	TPR	5	5	260000				Q9Y4B6_VPRBP_HUMAN	VPRBP	2	2	42000				P08123_CO1A2_HUMAN	COL1A2	2	4	220000			O75152_ZC11A_HUMAN	ZC3H11A	5	5	490000
	Q7L2E3_DHX30_HUMAN	DHX30	5	5	240000				Q7Z2W4_ZCCHV_HUMAN	ZC3HAV1	2	2	130000				P60709_ACTB_HUMAN	ACTB	2	3	290000			Q8N3C0_ASCC3_HUMAN	ASCC3	5	5	190000
	Q14126_DSG2_HUMAN	DSG2	5	5	160000				P49720_PSB3_HUMAN	PSMB3	2	2	250000				P52292_IMA1_HUMAN	KPNA2	2	3	38000			Q9BXW7_CECR5_HUMAN	CECR5	5	5	350000
	P50990_TCPQ_HUMAN	CCT8	5	5	470000				Q9Y2I1_NISCH_HUMAN	NISCH	2	2	140000				P52907_CAZA1_HUMAN	CAPZA1	2	3	160000			Q04446_GLGB_HUMAN	GBE1	5	5	500000
	Q9NZB2_F120A_HUMAN	FAM120A	5	5	260000				P60174_TPIS_HUMAN	TPI1	2	2	62000				P01605_KV113_HUMAN		2	3	2700000			P62701_RS4X_HUMAN	RPS4X	5	5	830000
	P46940_IQGA1_HUMAN	IQGAP1	5	5	180000				Q4G0F5_VP26B_HUMAN	VPS26B	2	2	270000				P32119_PRDX2_HUMAN	PRDX2	2	3	18000			Q14671_PUM1_HUMAN	PUM1	5	5	290000
	Q12905_ILF2_HUMAN	ILF2	5	5	420000				Q6P087_RUSD3_HUMAN	RPUSD3	2	2	25000				Q15436_SC23A_HUMAN	SEC23A	2	3	64000			Q96AY4_TTC28_HUMAN	TTC28	5	5	300000
	Q99729_ROAA_HUMAN	HNRNPAB	5	5	500000				Q9GZS3_WDR61_HUMAN	WDR61	2	2	37000				P04279_SEMG1_HUMAN	SEMG1	2	3	48000			P13804_ETFA_HUMAN	ETFA	5	5	370000
	Q7Z7L1_SLN11_HUMAN	SLFN11	5	5	240000				Q6P1J9_CDC73_HUMAN	CDC73	2	2	66000				P11216_PYGB_HUMAN	PYGB	2	3	220000			P62906_RL10A_HUMAN	RPL10A	5	5	2700000
	O43707_ACTN4_HUMAN	ACTN4	5	5	300000				P50452_SPB8_HUMAN	SERPINB8	2	2	170000				Q01844_EWS_HUMAN	EWSR1	2	2	400000			O43933_PEX1_HUMAN	PEX1	5	5	1900000
	Q8WXF1_PSPC1_HUMAN	PSPC1	5	5	340000				P61160_ARP2_HUMAN	ACTR2	2	2	170000				Q14204_DYHC1_HUMAN	DYNC1H1	2	2	18000			Q32P28_P3H1_HUMAN	LEPRE1	5	5	350000
	P06748_NPM_HUMAN	NPM1	5	5	1700000				P51648_AL3A2_HUMAN	ALDH3A2	2	2	110000				P41222_PTGDS_HUMAN	PTGDS	2	2	65000			Q9UBS4_DJB11_HUMAN	DNAJB11	5	5	940000
	P08865_RSSA_HUMAN	RPSA	5	5	580000				Q13459_MYO9B_HUMAN	MYO9B	2	2	66000				P02452_CO1A1_HUMAN	COL1A1	2	2	290000			Q14247_SRC8_HUMAN	CTTN	5	5	490000
	P62701_RS4X_HUMAN	RPS4X	5	5	700000				Q14318_FKBP8_HUMAN	FKBP8	2	2	130000				B9A064_IGLL5_HUMAN	IGLL5	2	2	850000			Q7Z2T5_TRM1L_HUMAN	TRMT1L	5	5	410000
	P61247_RS3A_HUMAN	RPS3A	5	5	440000				P01889_1B07_HUMAN	HLA-B	2	2	120000				Q92598_HS105_HUMAN	HSPH1	2	2	68000			P50991_TCPD_HUMAN	CCT4	5	5	2900000
	P62805_H4_HUMAN	HIST1H4A	5	5	3700000				O75746_CMC1_HUMAN	SLC25A12	2	2	130000				Q01082_SPTB2_HUMAN	SPTBN1	2	2	27000			P61247_RS3A_HUMAN	RPS3A	5	5	670000
	P47897_SYQ_HUMAN	QARS	5	5	250000				O14732_IMPA2_HUMAN	IMPA2	2	2	510000				KV2A7_MOUSE		2	2	3900000			Q9NVV4_PAPD1_HUMAN	MTPAP	5	5	420000
	O60716_CTND1_HUMAN	CTNND1	5	5	290000				Q9NVX2_NLE1_HUMAN	NLE1	2	2	81000				P06732_KCRM_HUMAN	CKM	2	2	2200000			Q9UG01_IF172_HUMAN	IFT172	5	5	330000
	Q9P258_RCC2_HUMAN	RCC2	5	5	270000				P23258_TBG1_HUMAN	TUBG1	2	2	390000				Q9Y285_SYFA_HUMAN	FARSA	2	2	100000			O94832_MYO1D_HUMAN	MYO1D	5	5	420000
	Q86W34_AMZ2_HUMAN	AMZ2	5	5	2700000				P62318_SMD3_HUMAN	SNRPD3	2	2	130000				P51659_DHB4_HUMAN	HSD17B4	2	2	81000			Q63HN8_RN213_HUMAN	RNF213	5	5	170000
	P34932_HSP74_HUMAN	HSPA4	5	5	260000				Q66K74_MAP1S_HUMAN	MAP1S	2	2	69000				P0C0L4_CO4A_HUMAN	C4A	2	2	880000			Q14527_HLTF_HUMAN	HLTF	5	5	240000
	P49756_RBM25_HUMAN	RBM25	5	5	590000				P50748_KNTC1_HUMAN	KNTC1	2	2	58000				P49736_MCM2_HUMAN	MCM2	2	2	54000			P42356_PI4KA_HUMAN	PI4KA	5	5	120000
	Q58FG1_HS904_HUMAN	HSP90AA4P	4	6	3600000				Q6SPF0_SAMD1_HUMAN	SAMD1	2	2	75000				Q08J23_NSUN2_HUMAN	NSUN2	2	2	100000			Q58FG1_HS904_HUMAN	HSP90AA4P	4	9	29000000
	P43490_NAMPT_HUMAN	NAMPT	4	5	160000				O14734_ACOT8_HUMAN	ACOT8	2	2	130000				P12004_PCNA_HUMAN	PCNA	2	2	88000			Q99567_NUP88_HUMAN	NUP88	4	6	220000
	O00571_DDX3X_HUMAN	DDX3X	4	5	310000				P54619_AAKG1_HUMAN	PRKAG1	2	2	650000				P08195_4F2_HUMAN	SLC3A2	2	2	20000			P46777_RL5_HUMAN	RPL5	4	6	1400000
	Q13509_TBB3_HUMAN	TUBB3	4	5	2900000				Q9NW08_RPC2_HUMAN	POLR3B	2	2	94000				P04844_RPN2_HUMAN	RPN2	2	2	15000			Q9BQ67_GRWD1_HUMAN	GRWD1	4	5	390000
	O75477_ERLN1_HUMAN	ERLIN1	4	5	690000				P28070_PSB4_HUMAN	PSMB4	2	2	220000				P27824_CALX_HUMAN	CANX	2	2	15000			O60343_TBCD4_HUMAN	TBC1D4	4	5	1300000
	Q13151_ROA0_HUMAN	HNRNPA0	4	5	340000				O75390_CISY_HUMAN	CS	2	2	140000				Q14315_FLNC_HUMAN	FLNC	2	2	40000			Q96CS3_FAF2_HUMAN	FAF2	4	5	560000
	P35637_FUS_HUMAN	FUS	4	5	1600000				O75843_AP1G2_HUMAN	AP1G2	2	2	92000				P62987_RL40_HUMAN	UBA52	2	2	4400000			Q8NI60_ADCK3_HUMAN	ADCK3	4	4	440000
	Q13242_SRSF9_HUMAN	SRSF9	4	5	980000				P13798_ACPH_HUMAN	APEH	2	2	100000				Q13813_SPTN1_HUMAN	SPTAN1	2	2	17000			Q658Y4_F91A1_HUMAN	FAM91A1	4	4	220000
	P63104_1433Z_HUMAN	YWHAZ	4	4	590000				Q16531_DDB1_HUMAN	DDB1	2	2	74000				P19338_NUCL_HUMAN	NCL	2	2	45000			P46060_RAGP1_HUMAN	RANGAP1	4	4	200000
	Q9Y2X3_NOP58_HUMAN	NOP58	4	4	270000				O60566_BUB1B_HUMAN	BUB1B	2	2	24000				O75477_ERLN1_HUMAN	ERLIN1	2	2	95000			O00165_HAX1_HUMAN	HAX1	4	4	620000
	P56537_IF6_HUMAN	EIF6	4	4	590000				A0FGR8_ESYT2_HUMAN	ESYT2	2	2	27000				Q13642_FHL1_HUMAN	FHL1	2	2	540000			Q9Y230_RUVB2_HUMAN	RUVBL2	4	4	300000
	Q9BZH6_WDR11_HUMAN	WDR11	4	4	170000				Q99497_PARK7_HUMAN	PARK7	2	2	120000				P31943_HNRH1_HUMAN	HNRNPH1	2	2	290000			Q9Y5Q8_TF3C5_HUMAN	GTF3C5	4	4	300000
	O00299_CLIC1_HUMAN	CLIC1	4	4	240000				O75955_FLOT1_HUMAN	FLOT1	2	2	82000				Q6P2E9_EDC4_HUMAN	EDC4	2	2	50000			P46199_IF2M_HUMAN	MTIF2	4	4	270000
	P11177_ODPB_HUMAN	PDHB	4	4	230000				Q7L590_MCM10_HUMAN	MCM10	2	2	120000				P68371_TBB4B_HUMAN	TUBB4B	2	2	960000			Q15293_RCN1_HUMAN	RCN1	4	4	1200000
	P56192_SYMC_HUMAN	MARS	4	4	470000				Q13363_CTBP1_HUMAN	CTBP1	2	2	110000				P00338_LDHA_HUMAN	LDHA	2	2	360000			P51116_FXR2_HUMAN	FXR2	4	4	330000
	P31040_SDHA_HUMAN	SDHA	4	4	280000				Q13547_HDAC1_HUMAN	HDAC1	2	2	220000				P01876_IGHA1_HUMAN	IGHA1	2	2	200000			P19387_RPB3_HUMAN	POLR2C	4	4	170000
	P05023_AT1A1_HUMAN	ATP1A1	4	4	200000				P62873_GBB1_HUMAN	GNB1	2	2	300000				O00571_DDX3X_HUMAN	DDX3X	2	2	36000			O14579_COPE_HUMAN	COPE	4	4	500000
	P58107_EPIPL_HUMAN	EPPK1	4	4	270000				P51812_KS6A3_HUMAN	RPS6KA3	2	2	68000				P62805_H4_HUMAN	HIST1H4A	2	2	79000			Q01813_PFKAP_HUMAN	PFKP	4	4	270000
	P51991_ROA3_HUMAN	HNRNPA3	4	4	750000				Q8NBS9_TXND5_HUMAN	TXNDC5	2	2	96000				P01857_IGHG1_HUMAN	IGHG1	2	2	280000			Q10570_CPSF1_HUMAN	CPSF1	4	4	1000000
	P07910_HNRPC_HUMAN	HNRNPC	4	4	2100000				Q9UPN7_PP6R1_HUMAN	PPP6R1	2	2	160000				Q9BQS8_FYCO1_HUMAN	FYCO1	2	2	70000			Q9H3U1_UN45A_HUMAN	UNC45A	4	4	320000
	O14980_XPO1_HUMAN	XPO1	4	4	160000				O00231_PSD11_HUMAN	PSMD11	2	2	92000				Q15424_SAFB1_HUMAN	SAFB	2	2	66000			Q14202_ZMYM3_HUMAN	ZMYM3	4	4	440000
	P06733_ENOA_HUMAN	ENO1	4	4	150000				P19367_HXK1_HUMAN	HK1	2	2	190000				P12814_ACTN1_HUMAN	ACTN1	2	2	35000			Q9UPN7_PP6R1_HUMAN	PPP6R1	4	4	140000
	O60264_SMCA5_HUMAN	SMARCA5	4	4	260000				Q14677_EPN4_HUMAN	CLINT1	2	2	130000				O00425_IF2B3_HUMAN	IGF2BP3	2	2	70000			P51812_KS6A3_HUMAN	RPS6KA3	4	4	250000
	P36542_ATPG_HUMAN	ATP5C1	4	4	330000				Q96AY4_TTC28_HUMAN	TTC28	2	2	140000				P09493_TPM1_HUMAN	TPM1	2	2	140000			Q9H269_VPS16_HUMAN	VPS16	4	4	410000
	P62995_TRA2B_HUMAN	TRA2B	4	4	440000				O14579_COPE_HUMAN	COPE	1	2	240000				Q8TD19_NEK9_HUMAN	NEK9	2	2	46000			Q14258_TRI25_HUMAN	TRIM25	4	4	550000
	Q14498_RBM39_HUMAN	RBM39	4	4	240000				O14776_TCRG1_HUMAN	TCERG1	1	2	130000				Q5UIP0_RIF1_HUMAN	RIF1	2	2	27000			A0FGR8_ESYT2_HUMAN	ESYT2	4	4	190000
	P60709_ACTB_HUMAN	ACTB	4	4	6700000				Q9UBB4_ATX10_HUMAN	ATXN10	1	2	18000				O14980_XPO1_HUMAN	XPO1	2	2	25000			Q9NZW5_MPP6_HUMAN	MPP6	4	4	120000
	P28799_GRN_HUMAN	GRN	4	4	3500000				Q8N9B5_JMY_HUMAN	JMY	1	2	47000				P35232_PHB_HUMAN	PHB	2	2	110000			Q8N7H5_PAF1_HUMAN	PAF1	4	4	460000
	Q9Y3F4_STRAP_HUMAN	STRAP	4	4	140000				Q8WUA4_TF3C2_HUMAN	GTF3C2	1	1	19000				P04843_RPN1_HUMAN	RPN1	2	2	26000			P42694_HELZ_HUMAN	HELZ	4	4	68000
	P46087_NOP2_HUMAN	NOP2	4	4	400000				P27482_CALL3_HUMAN	CALML3	1	1	87000				P31483_TIA1_HUMAN	TIA1	2	2	100000			Q9ULX6_AKP8L_HUMAN	AKAP8L	4	4	520000
	Q5BKZ1_ZN326_HUMAN	ZNF326	4	4	1900000				Q9HAD4_WDR41_HUMAN	WDR41	1	1	22000				P17987_TCPA_HUMAN	TCP1	2	2	96000			Q13546_RIPK1_HUMAN	RIPK1	4	4	250000
	P49368_TCPG_HUMAN	CCT3	4	4	360000				Q16134_ETFD_HUMAN	ETFDH	1	1	31000				IgG1_bovine		2	2	830000			Q8WVB6_CTF18_HUMAN	CHTF18	4	4	220000
	Q99798_ACON_HUMAN	ACO2	4	4	380000				P52788_SPSY_HUMAN	SMS	1	1	33000				Q9Y678_COPG1_HUMAN	COPG1	2	2	35000			P21359_NF1_HUMAN	NF1	4	4	220000
	Q15365_PCBP1_HUMAN	PCBP1	4	4	900000				P30086_PEBP1_HUMAN	PEBP1	1	1	63000				P42704_LPPRC_HUMAN	LRPPRC	2	2	41000			Q06210_GFPT1_HUMAN	GFPT1	4	4	210000
	P26599_PTBP1_HUMAN	PTBP1	4	4	380000				P19525_E2AK2_HUMAN	EIF2AK2	1	1	14000				Q32P51_RA1L2_HUMAN	HNRNPA1L2	2	2	100000			Q9NTJ5_SAC1_HUMAN	SACM1L	4	4	330000
	P55265_DSRAD_HUMAN	ADAR	4	4	300000				Q5SRE5_NU188_HUMAN	NUP188	1	1	7200				Q12840_KIF5A_HUMAN	KIF5A	2	2	78000			Q13131_AAPK1_HUMAN	PRKAA1	4	4	710000
	P62241_RS8_HUMAN	RPS8	4	4	960000				P0DME0_SETLP_HUMAN	SETSIP	1	1	23000				Q93009_UBP7_HUMAN	USP7	2	2	32000			Q96P16_RPR1A_HUMAN	RPRD1A	4	4	210000
	P46939_UTRO_HUMAN	UTRN	4	4	150000				P09972_ALDOC_HUMAN	ALDOC	1	1	65000				Q07955_SRSF1_HUMAN	SRSF1	2	2	97000			Q86XI2_CNDG2_HUMAN	NCAPG2	4	4	210000
	KV2A7_MOUSE		4	4	10000000				Q7L5L3_GDPD3_HUMAN	GDPD3	1	1	100000				P50990_TCPQ_HUMAN	CCT8	2	2	65000			P24928_RPB1_HUMAN	POLR2A	4	4	170000
	P00338_LDHA_HUMAN	LDHA	4	4	640000				P07858_CATB_HUMAN	CTSB	1	1	11000				Q14974_IMB1_HUMAN	KPNB1	2	2	220000			O43592_XPOT_HUMAN	XPOT	4	4	390000
	Q96QK1_VPS35_HUMAN	VPS35	4	4	250000				C9JA93_C9JA93_HUMAN	TBC1D15	1	1	36000				Q06830_PRDX1_HUMAN	PRDX1	2	2	93000			Q96EY1_DNJA3_HUMAN	DNAJA3	4	4	490000
	P35221_CTNA1_HUMAN	CTNNA1	4	4	140000				Q9H0W9_CK054_HUMAN	C11orf54	1	1	24000				P34932_HSP74_HUMAN	HSPA4	2	2	120000			Q12923_PTN13_HUMAN	PTPN13	4	4	520000
	P48444_COPD_HUMAN	ARCN1	4	4	110000				Q8TB37_NUBPL_HUMAN	NUBPL	1	1	36000				P22102_PUR2_HUMAN	GART	2	2	44000			Q14008_CKAP5_HUMAN	CKAP5	4	4	170000
	B7ZW38_HNRC3_HUMAN	HNRNPCL3	4	4	2000000				P09884_DPOLA_HUMAN	POLA1	1	1	18000				Q8TEM1_PO210_HUMAN	NUP210	2	2	36000			Q13596_SNX1_HUMAN	SNX1	4	4	190000
	P46109_CRKL_HUMAN	CRKL	4	4	280000				P04062_GLCM_HUMAN	GBA	1	1	72000				Q9H4B7_TBB1_HUMAN	TUBB1	1	2	1700000			Q96N67_DOCK7_HUMAN	DOCK7	4	4	210000
	Q12769_NU160_HUMAN	NUP160	4	4	210000				P46020_KPB1_HUMAN	PHKA1	1	1	19000				P0CG05_LAC2_HUMAN	IGLC2	1	2	61000			Q9NW08_RPC2_HUMAN	POLR3B	4	4	280000
	Q9Y3I0_RTCB_HUMAN	RTCB	4	4	220000				Q9NNW5_WDR6_HUMAN	WDR6	1	1	48000				H7BZJ3_H7BZJ3_HUMAN	PDIA3	1	1	150000			Q96T76_MMS19_HUMAN	MMS19	4	4	110000
	O14646_CHD1_HUMAN	CHD1	4	4	120000				Q9NWB1_RFOX1_HUMAN	RBFOX1	1	1	130000				P43490_NAMPT_HUMAN	NAMPT	1	1	17000			Q12789_TF3C1_HUMAN	GTF3C1	4	4	140000
	Q13200_PSMD2_HUMAN	PSMD2	4	4	180000				P11310_ACADM_HUMAN	ACADM	1	1	51000				P25311_ZA2G_HUMAN	AZGP1	1	1	5400			Q96HS1_PGAM5_HUMAN	PGAM5	4	4	680000
	Q9H0A0_NAT10_HUMAN	NAT10	4	4	140000				P48147_PPCE_HUMAN	PREP	1	1	12000				Q16637_SMN_HUMAN	SMN1	1	1	27000			Q92574_TSC1_HUMAN	TSC1	4	4	150000
	P61221_ABCE1_HUMAN	ABCE1	4	4	510000				O95391_SLU7_HUMAN	SLU7	1	1	7200				P27348_1433T_HUMAN	YWHAQ	1	1	110000			Q14152_EIF3A_HUMAN	EIF3A	4	4	100000
	IgG1_bovine		4	4	1500000				Q9H019_MFR1L_HUMAN	MTFR1L	1	1	8100				P52597_HNRPF_HUMAN	HNRNPF	1	1	26000			Q15645_PCH2_HUMAN	TRIP13	4	4	470000
	Q13435_SF3B2_HUMAN	SF3B2	4	4	230000				Q9UBG3_CRNN_HUMAN	CRNN	1	1	26000				Q8TAQ2_SMRC2_HUMAN	SMARCC2	1	1	7300			Q8WVT3_TPC12_HUMAN	TRAPPC12	4	4	240000
	P28340_DPOD1_HUMAN	POLD1	4	4	140000				P31153_METK2_HUMAN	MAT2A	1	1	100000				P35749_MYH11_HUMAN	MYH11	1	1	30000			P46977_STT3A_HUMAN	STT3A	4	4	550000
	Q9UJV9_DDX41_HUMAN	DDX41	4	4	300000				Q68EM7_RHG17_HUMAN	ARHGAP17	1	1	4600				Q8N1G4_LRC47_HUMAN	LRRC47	1	1	14000			Q6NSI4_CX057_HUMAN	CXorf57	4	4	190000
	P45880_VDAC2_HUMAN	VDAC2	4	4	1500000				P35558_PCKGC_HUMAN	PCK1	1	1	140000				P61626_LYSC_HUMAN	LYZ	1	1	81000			Q99615_DNJC7_HUMAN	DNAJC7	4	4	240000
	Q99459_CDC5L_HUMAN	CDC5L	4	4	2300000				Q96FZ7_CHMP6_HUMAN	CHMP6	1	1	65000				D6RBZ0_D6RBZ0_HUMAN	HNRNPAB	1	1	750000			Q96KG9_NTKL_HUMAN	SCYL1	4	4	180000
	Q9NTJ3_SMC4_HUMAN	SMC4	4	4	2300000				O43172_PRP4_HUMAN	PRPF4	1	1	64000				Q9Y316_MEMO1_HUMAN	MEMO1	1	1	42000			Q9ULR0_ISY1_HUMAN	ISY1	3	4	300000
	Q8N1F7_NUP93_HUMAN	NUP93	4	4	350000				P24534_EF1B_HUMAN	EEF1B2	1	1	82000				P62995_TRA2B_HUMAN	TRA2B	1	1	9700			Q6IAN0_DRS7B_HUMAN	DHRS7B	3	4	140000
	O75150_BRE1B_HUMAN	RNF40	4	4	190000				Q14956_GPNMB_HUMAN	GPNMB	1	1	12000				P05388_RLA0_HUMAN	RPLP0	1	1	20000			P30041_PRDX6_HUMAN	PRDX6	3	4	710000
	Q14690_RRP5_HUMAN	PDCD11	4	4	170000				P62333_PRS10_HUMAN	PSMC6	1	1	16000				P24534_EF1B_HUMAN	EEF1B2	1	1	29000			O15027_SC16A_HUMAN	SEC16A	3	4	470000
	Q9NTJ4_MA2C1_HUMAN	MAN2C1	4	4	360000				Q12965_MYO1E_HUMAN	MYO1E	1	1	8900				P33778_H2B1B_HUMAN	HIST1H2BB	1	1	25000			P09496_CLCA_HUMAN	CLTA	3	4	430000
	P46777_RL5_HUMAN	RPL5	3	5	440000				Q9NSK0_KLC4_HUMAN	KLC4	1	1	70000				P04040_CATA_HUMAN	CAT	1	1	280000			Q14257_RCN2_HUMAN	RCN2	3	3	99000
	P14866_HNRPL_HUMAN	HNRNPL	3	4	570000				Q10567_AP1B1_HUMAN	AP1B1	1	1	9700				Q9Y2L1_RRP44_HUMAN	DIS3	1	1	6000			Q96D09_GASP2_HUMAN	GPRASP2	3	3	170000
	P07197_NFM_HUMAN	NEFM	3	4	410000				P35754_GLRX1_HUMAN	GLRX	1	1	200000				Q13155_AIMP2_HUMAN	AIMP2	1	1	29000			Q8TC12_RDH11_HUMAN	RDH11	3	3	560000
	P62987_RL40_HUMAN	UBA52	3	4	13000000				O60437_PEPL_HUMAN	PPL	1	1	70000				P17661_DESM_HUMAN	DES	1	1	250000			Q9UBE0_SAE1_HUMAN	SAE1	3	3	390000
	Q9UNX4_WDR3_HUMAN	WDR3	3	4	240000				Q9BWD1_THIC_HUMAN	ACAT2	1	1	9800				P05141_ADT2_HUMAN	SLC25A5	1	1	100000			Q14318_FKBP8_HUMAN	FKBP8	3	3	140000
	P31946_1433B_HUMAN	YWHAB	3	4	620000				Q9BPX3_CND3_HUMAN	NCAPG	1	1	27000				P04406_G3P_HUMAN	GAPDH	1	1	190000			O15269_SPTC1_HUMAN	SPTLC1	3	3	10000000
	Q9H4B7_TBB1_HUMAN	TUBB1	3	4	2500000				P82650_RT22_HUMAN	MRPS22	1	1	52000				E9PMU7_E9PMU7_HUMAN	PUF60	1	1	17000			O60264_SMCA5_HUMAN	SMARCA5	3	3	130000
	Q92616_GCN1L_HUMAN	GCN1L1	3	4	37000				O60476_MA1A2_HUMAN	MAN1A2	1	1	14000				Q08379_GOGA2_HUMAN	GOLGA2	1	1	14000			Q8WVM8_SCFD1_HUMAN	SCFD1	3	3	120000
	Q86XP3_DDX42_HUMAN	DDX42	3	4	85000				O60911_CATL2_HUMAN	CTSV	1	1	91000				Q86UY6_NAA40_HUMAN	NAA40	1	1	51000			Q5VZL5_ZMYM4_HUMAN	ZMYM4	3	3	210000
	Q14257_RCN2_HUMAN	RCN2	3	3	98000				O43347_MSI1H_HUMAN	MSI1	1	1	49000				P35580_MYH10_HUMAN	MYH10	1	1	6100			O43347_MSI1H_HUMAN	MSI1	3	3	94000
	P41222_PTGDS_HUMAN	PTGDS	3	3	2500000				P78549_NTH_HUMAN	NTHL1	1	1	33000				Q96EY7_PTCD3_HUMAN	PTCD3	1	1	17000			Q15393_SF3B3_HUMAN	SF3B3	3	3	160000
	Q9H8H0_NOL11_HUMAN	NOL11	3	3	140000				Q9UKY3_CES1P_HUMAN	CES1P1	1	1	24000				Q9UGM3_DMBT1_HUMAN	DMBT1	1	1	44000			Q53H96_P5CR3_HUMAN	PYCRL	3	3	1000000
	P31943_HNRH1_HUMAN	HNRNPH1	3	3	620000				Q9Y312_AAR2_HUMAN	AAR2	1	1	32000				P67775_PP2AA_HUMAN	PPP2CA	1	1	19000			Q9BVQ7_SPA5L_HUMAN	SPATA5L1	3	3	40000
	P52292_IMA1_HUMAN	KPNA2	3	3	75000				P38606_VATA_HUMAN	ATP6V1A	1	1	9300				O95433_AHSA1_HUMAN	AHSA1	1	1	15000			O95373_IPO7_HUMAN	IPO7	3	3	230000
	Q9NX63_MIC19_HUMAN	CHCHD3	3	3	800000				Q96HP0_DOCK6_HUMAN	DOCK6	1	1	7900				Q14568_HS902_HUMAN	HSP90AA2	1	1	120000			Q9HAV4_XPO5_HUMAN	XPO5	3	3	100000
	P55060_XPO2_HUMAN	CSE1L	3	3	170000				O94887_FARP2_HUMAN	FARP2	1	1	33000				Q86X55_CARM1_HUMAN	CARM1	1	1	14000			Q92615_LAR4B_HUMAN	LARP4B	3	3	110000
	P52907_CAZA1_HUMAN	CAPZA1	3	3	240000				P42356_PI4KA_HUMAN	PI4KA	1	1	8200				P35606_COPB2_HUMAN	COPB2	1	1	7800			Q6Y7W6_PERQ2_HUMAN	GIGYF2	3	3	210000
	P51659_DHB4_HUMAN	HSD17B4	3	3	140000				Q14168_MPP2_HUMAN	MPP2	1	1	9000				Q9H9B4_SFXN1_HUMAN	SFXN1	1	1	46000			Q14677_EPN4_HUMAN	CLINT1	3	3	200000
	P33778_H2B1B_HUMAN	HIST1H2BB	3	3	450000				P52429_DGKE_HUMAN	DGKE	1	1	16000				O00170_AIP_HUMAN	AIP	1	1	20000			Q7Z5K2_WAPL_HUMAN	WAPAL	3	3	200000
	P52597_HNRPF_HUMAN	HNRNPF	3	3	480000				A6NHL2_TBAL3_HUMAN	TUBAL3	1	1	160000				P26641_EF1G_HUMAN	EEF1G	1	1	56000			Q15418_KS6A1_HUMAN	RPS6KA1	3	3	400000
	P05141_ADT2_HUMAN	SLC25A5	3	3	1300000				Q96KG9_NTKL_HUMAN	SCYL1	1	1	26000				P55265_DSRAD_HUMAN	ADAR	1	1	15000			O75943_RAD17_HUMAN	RAD17	3	3	150000
	P40227_TCPZ_HUMAN	CCT6A	3	3	190000				P62136_PP1A_HUMAN	PPP1CA	1	1	7400				Q3ZCQ8_TIM50_HUMAN	TIMM50	1	1	27000			Q92995_UBP13_HUMAN	USP13	3	3	59000
	P04843_RPN1_HUMAN	RPN1	3	3	75000				Q15155_NOMO1_HUMAN	NOMO1	1	1	32000				P26368_U2AF2_HUMAN	U2AF2	1	1	9300			P49815_TSC2_HUMAN	TSC2	3	3	73000
	P24752_THIL_HUMAN	ACAT1	3	3	190000				Q92890_UFD1_HUMAN	UFD1L	1	1	30000				P22695_QCR2_HUMAN	UQCRC2	1	1	81000			Q96DF8_DGC14_HUMAN	DGCR14	3	3	73000
	O60271_JIP4_HUMAN	SPAG9	3	3	53000				Q15386_UBE3C_HUMAN	UBE3C	1	1	14000				Q86VP6_CAND1_HUMAN	CAND1	1	1	9300			Q9UBF2_COPG2_HUMAN	COPG2	3	3	280000
	Q10570_CPSF1_HUMAN	CPSF1	3	3	96000				O14972_DSCR3_HUMAN	DSCR3	1	1	20000				P04908_H2A1B_HUMAN	HIST1H2AB	1	1	4200			Q92888_ARHG1_HUMAN	ARHGEF1	3	3	170000
	Q9UBE0_SAE1_HUMAN	SAE1	3	3	110000				P28331_NDUS1_HUMAN	NDUFS1	1	1	56000				IgG1b_bovine		1	1	31000			Q9NR50_EI2BG_HUMAN	EIF2B3	3	3	220000
	P18124_RL7_HUMAN	RPL7	3	3	410000				Q14671_PUM1_HUMAN	PUM1	1	1	42000				Q08378_GOGA3_HUMAN	GOLGA3	1	1	28000			P43487_RANG_HUMAN	RANBP1	3	3	590000
	P26368_U2AF2_HUMAN	U2AF2	3	3	100000				Q92995_UBP13_HUMAN	USP13	1	1	19000				P55209_NP1L1_HUMAN	NAP1L1	1	1	15000			Q7Z4H7_HAUS6_HUMAN	HAUS6	3	3	200000
	Q9BXW7_CECR5_HUMAN	CECR5	3	3	220000				P28838_AMPL_HUMAN	LAP3	1	1	57000				P80419_HV322_HUMAN		1	1	34000			Q13043_STK4_HUMAN	STK4	3	3	150000
	Q9Y512_SAM50_HUMAN	SAMM50	3	3	69000				Q5VIR6_VPS53_HUMAN	VPS53	1	1	18000				O95831_AIFM1_HUMAN	AIFM1	1	1	21000			Q15054_DPOD3_HUMAN	POLD3	3	3	520000
	Q99460_PSMD1_HUMAN	PSMD1	3	3	26000				P50336_PPOX_HUMAN	PPOX	1	1	4200				P06744_G6PI_HUMAN	GPI	1	1	3700			O15344_TRI18_HUMAN	MID1	3	3	510000
	Q92598_HS105_HUMAN	HSPH1	3	3	230000				Q9UPY3_DICER_HUMAN	DICER1	1	1	19000				Q5T440_CAF17_HUMAN	IBA57	1	1	6900			Q9NSK0_KLC4_HUMAN	KLC4	3	3	250000
	Q9H307_PININ_HUMAN	PNN	3	3	450000				Q9BVL4_SELO_HUMAN	SELO	1	1	4600				Q15758_AAAT_HUMAN	SLC1A5	1	1	5100			O95819_M4K4_HUMAN	MAP4K4	3	3	4200000
	O00566_MPP10_HUMAN	MPHOSPH10	3	3	210000				P61962_DCAF7_HUMAN	DCAF7	1	1	48000				O15523_DDX3Y_HUMAN	DDX3Y	1	1	40000			P46063_RECQ1_HUMAN	RECQL	3	3	160000
	Q9Y285_SYFA_HUMAN	FARSA	3	3	250000				Q6ZVX7_FBX50_HUMAN	NCCRP1	1	1	250000				O75083_WDR1_HUMAN	WDR1	1	1	24000			Q8TEQ6_GEMI5_HUMAN	GEMIN5	3	3	190000
	P50454_SERPH_HUMAN	SERPINH1	3	3	340000				P23528_COF1_HUMAN	CFL1	1	1	11000				Q9BYD3_RM04_HUMAN	MRPL4	1	1	18000			Q13200_PSMD2_HUMAN	PSMD2	3	3	210000
	P53992_SC24C_HUMAN	SEC24C	3	3	94000				Q8WX92_NELFB_HUMAN	NELFB	1	1	44000				A5YKK6_CNOT1_HUMAN	CNOT1	1	1	8800			O95340_PAPS2_HUMAN	PAPSS2	3	3	810000
	Q9HCE1_MOV10_HUMAN	MOV10	3	3	120000				Q96LA8_ANM6_HUMAN	PRMT6	1	1	61000				Q00325_MPCP_HUMAN	SLC25A3	1	1	170000			Q6P087_RUSD3_HUMAN	RPUSD3	3	3	64000
	P01620_KV302_HUMAN		3	3	550000				Q8NB90_SPAT5_HUMAN	SPATA5	1	1	6800				Q92616_GCN1L_HUMAN	GCN1L1	1	1	6800			Q13724_MOGS_HUMAN	MOGS	3	3	110000
	P08195_4F2_HUMAN	SLC3A2	3	3	190000				P00918_CAH2_HUMAN	CA2	1	1	6400				Q15366_PCBP2_HUMAN	PCBP2	1	1	53000			Q9ULK4_MED23_HUMAN	MED23	3	3	110000
	Q9HCS7_SYF1_HUMAN	XAB2	3	3	83000				Q13425_SNTB2_HUMAN	SNTB2	1	1	7100				P13667_PDIA4_HUMAN	PDIA4	1	1	81000			Q9NQ48_LZTL1_HUMAN	LZTFL1	3	3	290000
	Q14651_PLSI_HUMAN	PLS1	3	3	250000				O14981_BTAF1_HUMAN	BTAF1	1	1	10000				E2QJ64_ECOLX	malE	1	1	56000			Q6UB35_C1TM_HUMAN	MTHFD1L	3	3	220000
	P35251_RFC1_HUMAN	RFC1	3	3	90000				Q9H0D6_XRN2_HUMAN	XRN2	1	1	6400				P42765_THIM_HUMAN	ACAA2	1	1	40000			Q9Y217_MTMR6_HUMAN	MTMR6	3	3	210000
	Q08945_SSRP1_HUMAN	SSRP1	3	3	55000				Q07960_RHG01_HUMAN	ARHGAP1	1	1	17000				Q07666_KHDR1_HUMAN	KHDRBS1	1	1	40000			Q9UGR2_Z3H7B_HUMAN	ZC3H7B	3	3	150000
	Q9Y316_MEMO1_HUMAN	MEMO1	3	3	170000				O75376_NCOR1_HUMAN	NCOR1	1	1	40000				Q7Z478_DHX29_HUMAN	DHX29	1	1	5900000			O00410_IPO5_HUMAN	IPO5	3	3	120000
	P43487_RANG_HUMAN	RANBP1	3	3	200000				P50851_LRBA_HUMAN	LRBA	1	1	13000				Q96P70_IPO9_HUMAN	IPO9	1	1	31000			P11172_UMPS_HUMAN	UMPS	3	3	99000
	Q92878_RAD50_HUMAN	RAD50	3	3	110000				Q8WVB6_CTF18_HUMAN	CHTF18	1	1	42000				P17858_PFKAL_HUMAN	PFKL	1	1	4300			Q96RQ3_MCCA_HUMAN	MCCC1	3	3	170000
	P04350_TBB4A_HUMAN	TUBB4A	3	3	400000				H7C085_H7C085_HUMAN	TMEM214	1	1	25000				Q93008_USP9X_HUMAN	USP9X	1	1	34000			Q2TAL8_QRIC1_HUMAN	QRICH1	3	3	310000
	Q9Y678_COPG1_HUMAN	COPG1	3	3	89000				Q9BXS5_AP1M1_HUMAN	AP1M1	1	1	42000				O60271_JIP4_HUMAN	SPAG9	1	1	27000			Q8IX18_DHX40_HUMAN	DHX40	3	3	250000
	O95433_AHSA1_HUMAN	AHSA1	3	3	150000				Q53H96_P5CR3_HUMAN	PYCRL	1	1	310000				Q16549_PCSK7_HUMAN	PCSK7	1	1	61000			Q8TDJ6_DMXL2_HUMAN	DMXL2	3	3	120000
	P17987_TCPA_HUMAN	TCP1	3	3	270000				Q96T23_RSF1_HUMAN	RSF1	1	1	4800				P46821_MAP1B_HUMAN	MAP1B	1	1	11000			P82650_RT22_HUMAN	MRPS22	3	3	200000
	Q12931_TRAP1_HUMAN	TRAP1	3	3	200000				O95785_WIZ_HUMAN	WIZ	1	1	5900				P53992_SC24C_HUMAN	SEC24C	1	1	36000			P33981_TTK_HUMAN	TTK	3	3	100000
	P46459_NSF_HUMAN	NSF	3	3	150000				Q9UBS4_DJB11_HUMAN	DNAJB11	1	1	120000				Q15517_CDSN_HUMAN	CDSN	1	1	47000			Q99570_PI3R4_HUMAN	PIK3R4	3	3	120000
	O14744_ANM5_HUMAN	PRMT5	3	3	170000				Q96D53_ADCK4_HUMAN	ADCK4	1	1	13000				D6RF44_D6RF44_HUMAN	HNRNPD	1	1	37000			Q9NRZ9_HELLS_HUMAN	HELLS	3	3	340000
	Q14258_TRI25_HUMAN	TRIM25	3	3	110000				P21359_NF1_HUMAN	NF1	1	1	33000				Q15717_ELAV1_HUMAN	ELAVL1	1	1	160000			P11802_CDK4_HUMAN	CDK4	3	3	740000
	Q13595_TRA2A_HUMAN	TRA2A	3	3	280000				Q12873_CHD3_HUMAN	CHD3	1	1	170000				Q9GZZ1_NAA50_HUMAN	NAA50	1	1	31000			P25789_PSA4_HUMAN	PSMA4	3	3	320000
	Q9Y5B9_SP16H_HUMAN	SUPT16H	3	3	190000				Q9HBG6_IF122_HUMAN	IFT122	1	1	30000				Q8NBF2_NHLC2_HUMAN	NHLRC2	1	1	28000			P62241_RS8_HUMAN	RPS8	3	3	370000
	Q9Y277_VDAC3_HUMAN	VDAC3	3	3	420000				P10589_COT1_HUMAN	NR2F1	1	1	9600				P13798_ACPH_HUMAN	APEH	1	1	34000			P25685_DNJB1_HUMAN	DNAJB1	3	3	110000
	Q9UJZ1_STML2_HUMAN	STOML2	3	3	160000				Q12923_PTN13_HUMAN	PTPN13	1	1	100000				Q99829_CPNE1_HUMAN	CPNE1	1	1	15000			Q9BPW8_NIPS1_HUMAN	NIPSNAP1	3	3	410000
	Q5JTZ9_SYAM_HUMAN	AARS2	3	3	96000				P68400_CSK21_HUMAN	CSNK2A1	1	1	120000				P06312_KV401_HUMAN	IGKV4-1	1	1	160000			Q14157_UBP2L_HUMAN	UBAP2L	3	3	180000
	Q92734_TFG_HUMAN	TFG	3	3	400000				P49721_PSB2_HUMAN	PSMB2	1	1	17000				Q9Y3Z3_SAMH1_HUMAN	SAMHD1	1	1	40000			Q9BTW9_TBCD_HUMAN	TBCD	3	3	110000
	P50991_TCPD_HUMAN	CCT4	3	3	85000				Q9UMZ2_SYNRG_HUMAN	SYNRG	1	1	13000				P46020_KPB1_HUMAN	PHKA1	1	1	3400			Q13188_STK3_HUMAN	STK3	3	3	550000
	P51114_FXR1_HUMAN	FXR1	3	3	200000				Q99570_PI3R4_HUMAN	PIK3R4	1	1	43000				P05023_AT1A1_HUMAN	ATP1A1	1	1	26000			P10398_ARAF_HUMAN	ARAF	3	3	210000
	O00425_IF2B3_HUMAN	IGF2BP3	3	3	230000				Q9Y6G9_DC1L1_HUMAN	DYNC1LI1	1	1	37000				P04075_ALDOA_HUMAN	ALDOA	1	1	26000			Q13310_PABP4_HUMAN	PABPC4	3	3	250000
	Q9UKV3_ACINU_HUMAN	ACIN1	3	3	180000				Q13557_KCC2D_HUMAN	CAMK2D	1	1	60000				P32322_P5CR1_HUMAN	PYCR1	1	1	42000			O95486_SC24A_HUMAN	SEC24A	3	3	53000
	O95347_SMC2_HUMAN	SMC2	3	3	210000				Q9Y5S2_MRCKB_HUMAN	CDC42BPB	1	1	36000				P07602_SAP_HUMAN	PSAP	1	1	34000			Q8IXB1_DJC10_HUMAN	DNAJC10	3	3	87000
	P35658_NU214_HUMAN	NUP214	3	3	54000				Q9BZL6_KPCD2_HUMAN	PRKD2	1	1	11000				P60842_IF4A1_HUMAN	EIF4A1	1	1	35000			Q9NYU2_UGGG1_HUMAN	UGGT1	3	3	200000
	Q14694_UBP10_HUMAN	USP10	3	3	99000				P10398_ARAF_HUMAN	ARAF	1	1	100000				P40925_MDHC_HUMAN	MDH1	1	1	25000			O75843_AP1G2_HUMAN	AP1G2	3	3	180000
	P30876_RPB2_HUMAN	POLR2B	3	3	470000				P62820_RAB1A_HUMAN	RAB1A	1	1	9200				Q9BZF9_UACA_HUMAN	UACA	1	1	6200			Q9Y223_GLCNE_HUMAN	GNE	3	3	150000
	Q14137_BOP1_HUMAN	BOP1	3	3	230000				Q8TED0_UTP15_HUMAN	UTP15	1	1	20000				Q99459_CDC5L_HUMAN	CDC5L	1	1	10000			Q99707_METH_HUMAN	MTR	3	3	140000
	O75717_WDHD1_HUMAN	WDHD1	3	3	170000				Q06787_FMR1_HUMAN	FMR1	1	1	11000				P31040_SDHA_HUMAN	SDHA	1	1	92000			Q9NZN5_ARHGC_HUMAN	ARHGEF12	3	3	170000
	P23526_SAHH_HUMAN	AHCY	3	3	130000				Q96PE3_INP4A_HUMAN	INPP4A	1	1	17000				Q6UWP8_SBSN_HUMAN	SBSN	1	1	22000			O75533_SF3B1_HUMAN	SF3B1	3	3	190000
	O14654_IRS4_HUMAN	IRS4	3	3	290000				O00411_RPOM_HUMAN	POLRMT	1	1	39000				Q13547_HDAC1_HUMAN	HDAC1	1	1	53000			O60566_BUB1B_HUMAN	BUB1B	3	3	36000
	Q9UKV8_AGO2_HUMAN	AGO2	3	3	99000				Q8NCN5_PDPR_HUMAN	PDPR	1	1	17000				P12235_ADT1_HUMAN	SLC25A4	1	1	21000			P51553_IDH3G_HUMAN	IDH3G	3	3	430000
	Q5QJE6_TDIF2_HUMAN	DNTTIP2	3	3	150000				P53350_PLK1_HUMAN	PLK1	1	1	87000				Q9BVA1_TBB2B_HUMAN	TUBB2B	1	1	120000			Q3V6T2_GRDN_HUMAN	CCDC88A	3	3	110000
	P62081_RS7_HUMAN	RPS7	3	3	30000				Q8NCW5_NNRE_HUMAN	APOA1BP	1	1	15000				P52732_KIF11_HUMAN	KIF11	1	1	11000			P18074_ERCC2_HUMAN	ERCC2	3	3	180000
	Q96HS1_PGAM5_HUMAN	PGAM5	3	3	360000				P08240_SRPR_HUMAN	SRPR	1	1	4900				Q9Y4W2_LAS1L_HUMAN	LAS1L	1	1	7000			O14776_TCRG1_HUMAN	TCERG1	3	3	280000
	P12235_ADT1_HUMAN	SLC25A4	3	3	1100000				Q96GA3_LTV1_HUMAN	LTV1	1	1	7300				Q9NZL9_MAT2B_HUMAN	MAT2B	1	1	21000			O00203_AP3B1_HUMAN	AP3B1	3	3	170000
	P11216_PYGB_HUMAN	PYGB	3	3	520000				Q14444_CAPR1_HUMAN	CAPRIN1	1	1	75000				P55060_XPO2_HUMAN	CSE1L	1	1	43000			Q13042_CDC16_HUMAN	CDC16	3	3	270000
	P46013_KI67_HUMAN	MKI67	3	3	220000				Q96HC4_PDLI5_HUMAN	PDLIM5	1	1	43000				G3V542_G3V542_HUMAN	TUBB3	1	1	30000			Q14181_DPOA2_HUMAN	POLA2	3	3	260000
	P62917_RL8_HUMAN	RPL8	3	3	450000				Q969Z0_TBRG4_HUMAN	TBRG4	1	1	100000				P11388_TOP2A_HUMAN	TOP2A	1	1	8000			Q14168_MPP2_HUMAN	MPP2	3	3	130000
	IgG2a_bovine		3	3	910000				Q14202_ZMYM3_HUMAN	ZMYM3	1	1	110000				O14929_HAT1_HUMAN	HAT1	1	1	4900			Q07960_RHG01_HUMAN	ARHGAP1	3	3	120000
	Q06830_PRDX1_HUMAN	PRDX1	3	3	270000				G3V542_G3V542_HUMAN	TUBB3	1	1	480000				P08559_ODPA_HUMAN	PDHA1	1	1	32000			Q9H0R4_HDHD2_HUMAN	HDHD2	3	3	33000
	O95163_ELP1_HUMAN	IKBKAP	3	3	150000				P24941_CDK2_HUMAN	CDK2	1	1	25000				Q9NT62_ATG3_HUMAN	ATG3	1	1	7000			Q9UJV9_DDX41_HUMAN	DDX41	3	3	260000
	Q9UBX3_DIC_HUMAN	SLC25A10	3	3	100000				P49419_AL7A1_HUMAN	ALDH7A1	1	1	52000				Q15084_PDIA6_HUMAN	PDIA6	1	1	30000			O14802_RPC1_HUMAN	POLR3A	3	3	250000
	Q16695_H31T_HUMAN	HIST3H3	3	3	1700000				Q96CS3_FAF2_HUMAN	FAF2	1	1	20000				Q12906_ILF3_HUMAN	ILF3	1	1	38000			Q92547_TOPB1_HUMAN	TOPBP1	3	3	190000
	O75369_FLNB_HUMAN	FLNB	3	3	85000				Q14012_KCC1A_HUMAN	CAMK1	1	1	19000				Q13867_BLMH_HUMAN	BLMH	1	1	41000			Q9H0U3_MAGT1_HUMAN	MAGT1	3	3	630000
	P01834_IGKC_HUMAN	IGKC	2	8	710000				Q07021_C1QBP_HUMAN	C1QBP	1	1	9800				P49368_TCPG_HUMAN	CCT3	1	1	42000			Q86UT6_NLRX1_HUMAN	NLRX1	3	3	80000
	P16152_CBR1_HUMAN	CBR1	2	3	160000				Q86SQ0_PHLB2_HUMAN	PHLDB2	1	1	65000				Q9UNN5_FAF1_HUMAN	FAF1	1	1	3100			Q13409_DC1I2_HUMAN	DYNC1I2	2	3	200000
	P39023_RL3_HUMAN	RPL3	2	3	160000				P48643_TCPE_HUMAN	CCT5	1	1	120000				Q96QK1_VPS35_HUMAN	VPS35	1	1	17000			Q9UHY1_NRBP_HUMAN	NRBP1	2	3	41000
	Q8WWQ0_PHIP_HUMAN	PHIP	2	3	60000				O95363_SYFM_HUMAN	FARS2	1	1	74000				Q12905_ILF2_HUMAN	ILF2	1	1	8200			P30042_ES1_HUMAN	C21orf33	2	3	210000
	O75533_SF3B1_HUMAN	SF3B1	2	3	160000				P20226_TBP_HUMAN	TBP	1	1	6600				Q15796_SMAD2_HUMAN	SMAD2	1	1	10000			Q8N163_CCAR2_HUMAN	CCAR2	2	3	37000
	Q15436_SC23A_HUMAN	SEC23A	2	3	110000				P62249_RS16_HUMAN	RPS16	1	1	23000				P20700_LMNB1_HUMAN	LMNB1	1	1	27000			Q9UIV1_CNOT7_HUMAN	CNOT7	2	3	38000
	P47756_CAPZB_HUMAN	CAPZB	2	3	2100000				Q7Z4Q2_HEAT3_HUMAN	HEATR3	1	1	18000				Q8N684_CPSF7_HUMAN	CPSF7	1	1	32000			Q96A65_EXOC4_HUMAN	EXOC4	2	3	91000
	Q15061_WDR43_HUMAN	WDR43	2	2	170000				Q6ZU65_UBN2_HUMAN	UBN2	1	1	5200				Q96AC1_FERM2_HUMAN	FERMT2	1	1	34000			P28331_NDUS1_HUMAN	NDUFS1	2	2	73000
	Q01844_EWS_HUMAN	EWSR1	2	2	250000				O00203_AP3B1_HUMAN	AP3B1	1	1	76000				Q14980_NUMA1_HUMAN	NUMA1	1	1	40000			Q9HC07_TM165_HUMAN	TMEM165	2	2	100000
	P62191_PRS4_HUMAN	PSMC1	2	2	39000				P52630_STAT2_HUMAN	STAT2	1	1	11000				Q16650_TBR1_HUMAN	TBR1	1	1	160000			Q9Y5Y2_NUBP2_HUMAN	NUBP2	2	2	37000
	Q658Y4_F91A1_HUMAN	FAM91A1	2	2	54000				Q16563_SYPL1_HUMAN	SYPL1	1	1	190000				Q9UKM9_RALY_HUMAN	RALY	1	1	37000			P38606_VATA_HUMAN	ATP6V1A	2	2	120000
	Q9Y2L1_RRP44_HUMAN	DIS3	2	2	54000				Q92665_RT31_HUMAN	MRPS31	1	1	590000				P02461_CO3A1_HUMAN	COL3A1	1	1	110000			O95391_SLU7_HUMAN	SLU7	2	2	61000
	Q07157_ZO1_HUMAN	TJP1	2	2	31000				Q9NVH0_EXD2_HUMAN	EXD2	1	1	18000				P68871_HBB_HUMAN	HBB	1	1	26000			Q9UBC5_MYO1A_HUMAN	MYO1A	2	2	240000
	Q9NYH9_UTP6_HUMAN	UTP6	2	2	94000				Q99640_PMYT1_HUMAN	PKMYT1	1	1	6900				Q9UBT2_SAE2_HUMAN	UBA2	1	1	210000			Q12800_TFCP2_HUMAN	TFCP2	2	2	92000
	Q3ZCQ8_TIM50_HUMAN	TIMM50	2	2	80000				Q7Z5M5_TMC3_HUMAN	TMC3	1	1	16000				Q9Y5A9_YTHD2_HUMAN	YTHDF2	1	1	99000			A1L0T0_ILVBL_HUMAN	ILVBL	2	2	77000
	P67809_YBOX1_HUMAN	YBX1	2	2	80000				C9J4W2_C9J4W2_HUMAN	MAP3K13	1	1	510000				Q6PKG0_LARP1_HUMAN	LARP1	1	1	43000			O60841_IF2P_HUMAN	EIF5B	2	2	110000
	Q86UP2_KTN1_HUMAN	KTN1	2	2	88000				P41240_CSK_HUMAN	CSK	1	1	22000				P63244_GBLP_HUMAN	GNB2L1	1	1	68000			Q8IWV7_UBR1_HUMAN	UBR1	2	2	88000
	O75400_PR40A_HUMAN	PRPF40A	2	2	98000				Q99536_VAT1_HUMAN	VAT1	1	1	130000				Q99832_TCPH_HUMAN	CCT7	1	1	27000			Q96F86_EDC3_HUMAN	EDC3	2	2	73000
	O94905_ERLN2_HUMAN	ERLIN2	2	2	260000				Q92600_RCD1_HUMAN	RQCD1	1	1	10000				P35573_GDE_HUMAN	AGL	1	1	92000			P55735_SEC13_HUMAN	SEC13	2	2	110000
	Q8NEZ5_FBX22_HUMAN	FBXO22	2	2	330000				P55084_ECHB_HUMAN	HADHB	1	1	72000				P01023_A2MG_HUMAN	A2M	1	1	250000			Q14444_CAPR1_HUMAN	CAPRIN1	2	2	1500000
	P35606_COPB2_HUMAN	COPB2	2	2	76000				Q13049_TRI32_HUMAN	TRIM32	1	1	28000				Q53GT1_KLH22_HUMAN	KLHL22	1	1	12000			Q7Z2W4_ZCCHV_HUMAN	ZC3HAV1	2	2	120000
	Q14103_HNRPD_HUMAN	HNRNPD	2	2	120000				O95470_SGPL1_HUMAN	SGPL1	1	1	11000				P23526_SAHH_HUMAN	AHCY	1	1	32000			P10586_PTPRF_HUMAN	PTPRF	2	2	93000
	P27348_1433T_HUMAN	YWHAQ	2	2	330000				O00505_IMA4_HUMAN	KPNA3	1	1	28000				Q15019_SEPT2_HUMAN	SEPTIN2	1	1	5100			O00411_RPOM_HUMAN	POLRMT	2	2	65000
	Q9NY61_AATF_HUMAN	AATF	2	2	55000				Q7Z2K6_ERMP1_HUMAN	ERMP1	1	1	20000				P47756_CAPZB_HUMAN	CAPZB	1	1	40000			P49593_PPM1F_HUMAN	PPM1F	2	2	210000
	Q969X6_CIR1A_HUMAN	CIRH1A	2	2	55000				Q9NRL3_STRN4_HUMAN	STRN4	1	1	43000				Q9Y4L1_HYOU1_HUMAN	HYOU1	1	1	7000			Q8IX01_SUGP2_HUMAN	SUGP2	2	2	100000
	IgG1b_bovine		2	2	150000				Q9C035_TRIM5_HUMAN	TRIM5	1	1	190000				Q58FG0_HS905_HUMAN	HSP90AA5P	1	1	220000			Q9Y4G8_RPGF2_HUMAN	RAPGEF2	2	2	56000
	Q00577_PURA_HUMAN	PURA	2	2	37000				Q15287_RNPS1_HUMAN	RNPS1	1	1	72000				P48643_TCPE_HUMAN	CCT5	1	1	44000			P68363_TBA1B_HUMAN	TUBA1B	2	2	42000
	Q14568_HS902_HUMAN	HSP90AA2	2	2	560000				Q6L8Q7_PDE12_HUMAN	PDE12	1	1	17000				Q9Y3I0_RTCB_HUMAN	RTCB	1	1	20000			Q9UID3_VPS51_HUMAN	VPS51	2	2	76000
	Q96N67_DOCK7_HUMAN	DOCK7	2	2	120000				P78559_MAP1A_HUMAN	MAP1A	1	1	62000				P49321_NASP_HUMAN	NASP	1	1	29000			Q9Y5S2_MRCKB_HUMAN	CDC42BPB	2	2	67000
	Q9BVP2_GNL3_HUMAN	GNL3	2	2	37000				Q13546_RIPK1_HUMAN	RIPK1	1	1	50000				Q5JTZ9_SYAM_HUMAN	AARS2	1	1	19000			Q8WUA4_TF3C2_HUMAN	GTF3C2	2	2	68000
	P17661_DESM_HUMAN	DES	2	2	7100000				Q9Y2I8_WDR37_HUMAN	WDR37	1	1	7500				A0A087WYJ9_A0A087WYJ9_HUMAN	IGHM	1	1	3600000			P43307_SSRA_HUMAN	SSR1	2	2	370000
	P04792_HSPB1_HUMAN	HSPB1	2	2	200000				P00492_HPRT_HUMAN	HPRT1	1	1	2100				P62873_GBB1_HUMAN	GNB1	1	1	54000			O43252_PAPS1_HUMAN	PAPSS1	2	2	150000
	O60841_IF2P_HUMAN	EIF5B	2	2	61000				Q9NR50_EI2BG_HUMAN	EIF2B3	1	1	68000				H7C269_H7C269_HUMAN	TNRC6A	1	1	34000			P49643_PRI2_HUMAN	PRIM2	2	2	39000
	P35749_MYH11_HUMAN	MYH11	2	2	140000				Q9UKN8_TF3C4_HUMAN	GTF3C4	1	1	33000				P61981_1433G_HUMAN	YWHAG	1	1	55000			P53350_PLK1_HUMAN	PLK1	2	2	160000
	O60762_DPM1_HUMAN	DPM1	2	2	80000				P25686_DNJB2_HUMAN	DNAJB2	1	1	280000				Q9H857_NT5D2_HUMAN	NT5DC2	1	1	6800			P62191_PRS4_HUMAN	PSMC1	2	2	83000
	Q8IWA0_WDR75_HUMAN	WDR75	2	2	44000				Q13838_DX39B_HUMAN	DDX39B	1	1	25000				O95163_ELP1_HUMAN	IKBKAP	1	1	14000			Q86Y56_DAAF5_HUMAN	DNAAF5	2	2	18000
	Q5UIP0_RIF1_HUMAN	RIF1	2	2	29000				O00743_PPP6_HUMAN	PPP6C	1	1	33000				Q16695_H31T_HUMAN	HIST3H3	1	1	120000			P42167_LAP2B_HUMAN	TMPO	2	2	280000
	Q12840_KIF5A_HUMAN	KIF5A	2	2	92000				Q6NSI4_CX057_HUMAN	CXorf57	1	1	22000				P49915_GUAA_HUMAN	GMPS	1	1	32000			Q9Y2S7_PDIP2_HUMAN	POLDIP2	2	2	120000
	Q9BYG3_MK67I_HUMAN	NIFK	2	2	51000				O94967_WDR47_HUMAN	WDR47	1	1	12000				P52294_IMA5_HUMAN	KPNA1	1	1	20000			Q9P253_VPS18_HUMAN	VPS18	2	2	39000
	O60506_HNRPQ_HUMAN	SYNCRIP	2	2	130000				Q9Y2W6_TDRKH_HUMAN	TDRKH	1	1	32000				Q9H0B3_K1683_HUMAN	KIAA1683	1	1	330000			P62081_RS7_HUMAN	RPS7	2	2	22000
	Q5T9A4_ATD3B_HUMAN	ATAD3B	2	2	180000				Q9Y478_AAKB1_HUMAN	PRKAB1	1	1	42000				P42285_SK2L2_HUMAN	SKIV2L2	1	1	9700			Q5VYK3_ECM29_HUMAN	ECM29	2	2	56000
	Q1KMD3_HNRL2_HUMAN	HNRNPUL2	2	2	71000				Q08170_SRSF4_HUMAN	SRSF4	1	1	300000				Q5HYB6_Q5HYB6_HUMAN	DKFZp686J1372	1	1	16000			P51648_AL3A2_HUMAN	ALDH3A2	2	2	63000
	Q9Y5J1_UTP18_HUMAN	UTP18	2	2	77000				Q9NXW2_DJB12_HUMAN	DNAJB12	1	1	36000				P80748_LV302_HUMAN		1	1	410000			Q92506_DHB8_HUMAN	HSD17B8	2	2	85000
	P41219_PERI_HUMAN	PRPH	2	2	4400000				Q86XI2_CNDG2_HUMAN	NCAPG2	1	1	16000				P59817_Z280A_HUMAN	ZNF280A	1	1	300000			Q96S59_RANB9_HUMAN	RANBP9	2	2	110000
	P04406_G3P_HUMAN	GAPDH	2	2	630000				Q9UKF6_CPSF3_HUMAN	CPSF3	1	1	33000				Q5SQN1_SNP47_HUMAN	SNAP47	1	1	650000			Q8NCN5_PDPR_HUMAN	PDPR	2	2	74000
	P22695_QCR2_HUMAN	UQCRC2	2	2	230000				P54793_ARSF_HUMAN	ARSF	1	1	16000				Q8ND23_LR16B_HUMAN	LRRC16B	1	1	23000			P78549_NTH_HUMAN	NTHL1	2	2	55000
	Q9P0K7_RAI14_HUMAN	RAI14	2	2	62000				Q7Z478_DHX29_HUMAN	DHX29	1	1	52000				P28066_PSA5_HUMAN	PSMA5	1	1	29000			P50542_PEX5_HUMAN	PEX5	2	2	67000
	P61981_1433G_HUMAN	YWHAG	2	2	330000				Q5TA45_INT11_HUMAN	CPSF3L	1	1	27000				Q04637_IF4G1_HUMAN	EIF4G1	1	1	8500			O14972_DSCR3_HUMAN	DSCR3	2	2	60000
	P49750_YLPM1_HUMAN	YLPM1	2	2	110000				Q8WUH2_TGFA1_HUMAN	TGFBRAP1	1	1	8400				P24752_THIL_HUMAN	ACAT1	1	1	29000			P13807_GYS1_HUMAN	GYS1	2	2	310000
	Q04917_1433F_HUMAN	YWHAH	2	2	160000				Q8IW75_SPA12_HUMAN	SERPINA12	1	1	500000				P35249_RFC4_HUMAN	RFC4	1	1	15000			Q15773_MLF2_HUMAN	MLF2	2	2	250000
	Q15717_ELAV1_HUMAN	ELAVL1	2	2	320000				P02763_A1AG1_HUMAN	ORM1	1	1	10000				Q7Z6R9_AP2D_HUMAN	TFAP2D	1	1	2700000			Q969Z0_TBRG4_HUMAN	TBRG4	2	2	260000
	Q9HAV4_XPO5_HUMAN	XPO5	2	2	16000				Q96A65_EXOC4_HUMAN	EXOC4	1	1	24000				Q96SU4_OSBL9_HUMAN	OSBPL9	1	1	56000			O75376_NCOR1_HUMAN	NCOR1	2	2	53000
	P42285_SK2L2_HUMAN	SKIV2L2	2	2	65000				Q86WJ1_CHD1L_HUMAN	CHD1L	1	1	19000				Q12788_TBL3_HUMAN	TBL3	1	1	13000			Q96FZ7_CHMP6_HUMAN	CHMP6	2	2	180000
	O75489_NDUS3_HUMAN	NDUFS3	2	2	41000				Q8TAG9_EXOC6_HUMAN	EXOC6	1	1	53000				P55786_PSA_HUMAN	NPEPPS	1	1	9200			Q8TB36_GDAP1_HUMAN	GDAP1	2	2	120000
	O95071_UBR5_HUMAN	UBR5	2	2	40000				Q96GA7_SDSL_HUMAN	SDSL	1	1	40000				Q96A08_H2B1A_HUMAN	HIST1H2BA	1	1	180000			Q9GZS3_WDR61_HUMAN	WDR61	2	2	44000
	P25311_ZA2G_HUMAN	AZGP1	2	2	190000				P04632_CPNS1_HUMAN	CAPNS1	1	1	190000				P00367_DHE3_HUMAN	GLUD1	1	1	28000			P28838_AMPL_HUMAN	LAP3	2	2	170000
	Q99832_TCPH_HUMAN	CCT7	2	2	74000				P49815_TSC2_HUMAN	TSC2	1	1	5000				Q5JXI8_Q5JXI8_HUMAN	FHL1	1	1	110000			P14735_IDE_HUMAN	IDE	2	2	23000
	Q15019_SEPT2_HUMAN	SEPTIN2	2	2	29000				O75190_DNJB6_HUMAN	DNAJB6	1	1	73000				Q13435_SF3B2_HUMAN	SF3B2	1	1	32000			Q9Y262_EIF3L_HUMAN	EIF3L	2	2	48000
	P25685_DNJB1_HUMAN	DNAJB1	2	2	42000				Q9NVD3_SETD4_HUMAN	SETD4	1	1	760000				Q9Y295_DRG1_HUMAN	DRG1	1	1	210000			Q8NI27_THOC2_HUMAN	THOC2	2	2	57000
	Q92499_DDX1_HUMAN	DDX1	2	2	100000				Q15031_SYLM_HUMAN	LARS2	1	1	15000				P50225_ST1A1_HUMAN	SULT1A1	1	1	17000			Q9NVH0_EXD2_HUMAN	EXD2	2	2	42000
	Q96GD4_AURKB_HUMAN	AURKB	2	2	50000				Q6ZXV5_TMTC3_HUMAN	TMTC3	1	1	5100				O60506_HNRPQ_HUMAN	SYNCRIP	1	1	26000			O75746_CMC1_HUMAN	SLC25A12	2	2	150000
	O43747_AP1G1_HUMAN	AP1G1	2	2	74000				P62424_RL7A_HUMAN	RPL7A	1	1	93000				Q8N111_CEND_HUMAN	CEND1	1	1	39000			Q9H3P7_GCP60_HUMAN	ACBD3	2	2	190000
	P01857_IGHG1_HUMAN	IGHG1	2	2	330000				Q8WXH0_SYNE2_HUMAN	SYNE2	1	1	450000				P21912_SDHB_HUMAN	SDHB	1	1	71000			Q15386_UBE3C_HUMAN	UBE3C	2	2	33000
	Q8N3C0_ASCC3_HUMAN	ASCC3	2	2	39000				Q9H4I3_TRABD_HUMAN	TRABD	1	1	62000				Q5T750_XP32_HUMAN	XP32	1	1	37000			Q14203_DCTN1_HUMAN	DCTN1	2	2	180000
	P46821_MAP1B_HUMAN	MAP1B	2	2	29000				Q13356_PPIL2_HUMAN	PPIL2	1	1	64000											P57678_GEMI4_HUMAN	GEMIN4	2	2	170000
	Q15517_CDSN_HUMAN	CDSN	2	2	190000				P18510_IL1RA_HUMAN	IL1RN	1	1	33000											Q9BVL4_SELO_HUMAN	SELO	2	2	41000
	O43818_U3IP2_HUMAN	RRP9	2	2	190000				P21399_ACOC_HUMAN	ACO1	1	1	150000											P49959_MRE11_HUMAN	MRE11A	2	2	170000
	Q9Y3Z3_SAMH1_HUMAN	SAMHD1	2	2	97000				Q8WYK0_ACO12_HUMAN	ACOT12	1	1	110000											P42574_CASP3_HUMAN	CASP3	2	2	400000
	Q9BXP5_SRRT_HUMAN	SRRT	2	2	29000				K7ES63_K7ES63_HUMAN	TUBB6	1	1	220000											Q9Y314_NOSIP_HUMAN	NOSIP	2	2	94000
	P13797_PLST_HUMAN	PLS3	2	2	190000				Q9NRZ9_HELLS_HUMAN	HELLS	1	1	78000											Q9BQ39_DDX50_HUMAN	DDX50	2	2	56000
	Q93009_UBP7_HUMAN	USP7	2	2	24000				Q9UBD5_ORC3_HUMAN	ORC3	1	1	18000											Q9BTE3_MCMBP_HUMAN	MCMBP	2	2	80000
	P04114_APOB_HUMAN	APOB	2	2	34000				P11279_LAMP1_HUMAN	LAMP1	1	1	99000											O95299_NDUAA_HUMAN	NDUFA10	2	2	97000
	P0C0L4_CO4A_HUMAN	C4A	2	2	820000				P51957_NEK4_HUMAN	NEK4	1	1	22000											O75223_GGCT_HUMAN	GGCT	2	2	230000
	D6RBZ0_D6RBZ0_HUMAN	HNRNPAB	2	2	1500000				Q96L91_EP400_HUMAN	EP400	1	1	26000											Q9HC98_NEK6_HUMAN	NEK6	2	2	150000
	B9A064_IGLL5_HUMAN	IGLL5	2	2	980000				P53367_ARFP1_HUMAN	ARFIP1	1	1	300000											Q14999_CUL7_HUMAN	CUL7	2	2	52000
	P46060_RAGP1_HUMAN	RANGAP1	2	2	120000				O75306_NDUS2_HUMAN	NDUFS2	1	1	120000											Q99613_EIF3C_HUMAN	EIF3C	2	2	150000
	Q58FG0_HS905_HUMAN	HSP90AA5P	2	2	520000				P09668_CATH_HUMAN	CTSH	1	1	97000											Q15637_SF01_HUMAN	SF1	2	2	15000
	P06493_CDK1_HUMAN	CDK1	2	2	150000				P38935_SMBP2_HUMAN	IGHMBP2	1	1	18000											O75419_CDC45_HUMAN	CDC45	2	2	130000
	Q7Z3K3_POGZ_HUMAN	POGZ	2	2	45000				Q99638_RAD9A_HUMAN	RAD9A	1	1	17000											Q9HCC0_MCCB_HUMAN	MCCC2	2	2	63000
	O43242_PSMD3_HUMAN	PSMD3	2	2	91000				O15260_SURF4_HUMAN	SURF4	1	1	75000											Q8TER5_ARH40_HUMAN	ARHGEF40	2	2	190000
	P23921_RIR1_HUMAN	RRM1	2	2	100000				Q5T750_XP32_HUMAN	XP32	1	1	400000											Q8NFJ9_BBS1_HUMAN	BBS1	2	2	8800
	Q12955_ANK3_HUMAN	ANK3	2	2	43000				P04083_ANXA1_HUMAN	ANXA1	1	1	9500											A3KMH1_VWA8_HUMAN	VWA8	2	2	33000
	Q14152_EIF3A_HUMAN	EIF3A	2	2	40000				P12081_SYHC_HUMAN	HARS	1	1	90000											Q7L590_MCM10_HUMAN	MCM10	2	2	130000
	O15160_RPAC1_HUMAN	POLR1C	2	2	60000				P05386_RLA1_HUMAN	RPLP1	1	1	7600											Q9ULV4_COR1C_HUMAN	CORO1C	2	2	8600
	Q9P035_HACD3_HUMAN	PTPLAD1	2	2	160000				Q9BYJ9_YTHD1_HUMAN	YTHDF1	1	1	110000											P01889_1B07_HUMAN	HLA-B	2	2	87000
	O15381_NVL_HUMAN	NVL	2	2	300000				Q9H2M9_RBGPR_HUMAN	RAB3GAP2	1	1	59000											Q9NZI7_UBIP1_HUMAN	UBP1	2	2	43000
	A5YKK6_CNOT1_HUMAN	CNOT1	2	2	51000				O43299_AP5Z1_HUMAN	AP5Z1	1	1	120000											Q8IZ69_TRM2A_HUMAN	TRMT2A	2	2	90000
	Q12906_ILF3_HUMAN	ILF3	2	2	170000				Q05193_DYN1_HUMAN	DNM1	1	1	36000											Q9Y478_AAKB1_HUMAN	PRKAB1	2	2	140000
	Q16643_DREB_HUMAN	DBN1	2	2	70000				O94832_MYO1D_HUMAN	MYO1D	1	1	140000											Q7Z5L2_R3HCL_HUMAN	R3HCC1L	2	2	96000
	Q8NI36_WDR36_HUMAN	WDR36	2	2	200000				Q92947_GCDH_HUMAN	GCDH	1	1	38000											Q92973_TNPO1_HUMAN	TNPO1	2	2	150000
	Q5VTR2_BRE1A_HUMAN	RNF20	2	2	110000				P28062_PSB8_HUMAN	PSMB8	1	1	82000											O15047_SET1A_HUMAN	SETD1A	2	2	90000
	Q7Z7K6_CENPV_HUMAN	CENPV	2	2	100000				Q9H1E1_RNAS7_HUMAN	RNASE7	1	1	250000											Q09028_RBBP4_HUMAN	RBBP4	2	2	160000
	P12814_ACTN1_HUMAN	ACTN1	2	2	86000				Q9H2V7_SPNS1_HUMAN	SPNS1	1	1	60000											O75369_FLNB_HUMAN	FLNB	2	2	100000
	P55072_TERA_HUMAN	VCP	2	2	66000				Q15828_CYTM_HUMAN	CST6	1	1	180000											Q04206_TF65_HUMAN	RELA	2	2	140000
	Q8TD19_NEK9_HUMAN	NEK9	2	2	61000				Q5VST9_OBSCN_HUMAN	OBSCN	1	1	3900000											Q9Y5M8_SRPRB_HUMAN	SRPRB	2	2	97000
	P02452_CO1A1_HUMAN	COL1A1	2	2	200000				Q13596_SNX1_HUMAN	SNX1	1	1	44000											Q15046_SYK_HUMAN	KARS	2	2	31000
	P49790_NU153_HUMAN	NUP153	2	2	56000				Q9Y2Z2_MTO1_HUMAN	MTO1	1	1	6500											O00505_IMA4_HUMAN	KPNA3	2	2	56000
	Q8N122_RPTOR_HUMAN	RPTOR	2	2	280000				P31949_S10AB_HUMAN	S100A11	1	1	89000											O00151_PDLI1_HUMAN	PDLIM1	2	2	140000
	O95831_AIFM1_HUMAN	AIFM1	2	2	67000				O94874_UFL1_HUMAN	UFL1	1	1	39000											Q8WVV4_POF1B_HUMAN	POF1B	2	2	80000
	Q9UM54_MYO6_HUMAN	MYO6	2	2	94000				P52735_VAV2_HUMAN	VAV2	1	1	120000											O75155_CAND2_HUMAN	CAND2	2	2	71000
	Q92621_NU205_HUMAN	NUP205	2	2	110000				P78527_PRKDC_HUMAN	PRKDC	80	85	22000000											Q9H307_PININ_HUMAN	PNN	2	2	140000
	Q92614_MY18A_HUMAN	MYO18A	2	2	54000				X5GXS8_9MONO		59	179	3500000000											O14734_ACOT8_HUMAN	ACOT8	2	2	220000
	Q99848_EBP2_HUMAN	EBNA1BP2	2	2	120000				Q14204_DYHC1_HUMAN	DYNC1H1	36	38	3500000											Q92526_TCPW_HUMAN	CCT6B	2	2	450000
	Q9Y4W2_LAS1L_HUMAN	LAS1L	2	2	67000				Q08211_DHX9_HUMAN	DHX9	34	35	14000000											O95470_SGPL1_HUMAN	SGPL1	2	2	170000
	P51116_FXR2_HUMAN	FXR2	2	2	69000				P38646_GRP75_HUMAN	HSPA9	33	56	67000000											P46734_MP2K3_HUMAN	MAP2K3	2	2	64000
	P60842_IF4A1_HUMAN	EIF4A1	2	2	150000				P08670_VIME_HUMAN	VIM	33	45	75000000											P24941_CDK2_HUMAN	CDK2	2	2	99000
	O95376_ARI2_HUMAN	ARIH2	2	2	19000				P27708_PYR1_HUMAN	CAD	32	33	10000000											Q9Y4W6_AFG32_HUMAN	AFG3L2	2	2	200000
	O14578_CTRO_HUMAN	CIT	2	2	160000				Q00610_CLH1_HUMAN	CLTC	30	30	6400000											Q8IZL8_PELP1_HUMAN	PELP1	2	2	40000
	Q96QV6_H2A1A_HUMAN	HIST1H2AA	2	2	1000000				P33993_MCM7_HUMAN	MCM7	28	35	13000000											Q8TAG9_EXOC6_HUMAN	EXOC6	2	2	110000
	P01605_KV113_HUMAN		2	2	4700000				P06737_PYGL_HUMAN	PYGL	26	27	6500000											Q93100_KPBB_HUMAN	PHKB	2	2	220000
	Q96PK6_RBM14_HUMAN	RBM14	2	2	260000				P20700_LMNB1_HUMAN	LMNB1	25	27	12000000											Q9H6T3_RPAP3_HUMAN	RPAP3	2	2	34000
	Q16629_SRSF7_HUMAN	SRSF7	2	2	360000				P53621_COPA_HUMAN	COPA	25	25	6200000											Q53GQ0_DHB12_HUMAN	HSD17B12	2	2	70000
	P40938_RFC3_HUMAN	RFC3	2	2	71000				Q13885_TBB2A_HUMAN	TUBB2A	24	47	170000000											Q96RY7_IF140_HUMAN	IFT140	2	2	110000
	P34897_GLYM_HUMAN	SHMT2	2	2	210000				Q9P2J5_SYLC_HUMAN	LARS	24	25	5200000											Q12888_TP53B_HUMAN	TP53BP1	2	2	89000
	P63244_GBLP_HUMAN	GNB2L1	2	2	320000				P07814_SYEP_HUMAN	EPRS	24	24	18000000											Q5ST30_SYVM_HUMAN	VARS2	2	2	98000
	Q14203_DCTN1_HUMAN	DCTN1	2	2	81000				Q71U36_TBA1A_HUMAN	TUBA1A	23	40	160000000											Q13045_FLII_HUMAN	FLII	2	2	66000
	P40925_MDHC_HUMAN	MDH1	2	2	77000				P11021_GRP78_HUMAN	HSPA5	23	27	21000000											Q9H267_VP33B_HUMAN	VPS33B	2	2	860000
	P35249_RFC4_HUMAN	RFC4	2	2	76000				P43243_MATR3_HUMAN	MATR3	23	23	7100000											Q99640_PMYT1_HUMAN	PKMYT1	2	2	30000
	P00558_PGK1_HUMAN	PGK1	2	2	140000				P52272_HNRPM_HUMAN	HNRNPM	22	24	20000000											Q96GX5_GWL_HUMAN	MASTL	2	2	180000
	O14983_AT2A1_HUMAN	ATP2A1	2	2	51000				P25705_ATPA_HUMAN	ATP5A1	22	23	11000000											Q9Y6G9_DC1L1_HUMAN	DYNC1LI1	2	2	51000
	P45974_UBP5_HUMAN	USP5	2	2	48000				P08107_HSP71_HUMAN	HSPA1A	21	28	92000000											Q8N6H7_ARFG2_HUMAN	ARFGAP2	2	2	72000
	P06312_KV401_HUMAN	IGKV4-1	2	2	420000				P54886_P5CS_HUMAN	ALDH18A1	21	25	60000000											Q92820_GGH_HUMAN	GGH	2	2	38000
	O60216_RAD21_HUMAN	RAD21	2	2	57000				P42704_LPPRC_HUMAN	LRPPRC	21	22	1800000											Q96JB5_CK5P3_HUMAN	CDK5RAP3	2	2	33000
	Q13642_FHL1_HUMAN	FHL1	2	2	960000				P49411_EFTU_HUMAN	TUFM	19	26	43000000											Q7Z3K3_POGZ_HUMAN	POGZ	2	2	97000
	Q07666_KHDR1_HUMAN	KHDRBS1	2	2	460000				P41252_SYIC_HUMAN	IARS	18	19	3300000											Q96ED9_HOOK2_HUMAN	HOOK2	2	2	51000
	P53618_COPB_HUMAN	COPB1	2	2	110000				P11586_C1TC_HUMAN	MTHFD1	18	18	5000000											Q86VM9_ZCH18_HUMAN	ZC3H18	2	2	65000
	P04075_ALDOA_HUMAN	ALDOA	2	2	180000				O75643_U520_HUMAN	SNRNP200	18	18	2700000											Q9HBG6_IF122_HUMAN	IFT122	2	2	74000
	P84103_SRSF3_HUMAN	SRSF3	2	2	94000				P09874_PARP1_HUMAN	PARP1	18	18	5200000											P31327_CPSM_HUMAN	CPS1	2	2	870000
	P42765_THIM_HUMAN	ACAA2	2	2	93000				P42166_LAP2A_HUMAN	TMPO	18	18	2800000											O43852_CALU_HUMAN	CALU	2	2	410000
	Q92974_ARHG2_HUMAN	ARHGEF2	2	2	38000				Q14697_GANAB_HUMAN	GANAB	17	20	4300000											Q13112_CAF1B_HUMAN	CHAF1B	2	2	120000
	Q2M1P5_KIF7_HUMAN	KIF7	2	2	56000				P25205_MCM3_HUMAN	MCM3	17	18	3500000											O75962_TRIO_HUMAN	TRIO	2	2	120000
	Q13155_AIMP2_HUMAN	AIMP2	2	2	430000				Q13576_IQGA2_HUMAN	IQGAP2	17	17	1700000											P78344_IF4G2_HUMAN	EIF4G2	2	2	92000
	Q9NSD9_SYFB_HUMAN	FARSB	2	2	110000				P21333_FLNA_HUMAN	FLNA	17	17	1800000											Q7Z7K6_CENPV_HUMAN	CENPV	2	2	110000
	P29692_EF1D_HUMAN	EEF1D	2	2	240000				Q03252_LMNB2_HUMAN	LMNB2	17	17	4600000											P02760_AMBP_HUMAN	AMBP	1	5	710000
	Q9Y490_TLN1_HUMAN	TLN1	2	2	45000				P07355_ANXA2_HUMAN	ANXA2	16	17	7600000											O60884_DNJA2_HUMAN	DNAJA2	1	2	31000
	Q53GT1_KLH22_HUMAN	KLHL22	2	2	54000				Q14566_MCM6_HUMAN	MCM6	16	17	53000000											Q9HAD4_WDR41_HUMAN	WDR41	1	2	36000
	P63151_2ABA_HUMAN	PPP2R2A	2	2	250000				P49327_FAS_HUMAN	FASN	16	16	1100000											O95218_ZRAB2_HUMAN	ZRANB2	1	2	13000
	P30041_PRDX6_HUMAN	PRDX6	2	2	120000				Q9NZI8_IF2B1_HUMAN	IGF2BP1	16	16	7800000											Q10567_AP1B1_HUMAN	AP1B1	1	2	15000
	P13667_PDIA4_HUMAN	PDIA4	2	2	110000				P35580_MYH10_HUMAN	MYH10	15	16	1000000											P10155_RO60_HUMAN	TROVE2	1	2	100000
	Q13867_BLMH_HUMAN	BLMH	2	2	130000				P08243_ASNS_HUMAN	ASNS	15	16	6100000											Q92845_KIFA3_HUMAN	KIFAP3	1	2	36000
	P43246_MSH2_HUMAN	MSH2	2	2	98000				Q9Y2L1_RRP44_HUMAN	DIS3	15	15	3200000											Q8WUH2_TGFA1_HUMAN	TGFBRAP1	1	2	15000
	Q9Y2X7_GIT1_HUMAN	GIT1	2	2	90000				P33992_MCM5_HUMAN	MCM5	15	15	7600000											P43897_EFTS_HUMAN	TSFM	1	1	66000
	P15311_EZRI_HUMAN	EZR	2	2	440000				P49588_SYAC_HUMAN	AARS	15	15	4000000											C9JA93_C9JA93_HUMAN	TBC1D15	1	1	56000
	P31483_TIA1_HUMAN	TIA1	2	2	130000				P13639_EF2_HUMAN	EEF2	14	18	3100000											Q5VIR6_VPS53_HUMAN	VPS53	1	1	21000
	Q12888_TP53B_HUMAN	TP53BP1	2	2	70000				P06576_ATPB_HUMAN	ATP5B	14	16	4400000											P12236_ADT3_HUMAN	SLC25A6	1	1	320000
	Q9NYF8_BCLF1_HUMAN	BCLAF1	2	2	200000				O95831_AIFM1_HUMAN	AIFM1	14	16	3300000											P43686_PRS6B_HUMAN	PSMC4	1	1	13000
	O94906_PRP6_HUMAN	PRPF6	2	2	110000				P68104_EF1A1_HUMAN	EEF1A1	14	16	14000000											B4DY08_B4DY08_HUMAN	HNRNPC	1	1	110000
	P52701_MSH6_HUMAN	MSH6	2	2	91000				P52701_MSH6_HUMAN	MSH6	14	15	2300000											Q8TB37_NUBPL_HUMAN	NUBPL	1	1	78000
	P18074_ERCC2_HUMAN	ERCC2	2	2	35000				O75717_WDHD1_HUMAN	WDHD1	14	15	3300000											Q9BRX2_PELO_HUMAN	PELO	1	1	8500
	Q9NSE4_SYIM_HUMAN	IARS2	2	2	210000				P11940_PABP1_HUMAN	PABPC1	14	14	4600000											Q16891_MIC60_HUMAN	IMMT	1	1	36000
	P21912_SDHB_HUMAN	SDHB	2	2	220000				P28340_DPOD1_HUMAN	POLD1	14	14	5500000											P29401_TKT_HUMAN	TKT	1	1	69000
	P17480_UBF1_HUMAN	UBTF	2	2	120000				Q13263_TIF1B_HUMAN	TRIM28	13	15	5700000											Q07021_C1QBP_HUMAN	C1QBP	1	1	9400
	P49959_MRE11_HUMAN	MRE11A	2	2	51000				Q9Y285_SYFA_HUMAN	FARSA	13	15	3500000											Q9NWB1_RFOX1_HUMAN	RBFOX1	1	1	160000
	P51532_SMCA4_HUMAN	SMARCA4	2	2	81000				Q14683_SMC1A_HUMAN	SMC1A	13	14	21000000											Q15269_PWP2_HUMAN	PWP2	1	1	16000
	Q06203_PUR1_HUMAN	PPAT	2	2	83000				Q16822_PCKGM_HUMAN	PCK2	13	13	2900000											Q14839_CHD4_HUMAN	CHD4	1	1	19000
	P46977_STT3A_HUMAN	STT3A	2	2	64000				P11142_HSP7C_HUMAN	HSPA8	13	13	7700000											Q3SXM5_HSDL1_HUMAN	HSDL1	1	1	15000
	Q07000_1C15_HUMAN	HLA-C	1	6	2900000				O00159_MYO1C_HUMAN	MYO1C	13	13	1700000											P35558_PCKGC_HUMAN	PCK1	1	1	280000
	P12236_ADT3_HUMAN	SLC25A6	1	2	130000				P33991_MCM4_HUMAN	MCM4	12	14	2200000											Q9H583_HEAT1_HUMAN	HEATR1	1	1	9900
	Q13283_G3BP1_HUMAN	G3BP1	1	2	39000				Q58FF7_H90B3_HUMAN	HSP90AB3P	12	14	15000000											Q9H019_MFR1L_HUMAN	MTFR1L	1	1	19000
	P27824_CALX_HUMAN	CANX	1	2	53000				Q15149_PLEC_HUMAN	PLEC	12	13	750000											Q8WWY3_PRP31_HUMAN	PRPF31	1	1	13000
	Q15007_FL2D_HUMAN	WTAP	1	2	27000				Q92841_DDX17_HUMAN	DDX17	12	12	4300000											Q9Y4P3_TBL2_HUMAN	TBL2	1	1	91000
	Q96A08_H2B1A_HUMAN	HIST1H2BA	1	2	1400000				O00425_IF2B3_HUMAN	IGF2BP3	12	12	1900000											P34896_GLYC_HUMAN	SHMT1	1	1	160000
	Q16650_TBR1_HUMAN	TBR1	1	2	370000				O43175_SERA_HUMAN	PHGDH	11	14	16000000											Q96GA3_LTV1_HUMAN	LTV1	1	1	4200
	Q5SQN1_SNP47_HUMAN	SNAP47	1	2	700000				P56192_SYMC_HUMAN	MARS	11	13	1400000											O00116_ADAS_HUMAN	AGPS	1	1	15000
	Q01130_SRSF2_HUMAN	SRSF2	1	1	94000				Q9Y265_RUVB1_HUMAN	RUVBL1	11	12	3300000											Q7L2E3_DHX30_HUMAN	DHX30	1	1	15000
	O14929_HAT1_HUMAN	HAT1	1	1	5000				P17812_PYRG1_HUMAN	CTPS1	11	12	5300000											Q96JH7_VCIP1_HUMAN	VCPIP1	1	1	72000
	H7BZJ3_H7BZJ3_HUMAN	PDIA3	1	1	190000				P07900_HS90A_HUMAN	HSP90AA1	11	12	16000000											Q8NFH4_NUP37_HUMAN	NUP37	1	1	6000
	P12004_PCNA_HUMAN	PCNA	1	1	78000				P43490_NAMPT_HUMAN	NAMPT	11	12	2000000											P55795_HNRH2_HUMAN	HNRNPH2	1	1	25000
	P42167_LAP2B_HUMAN	TMPO	1	1	28000				P32119_PRDX2_HUMAN	PRDX2	11	12	11000000											Q96DH6_MSI2H_HUMAN	MSI2	1	1	24000
	P04844_RPN2_HUMAN	RPN2	1	1	12000				P11388_TOP2A_HUMAN	TOP2A	11	12	2700000											P17980_PRS6A_HUMAN	PSMC3	1	1	9000
	P05388_RLA0_HUMAN	RPLP0	1	1	22000				P62258_1433E_HUMAN	YWHAE	11	12	5100000											P42357_HUTH_HUMAN	HAL	1	1	24000
	E9PMU7_E9PMU7_HUMAN	PUF60	1	1	33000				Q5JTZ9_SYAM_HUMAN	AARS2	11	11	1800000											Q86VI3_IQGA3_HUMAN	IQGAP3	1	1	17000
	E2QJ64_ECOLX	malE	1	1	20000				Q86VP6_CAND1_HUMAN	CAND1	11	11	990000											Q8WVC0_LEO1_HUMAN	LEO1	1	1	59000
	A1L0T0_ILVBL_HUMAN	ILVBL	1	1	11000				Q9UQE7_SMC3_HUMAN	SMC3	11	11	1200000											Q5HYK3_COQ5_HUMAN	COQ5	1	1	21000
	Q92615_LAR4B_HUMAN	LARP4B	1	1	8400				P14868_SYDC_HUMAN	DARS	11	11	1800000											Q9NYK5_RM39_HUMAN	MRPL39	1	1	24000
	B4DY08_B4DY08_HUMAN	HNRNPC	1	1	71000				P43246_MSH2_HUMAN	MSH2	11	11	1600000											P25490_TYY1_HUMAN	YY1	1	1	33000
	Q9Y383_LC7L2_HUMAN	LUC7L2	1	1	63000				P49792_RBP2_HUMAN	RANBP2	11	11	820000											O60476_MA1A2_HUMAN	MAN1A2	1	1	23000
	P04908_H2A1B_HUMAN	HIST1H2AB	1	1	58000				P14618_KPYM_HUMAN	PKM	11	11	2000000											Q5T160_SYRM_HUMAN	RARS2	1	1	34000
	Q9BRK4_LZTS2_HUMAN	LZTS2	1	1	3600				P48444_COPD_HUMAN	ARCN1	11	11	1900000											Q9NRL3_STRN4_HUMAN	STRN4	1	1	100000
	P55209_NP1L1_HUMAN	NAP1L1	1	1	52000				P46459_NSF_HUMAN	NSF	11	11	1100000											Q5SRE5_NU188_HUMAN	NUP188	1	1	13000
	P61626_LYSC_HUMAN	LYZ	1	1	160000				P34931_HS71L_HUMAN	HSPA1L	10	24	93000000											Q9P0N9_TBCD7_HUMAN	TBC1D7	1	1	15000
	Q9H0H5_RGAP1_HUMAN	RACGAP1	1	1	60000				P08238_HS90B_HUMAN	HSP90AB1	10	15	36000000											Q9H0H0_INT2_HUMAN	INTS2	1	1	4200
	P34896_GLYC_HUMAN	SHMT1	1	1	46000				P04406_G3P_HUMAN	GAPDH	10	12	13000000											Q96JI7_SPTCS_HUMAN	SPG11	1	1	11000
	Q9UBC5_MYO1A_HUMAN	MYO1A	1	1	12000				O00567_NOP56_HUMAN	NOP56	10	12	1900000											E9PAV3_NACAM_HUMAN	NACA	1	1	57000
	P09543_CN37_HUMAN	CNP	1	1	8700				P11177_ODPB_HUMAN	PDHB	10	11	1600000											Q9BZK7_TBL1R_HUMAN	TBL1XR1	1	1	65000
	Q8TAQ2_SMRC2_HUMAN	SMARCC2	1	1	21000				Q96QK1_VPS35_HUMAN	VPS35	10	11	2000000											Q9Y4C2_TCAF1_HUMAN	TCAF1	1	1	6800
	Q8IX18_DHX40_HUMAN	DHX40	1	1	38000				Q08J23_NSUN2_HUMAN	NSUN2	10	11	2300000											P15374_UCHL3_HUMAN	UCHL3	1	1	84000
	O43390_HNRPR_HUMAN	HNRNPR	1	1	69000				O43747_AP1G1_HUMAN	AP1G1	10	11	49000000											P19525_E2AK2_HUMAN	EIF2AK2	1	1	14000
	P22102_PUR2_HUMAN	GART	1	1	22000				P61978_HNRPK_HUMAN	HNRNPK	10	11	1500000											O43741_AAKB2_HUMAN	PRKAB2	1	1	52000
	P04004_VTNC_HUMAN	VTN	1	1	18000				P12956_XRCC6_HUMAN	XRCC6	10	11	960000											A6NHL2_TBAL3_HUMAN	TUBAL3	1	1	280000
	Q12904_AIMP1_HUMAN	AIMP1	1	1	51000				Q15233_NONO_HUMAN	NONO	10	11	4300000											P40939_ECHA_HUMAN	HADHA	1	1	21000
	P06744_G6PI_HUMAN	GPI	1	1	8500				P10809_CH60_HUMAN	HSPD1	10	10	2100000											P09543_CN37_HUMAN	CNP	1	1	7800
	O95340_PAPS2_HUMAN	PAPSS2	1	1	10000				P60842_IF4A1_HUMAN	EIF4A1	10	10	4000000											Q9H4A3_WNK1_HUMAN	WNK1	1	1	47000
	P67775_PP2AA_HUMAN	PPP2CA	1	1	37000				Q92616_GCN1L_HUMAN	GCN1L1	10	10	410000											Q9UBP9_GULP1_HUMAN	GULP1	1	1	30000
	Q9Y4P3_TBL2_HUMAN	TBL2	1	1	47000				P06733_ENOA_HUMAN	ENO1	10	10	1600000											Q8NC51_PAIRB_HUMAN	SERBP1	1	1	11000
	Q9BZF9_UACA_HUMAN	UACA	1	1	17000				Q9NTJ3_SMC4_HUMAN	SMC4	10	10	890000											Q8WYP5_ELYS_HUMAN	AHCTF1	1	1	13000
	Q9HCG8_CWC22_HUMAN	CWC22	1	1	7400				O60716_CTND1_HUMAN	CTNND1	10	10	1100000											Q96FF9_CDCA5_HUMAN	CDCA5	1	1	35000
	Q8WUM4_PDC6I_HUMAN	PDCD6IP	1	1	45000				P62736_ACTA_HUMAN	ACTA2	9	12	12000000											Q68EM7_RHG17_HUMAN	ARHGAP17	1	1	3700
	O14617_AP3D1_HUMAN	AP3D1	1	1	5000				Q58FF8_H90B2_HUMAN	HSP90AB2P	9	11	31000000											O00764_PDXK_HUMAN	PDXK	1	1	36000
	Q8N1G4_LRC47_HUMAN	LRRC47	1	1	17000				P46821_MAP1B_HUMAN	MAP1B	9	10	1000000											Q86UA1_PRP39_HUMAN	PRPF39	1	1	38000
	P55786_PSA_HUMAN	NPEPPS	1	1	30000				Q9BXW7_CECR5_HUMAN	CECR5	9	10	2000000											Q969S9_RRF2M_HUMAN	GFM2	1	1	47000
	Q13085_ACACA_HUMAN	ACACA	1	1	27000				P12235_ADT1_HUMAN	SLC25A4	9	10	6300000											Q9Y5B9_SP16H_HUMAN	SUPT16H	1	1	51000
	P57737_CORO7_HUMAN	CORO7	1	1	12000				P78371_TCPB_HUMAN	CCT2	9	9	540000											Q9NSV4_DIAP3_HUMAN	DIAPH3	1	1	94000
	Q13148_TADBP_HUMAN	TARDBP	1	1	18000				P06493_CDK1_HUMAN	CDK1	9	9	5000000											Q9UM54_MYO6_HUMAN	MYO6	1	1	24000
	Q9Y2P8_RCL1_HUMAN	RCL1	1	1	64000				P49736_MCM2_HUMAN	MCM2	9	9	850000											O14818_PSA7_HUMAN	PSMA7	1	1	54000
	P78347_GTF2I_HUMAN	GTF2I	1	1	33000				P22626_ROA2_HUMAN	HNRNPA2B1	9	9	2900000											Q6PIW4_FIGL1_HUMAN	FIGNL1	1	1	100000
	Q96SB8_SMC6_HUMAN	SMC6	1	1	4400				P61221_ABCE1_HUMAN	ABCE1	9	9	1400000											Q6IQ26_DEN5A_HUMAN	DENND5A	1	1	10000
	P82933_RT09_HUMAN	MRPS9	1	1	11000				Q9NR30_DDX21_HUMAN	DDX21	9	9	3600000											Q9UMZ2_SYNRG_HUMAN	SYNRG	1	1	17000
	O95235_KI20A_HUMAN	KIF20A	1	1	28000				O00154_BACH_HUMAN	ACOT7	9	9	1300000											Q5VT97_SYDE2_HUMAN	SYDE2	1	1	200000
	Q13111_CAF1A_HUMAN	CHAF1A	1	1	26000				Q16891_MIC60_HUMAN	IMMT	9	9	1300000											Q9BSV6_SEN34_HUMAN	TSEN34	1	1	10000
	Q15637_SF01_HUMAN	SF1	1	1	6600				P35251_RFC1_HUMAN	RFC1	9	9	930000											O43251_RFOX2_HUMAN	RBFOX2	1	1	70000
	Q9H3S7_PTN23_HUMAN	PTPN23	1	1	11000				Q9NZB2_F120A_HUMAN	FAM120A	9	9	1100000											P82933_RT09_HUMAN	MRPS9	1	1	9900
	Q86UY6_NAA40_HUMAN	NAA40	1	1	76000				O43143_DHX15_HUMAN	DHX15	9	9	1100000											P31939_PUR9_HUMAN	ATIC	1	1	5500
	Q9UBV8_PEF1_HUMAN	PEF1	1	1	26000				P54136_SYRC_HUMAN	RARS	9	9	1500000											Q9BZ95_NSD3_HUMAN	WHSC1L1	1	1	16000
	O96008_TOM40_HUMAN	TOMM40	1	1	50000				P11216_PYGB_HUMAN	PYGB	9	9	6700000											Q9C0B0_UNK_HUMAN	UNK	1	1	29000
	Q13045_FLII_HUMAN	FLII	1	1	24000				Q14966_ZN638_HUMAN	ZNF638	9	9	650000											Q9H2U1_DHX36_HUMAN	DHX36	1	1	9900
	Q6PI48_SYDM_HUMAN	DARS2	1	1	14000				P52292_IMA1_HUMAN	KPNA2	8	9	1200000											I3L213_I3L213_HUMAN	PHKB	1	1	27000
	Q14315_FLNC_HUMAN	FLNC	1	1	8000				Q92621_NU205_HUMAN	NUP205	8	9	3100000											Q92600_RCD1_HUMAN	RQCD1	1	1	87000
	Q16630_CPSF6_HUMAN	CPSF6	1	1	54000				P23396_RS3_HUMAN	RPS3	8	9	1900000											O14920_IKKB_HUMAN	IKBKB	1	1	28000
	P12273_PIP_HUMAN	PIP	1	1	34000				Q99623_PHB2_HUMAN	PHB2	8	9	1600000											Q3KQU3_MA7D1_HUMAN	MAP7D1	1	1	64000
	Q9Y2R4_DDX52_HUMAN	DDX52	1	1	11000				P22314_UBA1_HUMAN	UBA1	8	8	400000											P30443_1A01_HUMAN	HLA-A	1	1	67000
	Q9P2I0_CPSF2_HUMAN	CPSF2	1	1	8200				P35579_MYH9_HUMAN	MYH9	8	8	710000											P52429_DGKE_HUMAN	DGKE	1	1	20000
	P32119_PRDX2_HUMAN	PRDX2	1	1	12000				Q8WVV4_POF1B_HUMAN	POF1B	8	8	1800000											O00213_APBB1_HUMAN	APBB1	1	1	28000
	P82673_RT35_HUMAN	MRPS35	1	1	2900				P21796_VDAC1_HUMAN	VDAC1	8	8	2500000											Q86Y91_KI18B_HUMAN	KIF18B	1	1	15000
	Q8TEQ6_GEMI5_HUMAN	GEMIN5	1	1	40000				P46940_IQGA1_HUMAN	IQGAP1	8	8	320000											Q13425_SNTB2_HUMAN	SNTB2	1	1	5900
	Q9NSI6_BRWD1_HUMAN	BRWD1	1	1	9700				O14980_XPO1_HUMAN	XPO1	8	8	520000											Q9H4L4_SENP3_HUMAN	SENP3	1	1	64000
	P17612_KAPCA_HUMAN	PRKACA	1	1	6000				Q9Y678_COPG1_HUMAN	COPG1	8	8	670000											Q9NNW5_WDR6_HUMAN	WDR6	1	1	17000
	P42694_HELZ_HUMAN	HELZ	1	1	11000				Q6PGP7_TTC37_HUMAN	TTC37	8	8	680000											Q92665_RT31_HUMAN	MRPS31	1	1	11000
	P40939_ECHA_HUMAN	HADHA	1	1	11000				P23246_SFPQ_HUMAN	SFPQ	8	8	6900000											Q5SRH9_TT39A_HUMAN	TTC39A	1	1	30000
	Q9BW92_SYTM_HUMAN	TARS2	1	1	7500				P50454_SERPH_HUMAN	SERPINH1	8	8	2700000											Q01650_LAT1_HUMAN	SLC7A5	1	1	64000
	O60826_CCD22_HUMAN	CCDC22	1	1	4000				P02545_LMNA_HUMAN	LMNA	8	8	3900000											P18124_RL7_HUMAN	RPL7	1	1	160000
	O14818_PSA7_HUMAN	PSMA7	1	1	65000				P13010_XRCC5_HUMAN	XRCC5	8	8	680000											Q96KP1_EXOC2_HUMAN	EXOC2	1	1	11000
	P17858_PFKAL_HUMAN	PFKL	1	1	8700				Q14694_UBP10_HUMAN	USP10	8	8	1200000											Q8TEU7_RPGF6_HUMAN	RAPGEF6	1	1	7800
	Q8IY18_SMC5_HUMAN	SMC5	1	1	5700				Q06830_PRDX1_HUMAN	PRDX1	8	8	6700000											Q8IXH7_NELFD_HUMAN	NELFCD	1	1	17000
	P32322_P5CR1_HUMAN	PYCR1	1	1	79000				P04792_HSPB1_HUMAN	HSPB1	7	10	2800000											Q8N442_GUF1_HUMAN	GUF1	1	1	60000
	P55795_HNRH2_HUMAN	HNRNPH2	1	1	14000				P31943_HNRH1_HUMAN	HNRNPH1	7	8	9700000											Q9Y676_RT18B_HUMAN	MRPS18B	1	1	13000
	Q9BVI4_NOC4L_HUMAN	NOC4L	1	1	15000				P31946_1433B_HUMAN	YWHAB	7	8	4800000											P23921_RIR1_HUMAN	RRM1	1	1	49000
	Q96EK5_KBP_HUMAN	KIAA1279	1	1	67000				P53618_COPB_HUMAN	COPB1	7	7	1600000											Q8IZD4_DCP1B_HUMAN	DCP1B	1	1	4100
	Q15758_AAAT_HUMAN	SLC1A5	1	1	9800				O43615_TIM44_HUMAN	TIMM44	7	7	1300000											Q16204_CCDC6_HUMAN	CCDC6	1	1	50000
	Q8NI27_THOC2_HUMAN	THOC2	1	1	17000				Q9BW92_SYTM_HUMAN	TARS2	7	7	630000											Q9NV56_MRGBP_HUMAN	MRGBP	1	1	21000
	P41743_KPCI_HUMAN	PRKCI	1	1	9200				P36542_ATPG_HUMAN	ATP5C1	7	7	4900000											Q96PY6_NEK1_HUMAN	NEK1	1	1	41000
	Q09161_NCBP1_HUMAN	NCBP1	1	1	45000				P19338_NUCL_HUMAN	NCL	7	7	370000											Q96HP0_DOCK6_HUMAN	DOCK6	1	1	10000
	Q9H9L3_I20L2_HUMAN	ISG20L2	1	1	6900				Q92974_ARHG2_HUMAN	ARHGEF2	7	7	650000											Q9BZF1_OSBL8_HUMAN	OSBPL8	1	1	14000
	P36776_LONM_HUMAN	LONP1	1	1	10000				P07195_LDHB_HUMAN	LDHB	7	7	2100000											P41743_KPCI_HUMAN	PRKCI	1	1	12000
	Q9BPW8_NIPS1_HUMAN	NIPSNAP1	1	1	22000				O76003_GLRX3_HUMAN	GLRX3	7	7	650000											Q8N1B4_VPS52_HUMAN	VPS52	1	1	71000
	P26373_RL13_HUMAN	RPL13	1	1	98000				P47897_SYQ_HUMAN	QARS	7	7	750000											Q9Y5Q9_TF3C3_HUMAN	GTF3C3	1	1	42000
	P01876_IGHA1_HUMAN	IGHA1	1	1	15000				P40937_RFC5_HUMAN	RFC5	7	7	970000											Q13049_TRI32_HUMAN	TRIM32	1	1	43000
	Q8WUM0_NU133_HUMAN	NUP133	1	1	29000				Q7Z7L1_SLN11_HUMAN	SLFN11	7	7	610000											P78559_MAP1A_HUMAN	MAP1A	1	1	110000
	Q12789_TF3C1_HUMAN	GTF3C1	1	1	11000				Q12931_TRAP1_HUMAN	TRAP1	7	7	880000											P51530_DNA2_HUMAN	DNA2	1	1	9400
	Q9NZW5_MPP6_HUMAN	MPP6	1	1	5300				O95347_SMC2_HUMAN	SMC2	7	7	730000											Q969X6_CIR1A_HUMAN	CIRH1A	1	1	30000
	P08559_ODPA_HUMAN	PDHA1	1	1	68000				O14654_IRS4_HUMAN	IRS4	7	7	1400000											Q9H9T3_ELP3_HUMAN	ELP3	1	1	21000
	Q13576_IQGA2_HUMAN	IQGAP2	1	1	3000				P17844_DDX5_HUMAN	DDX5	7	7	3800000											P48507_GSH0_HUMAN	GCLM	1	1	79000
	P18669_PGAM1_HUMAN	PGAM1	1	1	20000				Q13509_TBB3_HUMAN	TUBB3	6	12	50000000											P54646_AAPK2_HUMAN	PRKAA2	1	1	41000
	Q99829_CPNE1_HUMAN	CPNE1	1	1	20000				P04350_TBB4A_HUMAN	TUBB4A	6	10	27000000											Q86YR5_GPSM1_HUMAN	GPSM1	1	1	27000
	Q12800_TFCP2_HUMAN	TFCP2	1	1	40000				P09211_GSTP1_HUMAN	GSTP1	6	9	3400000											O94967_WDR47_HUMAN	WDR47	1	1	12000
	P68371_TBB4B_HUMAN	TUBB4B	1	1	1300000				P07437_TBB5_HUMAN	TUBB	6	9	28000000											Q8IUR7_ARMC8_HUMAN	ARMC8	1	1	6200
	Q6UWP8_SBSN_HUMAN	SBSN	1	1	34000				Q14974_IMB1_HUMAN	KPNB1	6	8	1000000											Q15797_SMAD1_HUMAN	SMAD1	1	1	65000
	P0CG05_LAC2_HUMAN	IGLC2	1	1	37000				O95433_AHSA1_HUMAN	AHSA1	6	8	4500000											Q15155_NOMO1_HUMAN	NOMO1	1	1	21000
	P55884_EIF3B_HUMAN	EIF3B	1	1	43000				O15523_DDX3Y_HUMAN	DDX3Y	6	7	1300000											Q96D46_NMD3_HUMAN	NMD3	1	1	40000
	Q14684_RRP1B_HUMAN	RRP1B	1	1	15000				P57740_NU107_HUMAN	NUP107	6	7	340000											P12273_PIP_HUMAN	PIP	1	1	87000
	P31948_STIP1_HUMAN	STIP1	1	1	78000				P45974_UBP5_HUMAN	USP5	6	7	460000											Q9GZN7_ROGDI_HUMAN	ROGDI	1	1	8300
	Q3KQU3_MA7D1_HUMAN	MAP7D1	1	1	6800				P04844_RPN2_HUMAN	RPN2	6	6	410000											Q0PNE2_ELP6_HUMAN	ELP6	1	1	16000
	O60256_KPRB_HUMAN	PRPSAP2	1	1	8800				P12004_PCNA_HUMAN	PCNA	6	6	1300000											P28074_PSB5_HUMAN	PSMB5	1	1	65000
	Q32P51_RA1L2_HUMAN	HNRNPA1L2	1	1	130000				P30153_2AAA_HUMAN	PPP2R1A	6	6	1100000											P49770_EI2BB_HUMAN	EIF2B2	1	1	14000
	Q9NVH1_DJC11_HUMAN	DNAJC11	1	1	52000				O75165_DJC13_HUMAN	DNAJC13	6	6	250000											P62829_RL23_HUMAN	RPL23	1	1	1900000
	Q6PIW4_FIGL1_HUMAN	FIGNL1	1	1	23000				Q8TEM1_PO210_HUMAN	NUP210	6	6	560000											Q7Z2Z2_ETUD1_HUMAN	EFTUD1	1	1	12000
	O95218_ZRAB2_HUMAN	ZRANB2	1	1	20000				P17987_TCPA_HUMAN	TCP1	6	6	950000											Q6NTF9_RHBD2_HUMAN	RHBDD2	1	1	6300
	Q15008_PSMD6_HUMAN	PSMD6	1	1	26000				Q07065_CKAP4_HUMAN	CKAP4	6	6	400000											Q14147_DHX34_HUMAN	DHX34	1	1	34000
	Q15459_SF3A1_HUMAN	SF3A1	1	1	19000				Q12788_TBL3_HUMAN	TBL3	6	6	510000											Q9BSJ2_GCP2_HUMAN	TUBGCP2	1	1	41000
	P46063_RECQ1_HUMAN	RECQL	1	1	47000				P42765_THIM_HUMAN	ACAA2	6	6	530000											Q06587_RING1_HUMAN	RING1	1	1	55000
	D6RF44_D6RF44_HUMAN	HNRNPD	1	1	62000				Q8TEX9_IPO4_HUMAN	IPO4	6	6	220000											P63010_AP2B1_HUMAN	AP2B1	1	1	3100
	Q02539_H11_HUMAN	HIST1H1A	1	1	290000				P38159_RBMX_HUMAN	RBMX	6	6	1100000											Q9UNX4_WDR3_HUMAN	WDR3	1	1	25000
	Q93008_USP9X_HUMAN	USP9X	1	1	51000				Q9Y3Z3_SAMH1_HUMAN	SAMHD1	6	6	870000											Q9NZQ3_SPN90_HUMAN	NCKIPSD	1	1	31000
	P61289_PSME3_HUMAN	PSME3	1	1	5400				Q66K14_TBC9B_HUMAN	TBC1D9B	6	6	290000											Q14CB8_RHG19_HUMAN	ARHGAP19	1	1	11000
	O14802_RPC1_HUMAN	POLR3A	1	1	4900				P63244_GBLP_HUMAN	GNB2L1	6	6	2800000											Q9NWS0_PIHD1_HUMAN	PIH1D1	1	1	38000
	O00170_AIP_HUMAN	AIP	1	1	27000				O75367_H2AY_HUMAN	H2AFY	6	6	1700000											O43572_AKA10_HUMAN	AKAP10	1	1	62000
	Q6ZSR9_YJ005_HUMAN		1	1	18000				Q07955_SRSF1_HUMAN	SRSF1	6	6	790000											Q9UBD5_ORC3_HUMAN	ORC3	1	1	27000
	Q8N163_CCAR2_HUMAN	CCAR2	1	1	19000				P06748_NPM_HUMAN	NPM1	6	6	2400000											Q709F0_ACD11_HUMAN	ACAD11	1	1	52000
	Q08379_GOGA2_HUMAN	GOLGA2	1	1	48000				Q9P2R7_SUCB1_HUMAN	SUCLA2	6	6	1300000											Q6ZSR9_YJ005_HUMAN		1	1	16000
	P27816_MAP4_HUMAN	MAP4	1	1	52000				Q9H4B7_TBB1_HUMAN	TUBB1	5	16	95000000											Q13242_SRSF9_HUMAN	SRSF9	1	1	78000
	Q96G21_IMP4_HUMAN	IMP4	1	1	31000				P62987_RL40_HUMAN	UBA52	5	7	8600000											Q0VDF9_HSP7E_HUMAN	HSPA14	1	1	21000
	Q9H9B4_SFXN1_HUMAN	SFXN1	1	1	67000				Q00839_HNRPU_HUMAN	HNRNPU	5	6	1500000											P51784_UBP11_HUMAN	USP11	1	1	27000
	Q00325_MPCP_HUMAN	SLC25A3	1	1	460000				Q9NVI7_ATD3A_HUMAN	ATAD3A	5	6	580000											Q8NF37_PCAT1_HUMAN	LPCAT1	1	1	14000
	P52294_IMA5_HUMAN	KPNA1	1	1	100000				Q12955_ANK3_HUMAN	ANK3	5	6	610000											P60510_PP4C_HUMAN	PPP4C	1	1	53000
	Q8IXT5_RB12B_HUMAN	RBM12B	1	1	30000				Q92734_TFG_HUMAN	TFG	5	6	1400000											Q13948_CASP_HUMAN	CUX1	1	1	17000
	Q15366_PCBP2_HUMAN	PCBP2	1	1	110000				Q13151_ROA0_HUMAN	HNRNPA0	5	6	1600000											Q01804_OTUD4_HUMAN	OTUD4	1	1	81000
	Q9Y3T9_NOC2L_HUMAN	NOC2L	1	1	33000				P25311_ZA2G_HUMAN	AZGP1	5	6	920000											Q8WVX9_FACR1_HUMAN	FAR1	1	1	49000
	O75165_DJC13_HUMAN	DNAJC13	1	1	12000				P46777_RL5_HUMAN	RPL5	5	6	5300000											Q14847_LASP1_HUMAN	LASP1	1	1	48000
	P18206_VINC_HUMAN	VCL	1	1	66000				P52597_HNRPF_HUMAN	HNRNPF	5	5	4200000											Q14738_2A5D_HUMAN	PPP2R5D	1	1	56000
	Q14151_SAFB2_HUMAN	SAFB2	1	1	46000				Q13867_BLMH_HUMAN	BLMH	5	5	1800000											P58004_SESN2_HUMAN	SESN2	1	1	15000
	Q13136_LIPA1_HUMAN	PPFIA1	1	1	77000				P40227_TCPZ_HUMAN	CCT6A	5	5	1100000											P52630_STAT2_HUMAN	STAT2	1	1	12000
	Q13247_SRSF6_HUMAN	SRSF6	1	1	120000				P35606_COPB2_HUMAN	COPB2	5	5	470000											Q86SQ0_PHLB2_HUMAN	PHLDB2	1	1	45000
	Q9BVA1_TBB2B_HUMAN	TUBB2B	1	1	160000				O95163_ELP1_HUMAN	IKBKAP	5	5	890000											O00471_EXOC5_HUMAN	EXOC5	1	1	75000
	P61163_ACTZ_HUMAN	ACTR1A	1	1	19000				P49368_TCPG_HUMAN	CCT3	5	5	860000											P62136_PP1A_HUMAN	PPP1CA	1	1	9000
	P49321_NASP_HUMAN	NASP	1	1	42000				O75436_VP26A_HUMAN	VPS26A	5	5	990000											O43837_IDH3B_HUMAN	IDH3B	1	1	65000
	P07602_SAP_HUMAN	PSAP	1	1	30000				Q15365_PCBP1_HUMAN	PCBP1	5	5	1100000											Q9UHW5_GPN3_HUMAN	GPN3	1	1	34000
	O95819_M4K4_HUMAN	MAP4K4	1	1	57000				P26599_PTBP1_HUMAN	PTBP1	5	5	390000											P02545_LMNA_HUMAN	LMNA	1	1	52000
	Q99613_EIF3C_HUMAN	EIF3C	1	1	18000				P51570_GALK1_HUMAN	GALK1	5	5	530000											Q96HC4_PDLI5_HUMAN	PDLIM5	1	1	39000
	Q9UMX1_SUFU_HUMAN	SUFU	1	1	11000				P04843_RPN1_HUMAN	RPN1	5	5	340000											Q8IXI2_MIRO1_HUMAN	RHOT1	1	1	32000
	P36551_HEM6_HUMAN	CPOX	1	1	26000				P35658_NU214_HUMAN	NUP214	5	5	810000											P55072_TERA_HUMAN	VCP	1	1	17000
	P35237_SPB6_HUMAN	SERPINB6	1	1	29000				P45880_VDAC2_HUMAN	VDAC2	5	5	1600000											Q13619_CUL4A_HUMAN	CUL4A	1	1	120000
	Q14C86_GAPD1_HUMAN	GAPVD1	1	1	7000				P30876_RPB2_HUMAN	POLR2B	5	5	420000											Q9NPD3_EXOS4_HUMAN	EXOSC4	1	1	62000
	P09493_TPM1_HUMAN	TPM1	1	1	130000				P30101_PDIA3_HUMAN	PDIA3	5	5	780000											Q7Z4Q2_HEAT3_HUMAN	HEATR3	1	1	22000
	Q9BZF1_OSBL8_HUMAN	OSBPL8	1	1	40000				Q8IWA0_WDR75_HUMAN	WDR75	5	5	200000											Q8N3P4_VPS8_HUMAN	VPS8	1	1	14000
	Q15797_SMAD1_HUMAN	SMAD1	1	1	16000				Q04917_1433F_HUMAN	YWHAH	5	5	560000											Q9NUY8_TBC23_HUMAN	TBC1D23	1	1	42000
	Q8WVV4_POF1B_HUMAN	POF1B	1	1	62000				Q96PK6_RBM14_HUMAN	RBM14	5	5	1200000											Q9UHD2_TBK1_HUMAN	TBK1	1	1	42000
	Q02880_TOP2B_HUMAN	TOP2B	1	1	67000				P62701_RS4X_HUMAN	RPS4X	5	5	960000											Q6R327_RICTR_HUMAN	RICTOR	1	1	46000
	Q7Z3B4_NUP54_HUMAN	NUP54	1	1	78000				Q9P035_HACD3_HUMAN	PTPLAD1	5	5	650000											P04049_RAF1_HUMAN	RAF1	1	1	47000
	P12955_PEPD_HUMAN	PEPD	1	1	7800				Q9NSE4_SYIM_HUMAN	IARS2	5	5	940000											O95219_SNX4_HUMAN	SNX4	1	1	15000
	Q15738_NSDHL_HUMAN	NSDHL	1	1	12000				Q12769_NU160_HUMAN	NUP160	5	5	390000											Q86UW6_N4BP2_HUMAN	N4BP2	1	1	79000
	Q9Y4L1_HYOU1_HUMAN	HYOU1	1	1	10000				P32322_P5CR1_HUMAN	PYCR1	5	5	1000000											Q6ZXV5_TMTC3_HUMAN	TMTC3	1	1	8500
	O95757_HS74L_HUMAN	HSPA4L	1	1	53000				P62906_RL10A_HUMAN	RPL10A	5	5	5600000											P31689_DNJA1_HUMAN	DNAJA1	1	1	49000
	Q9UN86_G3BP2_HUMAN	G3BP2	1	1	7100				Q10570_CPSF1_HUMAN	CPSF1	5	5	210000											Q02880_TOP2B_HUMAN	TOP2B	1	1	27000
	Q9NTK5_OLA1_HUMAN	OLA1	1	1	45000				P35232_PHB_HUMAN	PHB	5	5	930000											P60900_PSA6_HUMAN	PSMA6	1	1	110000
	P14678_RSMB_HUMAN	SNRPB	1	1	17000				P31942_HNRH3_HUMAN	HNRNPH3	4	18	1900000											Q02241_KIF23_HUMAN	KIF23	1	1	24000
	Q9UK61_F208A_HUMAN	FAM208A	1	1	45000				P60709_ACTB_HUMAN	ACTB	4	8	13000000											P25788_PSA3_HUMAN	PSMA3	1	1	110000
	Q8N684_CPSF7_HUMAN	CPSF7	1	1	54000				P09543_CN37_HUMAN	CNP	4	5	300000											Q15648_MED1_HUMAN	MED1	1	1	5500
	Q96AC1_FERM2_HUMAN	FERMT2	1	1	8300				P12268_IMDH2_HUMAN	IMPDH2	4	5	490000											P42345_MTOR_HUMAN	MTOR	1	1	11000
	P50395_GDIB_HUMAN	GDI2	1	1	15000				Q14257_RCN2_HUMAN	RCN2	4	4	610000											Q9BSJ8_ESYT1_HUMAN	ESYT1	1	1	9700
	P16615_AT2A2_HUMAN	ATP2A2	1	1	58000				P63104_1433Z_HUMAN	YWHAZ	4	4	2000000											Q86YP4_P66A_HUMAN	GATAD2A	1	1	79000
	Q9UIA9_XPO7_HUMAN	XPO7	1	1	4200				P12277_KCRB_HUMAN	CKB	4	4	400000											O00743_PPP6_HUMAN	PPP6C	1	1	41000
	P18583_SON_HUMAN	SON	1	1	30000				P61981_1433G_HUMAN	YWHAG	4	4	1500000											Q9UI12_VATH_HUMAN	ATP6V1H	1	1	89000
	Q9UIG0_BAZ1B_HUMAN	BAZ1B	1	1	27000				O60762_DPM1_HUMAN	DPM1	4	4	570000											Q9Y6D9_MD1L1_HUMAN	MAD1L1	1	1	58000
	O60343_TBCD4_HUMAN	TBC1D4	1	1	27000				O00571_DDX3X_HUMAN	DDX3X	4	4	330000											Q9UBB4_ATX10_HUMAN	ATXN10	1	1	7000
	Q9BZE1_RM37_HUMAN	MRPL37	1	1	12000				P35637_FUS_HUMAN	FUS	4	4	1300000											P28072_PSB6_HUMAN	PSMB6	1	1	35000
	O75436_VP26A_HUMAN	VPS26A	1	1	31000				Q9BZH6_WDR11_HUMAN	WDR11	4	4	480000											P63151_2ABA_HUMAN	PPP2R2A	1	1	100000
	P62807_H2B1C_HUMAN	HIST1H2BC	1	1	100000				P52907_CAZA1_HUMAN	CAPZA1	4	4	430000											Q07866_KLC1_HUMAN	KLC1	1	1	62000
	O60678_ANM3_HUMAN	PRMT3	1	1	12000				O75489_NDUS3_HUMAN	NDUFS3	4	4	260000											O76031_CLPX_HUMAN	CLPX	1	1	49000
	Q04637_IF4G1_HUMAN	EIF4G1	1	1	21000				O14983_AT2A1_HUMAN	ATP2A1	4	4	480000											Q9BYJ9_YTHD1_HUMAN	YTHDF1	1	1	180000
	Q5T5X7_BEND3_HUMAN	BEND3	1	1	8400				P07910_HNRPC_HUMAN	HNRNPC	4	4	2400000											P25786_PSA1_HUMAN	PSMA1	1	1	150000
	O14979_HNRDL_HUMAN	HNRNPDL	1	1	130000				Q15424_SAFB1_HUMAN	SAFB	4	4	320000											Q9NV70_EXOC1_HUMAN	EXOC1	1	1	36000
	P02461_CO3A1_HUMAN	COL3A1	1	1	85000				Q12905_ILF2_HUMAN	ILF2	4	4	190000											Q96EE3_SEH1_HUMAN	SEH1L	1	1	48000
	P40937_RFC5_HUMAN	RFC5	1	1	64000				P50990_TCPQ_HUMAN	CCT8	4	4	450000											Q6ZRS2_SRCAP_HUMAN	SRCAP	1	1	12000
	P25786_PSA1_HUMAN	PSMA1	1	1	21000				O95071_UBR5_HUMAN	UBR5	4	4	170000											Q96PE3_INP4A_HUMAN	INPP4A	1	1	11000
	Q66K14_TBC9B_HUMAN	TBC1D9B	1	1	6600				Q3ZCQ8_TIM50_HUMAN	TIMM50	4	4	460000											Q6PJT7_ZC3HE_HUMAN	ZC3H14	1	1	27000
	O60231_DHX16_HUMAN	DHX16	1	1	17000				P08865_RSSA_HUMAN	RPSA	4	4	1100000											Q06203_PUR1_HUMAN	PPAT	1	1	57000
	Q9BV38_WDR18_HUMAN	WDR18	1	1	22000				Q9NX63_MIC19_HUMAN	CHCHD3	4	4	580000											P61619_S61A1_HUMAN	SEC61A1	1	1	320000
	P07199_CENPB_HUMAN	CENPB	1	1	67000				Q6P2Q9_PRP8_HUMAN	PRPF8	4	4	160000											Q5TA45_INT11_HUMAN	CPSF3L	1	1	45000
	Q15796_SMAD2_HUMAN	SMAD2	1	1	21000				Q8N122_RPTOR_HUMAN	RPTOR	4	4	490000											Q9C0J8_WDR33_HUMAN	WDR33	1	1	6000
	Q9H857_NT5D2_HUMAN	NT5DC2	1	1	20000				Q14258_TRI25_HUMAN	TRIM25	4	4	2800000											Q13683_ITA7_HUMAN	ITGA7	1	1	9600
	Q8TEX9_IPO4_HUMAN	IPO4	1	1	16000				O75477_ERLN1_HUMAN	ERLIN1	4	4	570000											Q676U5_A16L1_HUMAN	ATG16L1	1	1	37000
	Q16352_AINX_HUMAN	INA	1	1	3200000				Q15029_U5S1_HUMAN	EFTUD2	4	4	390000											Q8N3U4_STAG2_HUMAN	STAG2	1	1	5100
	Q14839_CHD4_HUMAN	CHD4	1	1	54000				Q8NHW5_RLA0L_HUMAN	RPLP0P6	4	4	1300000											Q9UBS0_KS6B2_HUMAN	RPS6KB2	1	1	540000
	Q8N9T8_KRI1_HUMAN	KRI1	1	1	75000				Q5VTR2_BRE1A_HUMAN	RNF20	4	4	250000											P20226_TBP_HUMAN	TBP	1	1	18000
	Q5SW79_CE170_HUMAN	CEP170	1	1	6900				Q9UBE0_SAE1_HUMAN	SAE1	4	4	200000											Q8NE62_CHDH_HUMAN	CHDH	1	1	28000
	Q86W42_THOC6_HUMAN	THOC6	1	1	14000				Q32P51_RA1L2_HUMAN	HNRNPA1L2	4	4	430000											Q7Z7H8_RM10_HUMAN	MRPL10	1	1	89000
	Q6UB35_C1TM_HUMAN	MTHFD1L	1	1	34000				A5YKK6_CNOT1_HUMAN	CNOT1	4	4	230000											Q9H3H9_TCAL2_HUMAN	TCEAL2	1	1	35000
	Q9Y295_DRG1_HUMAN	DRG1	1	1	24000				P14866_HNRPL_HUMAN	HNRNPL	4	4	240000											P27707_DCK_HUMAN	DCK	1	1	140000
	Q9BQ39_DDX50_HUMAN	DDX50	1	1	16000				O43242_PSMD3_HUMAN	PSMD3	4	4	280000											P50395_GDIB_HUMAN	GDI2	1	1	17000
	Q9Y5A9_YTHD2_HUMAN	YTHDF2	1	1	94000				P47756_CAPZB_HUMAN	CAPZB	4	4	1100000											Q8WX93_PALLD_HUMAN	PALLD	1	1	43000
	Q9Y617_SERC_HUMAN	PSAT1	1	1	40000				Q9H583_HEAT1_HUMAN	HEATR1	4	4	130000											Q01469_FABP5_HUMAN	FABP5	1	1	76000
	P80748_LV302_HUMAN		1	1	450000				P55786_PSA_HUMAN	NPEPPS	4	4	300000											K7ES63_K7ES63_HUMAN	TUBB6	1	1	280000
	P14735_IDE_HUMAN	IDE	1	1	15000				O60506_HNRPQ_HUMAN	SYNCRIP	4	4	330000											Q9Y2X3_NOP58_HUMAN	NOP58	1	1	43000
	P19387_RPB3_HUMAN	POLR2C	1	1	33000				Q5BKZ1_ZN326_HUMAN	ZNF326	4	4	360000											Q8NCE2_MTMRE_HUMAN	MTMR14	1	1	5800
	Q92526_TCPW_HUMAN	CCT6B	1	1	83000				Q14690_RRP5_HUMAN	PDCD11	4	4	170000											Q5VUA4_ZN318_HUMAN	ZNF318	1	1	44000
	Q9UNN5_FAF1_HUMAN	FAF1	1	1	4600				Q92598_HS105_HUMAN	HSPH1	4	4	200000											Q6NZY4_ZCHC8_HUMAN	ZCCHC8	1	1	43000
	Q92900_RENT1_HUMAN	UPF1	1	1	40000				P22695_QCR2_HUMAN	UQCRC2	4	4	1100000											O43318_M3K7_HUMAN	MAP3K7	1	1	8800
	I3L4V6_I3L4V6_HUMAN	NXN	1	1	230000				Q9UBX3_DIC_HUMAN	SLC25A10	4	4	690000											P42858_HD_HUMAN	HTT	1	1	9800
	Q99518_FMO2_HUMAN	FMO2	1	1	94000				Q9Y2X3_NOP58_HUMAN	NOP58	4	4	290000											Q7Z628_ARHG8_HUMAN	NET1	1	1	42000
	P49915_GUAA_HUMAN	GMPS	1	1	38000				Q9H9B4_SFXN1_HUMAN	SFXN1	4	4	880000											P61962_DCAF7_HUMAN	DCAF7	1	1	35000
	O75152_ZC11A_HUMAN	ZC3H11A	1	1	27000				Q99729_ROAA_HUMAN	HNRNPAB	4	4	560000											Q9Y2J2_E41L3_HUMAN	EPB41L3	1	1	43000
	P52948_NUP98_HUMAN	NUP98	1	1	46000				P34897_GLYM_HUMAN	SHMT2	4	4	1700000											Q7Z736_PKHH3_HUMAN	PLEKHH3	1	1	24000
	O15027_SC16A_HUMAN	SEC16A	1	1	65000				P54652_HSP72_HUMAN	HSPA2	4	4	4700000											O00255_MEN1_HUMAN	MEN1	1	1	65000
	P00390_GSHR_HUMAN	GSR	1	1	26000				IGH1M_MOUSE	Ighg1	4	4	1300000											O60684_IMA7_HUMAN	KPNA6	1	1	100000
	P51570_GALK1_HUMAN	GALK1	1	1	49000				P46939_UTRO_HUMAN	UTRN	4	4	260000											P41240_CSK_HUMAN	CSK	1	1	19000
	O75934_SPF27_HUMAN	BCAS2	1	1	23000				O60264_SMCA5_HUMAN	SMARCA5	4	4	290000											Q9NZ01_TECR_HUMAN	TECR	1	1	50000
	Q08380_LG3BP_HUMAN	LGALS3BP	1	1	24000				Q86W42_THOC6_HUMAN	THOC6	4	4	220000											Q15750_TAB1_HUMAN	TAB1	1	1	25000
	Q9NVE7_PANK4_HUMAN	PANK4	1	1	40000				Q00325_MPCP_HUMAN	SLC25A3	4	4	2000000											Q14498_RBM39_HUMAN	RBM39	1	1	25000
	Q92797_SYMPK_HUMAN	SYMPK	1	1	4500				P61247_RS3A_HUMAN	RPS3A	4	4	630000											Q96BW9_TAM41_HUMAN	TAMM41	1	1	38000
	Q9BXB5_OSB10_HUMAN	OSBPL10	1	1	54000				Q9BQ39_DDX50_HUMAN	DDX50	4	4	200000											O75323_NIPS2_HUMAN	GBAS	1	1	160000
	Q9NYK5_RM39_HUMAN	MRPL39	1	1	11000				Q8N1F7_NUP93_HUMAN	NUP93	4	4	310000											Q13595_TRA2A_HUMAN	TRA2A	1	1	65000
	Q9P2R7_SUCB1_HUMAN	SUCLA2	1	1	47000				Q8WUM0_NU133_HUMAN	NUP133	4	4	250000											Q13555_KCC2G_HUMAN	CAMK2G	1	1	19000
	P16403_H12_HUMAN	HIST1H1C	1	1	190000				P30041_PRDX6_HUMAN	PRDX6	4	4	450000											P78318_IGBP1_HUMAN	IGBP1	1	1	66000
	P52732_KIF11_HUMAN	KIF11	1	1	82000				O14802_RPC1_HUMAN	POLR3A	4	4	130000											Q7Z3U7_MON2_HUMAN	MON2	1	1	21000
	A0A087WYJ9_A0A087WYJ9_HUMAN	IGHM	1	1	3300000				Q6UB35_C1TM_HUMAN	MTHFD1L	4	4	220000											Q96HA7_TONSL_HUMAN	TONSL	1	1	110000
	Q04726_TLE3_HUMAN	TLE3	1	1	43000				P01834_IGKC_HUMAN	IGKC	3	7	640000											Q9H6V9_CB043_HUMAN	C2orf43	1	1	10000
	Q9H7E2_TDRD3_HUMAN	TDRD3	1	1	190000				Q58FG1_HS904_HUMAN	HSP90AA4P	3	6	13000000											Q7Z3T8_ZFY16_HUMAN	ZFYVE16	1	1	6600
	Q8TCT9_HM13_HUMAN	HM13	1	1	12000				P27348_1433T_HUMAN	YWHAQ	3	4	590000											Q9NVD3_SETD4_HUMAN	SETD4	1	1	410000
	Q6ZUJ8_BCAP_HUMAN	PIK3AP1	1	1	20000				O00299_CLIC1_HUMAN	CLIC1	3	4	210000											P25686_DNJB2_HUMAN	DNAJB2	1	1	250000
	P31327_CPSM_HUMAN	CPS1	1	1	190000				P46063_RECQ1_HUMAN	RECQL	3	4	260000											Q9Y6I9_TX264_HUMAN	TEX264	1	1	62000
	Q6PJT7_ZC3HE_HUMAN	ZC3H14	1	1	36000				P51659_DHB4_HUMAN	HSD17B4	3	4	240000											Q9UNY4_TTF2_HUMAN	TTF2	1	1	13000
	H0Y3Z3_H0Y3Z3_HUMAN	P4HB	1	1	62000000				O60678_ANM3_HUMAN	PRMT3	3	4	350000											Q6ZU65_UBN2_HUMAN	UBN2	1	1	9900
	P43307_SSRA_HUMAN	SSR1	1	1	8600				P17858_PFKAL_HUMAN	PFKL	3	3	150000											P13796_PLSL_HUMAN	LCP1	1	1	74000
	Q7Z2Z2_ETUD1_HUMAN	EFTUD1	1	1	7100				P08195_4F2_HUMAN	SLC3A2	3	3	120000											Q8NFQ8_TOIP2_HUMAN	TOR1AIP2	1	1	69000
	Q7L014_DDX46_HUMAN	DDX46	1	1	31000				P31040_SDHA_HUMAN	SDHA	3	3	260000											O95336_6PGL_HUMAN	PGLS	1	1	13000
	IGHG_RABIT		1	1	230000				P24752_THIL_HUMAN	ACAT1	3	3	310000											Q9NPI6_DCP1A_HUMAN	DCP1A	1	1	36000
	Q5VYK3_ECM29_HUMAN	ECM29	1	1	9900				Q7Z406_MYH14_HUMAN	MYH14	3	3	160000											O15260_SURF4_HUMAN	SURF4	1	1	110000
	P48060_GLIP1_HUMAN	GLIPR1	1	1	21000				Q15269_PWP2_HUMAN	PWP2	3	3	300000											Q14194_DPYL1_HUMAN	CRMP1	1	1	40000
	Q9NVV4_PAPD1_HUMAN	MTPAP	1	1	19000				P56537_IF6_HUMAN	EIF6	3	3	780000											Q6IPM2_IQCE_HUMAN	IQCE	1	1	63000
	P25788_PSA3_HUMAN	PSMA3	1	1	47000				Q14498_RBM39_HUMAN	RBM39	3	3	190000											Q9Y2Z2_MTO1_HUMAN	MTO1	1	1	7100
	Q9NQS7_INCE_HUMAN	INCENP	1	1	30000				P29692_EF1D_HUMAN	EEF1D	3	3	600000											Q08380_LG3BP_HUMAN	LGALS3BP	1	1	35000
	Q14008_CKAP5_HUMAN	CKAP5	1	1	19000				P22234_PUR6_HUMAN	PAICS	3	3	300000											Q13418_ILK_HUMAN	ILK	1	1	25000
	P12532_KCRU_HUMAN	CKMT1A	1	1	24000				P22102_PUR2_HUMAN	GART	3	3	110000											Q9H7D7_WDR26_HUMAN	WDR26	1	1	65000
	Q9NY91_SC5A4_HUMAN	SLC5A4	1	1	280000				Q96EK5_KBP_HUMAN	KIAA1279	3	3	320000											Q96RU2_UBP28_HUMAN	USP28	1	1	14000
	Q9BSJ8_ESYT1_HUMAN	ESYT1	1	1	5700				P04075_ALDOA_HUMAN	ALDOA	3	3	390000											Q9Y2X7_GIT1_HUMAN	GIT1	1	1	39000
	A0A087X1U7_A0A087X1U7_HUMAN	CFAP45	1	1	93000				P05141_ADT2_HUMAN	SLC25A5	3	3	3500000											Q9H936_GHC1_HUMAN	SLC25A22	1	1	83000
	P08579_RU2B_HUMAN	SNRPB2	1	1	46000				Q12904_AIMP1_HUMAN	AIMP1	3	3	460000											Q8WWM7_ATX2L_HUMAN	ATXN2L	1	1	70000
	Q00535_CDK5_HUMAN	CDK5	1	1	130000				Q92615_LAR4B_HUMAN	LARP4B	3	3	60000											Q9UMN6_KMT2B_HUMAN	KMT2B	1	1	85000
	Q1MSJ5_CSPP1_HUMAN	CSPP1	1	1	82000				P28799_GRN_HUMAN	GRN	3	3	2200000											Q96AY3_FKB10_HUMAN	FKBP10	1	1	72000
	P01023_A2MG_HUMAN	A2M	1	1	190000				Q9BPW8_NIPS1_HUMAN	NIPSNAP1	3	3	250000											Q96QE3_ATAD5_HUMAN	ATAD5	1	1	8300
	A0AVT1_UBA6_HUMAN	UBA6	1	1	51000				Q6PI48_SYDM_HUMAN	DARS2	3	3	390000											Q9NW64_RBM22_HUMAN	RBM22	1	1	67000
	A0A087WSY6_A0A087WSY6_HUMAN	IGKV3D-15	1	1	110000				Q9H307_PININ_HUMAN	PNN	3	3	400000											Q08170_SRSF4_HUMAN	SRSF4	1	1	99000
	Q9HCY8_S10AE_HUMAN	S100A14	1	1	4600				IGKC_MOUSE		3	3	1000000											Q9Y4F1_FARP1_HUMAN	FARP1	1	1	220000
	Q15477_SKIV2_HUMAN	SKIV2L	1	1	10000				P58107_EPIPL_HUMAN	EPPK1	3	3	310000											Q96QG7_MTMR9_HUMAN	MTMR9	1	1	44000
	Q01081_U2AF1_HUMAN	U2AF1	1	1	190000				Q00535_CDK5_HUMAN	CDK5	3	3	310000											Q8WWF6_DNJB3_HUMAN	DNAJB3	1	1	290000
	Q92844_TANK_HUMAN	TANK	1	1	13000				P46013_KI67_HUMAN	MKI67	3	3	260000											Q8TEB1_DCA11_HUMAN	DCAF11	1	1	34000
	Q9H078_CLPB_HUMAN	CLPB	1	1	650000				P46060_RAGP1_HUMAN	RANGAP1	3	3	180000											Q13144_EI2BE_HUMAN	EIF2B5	1	1	120000
	Q9Y5F6_PCDGM_HUMAN	PCDHGC5	1	1	360000				Q658Y4_F91A1_HUMAN	FAM91A1	3	3	160000											Q96GA7_SDSL_HUMAN	SDSL	1	1	100000
	Q5C9Z4_NOM1_HUMAN	NOM1	1	1	3500				P00338_LDHA_HUMAN	LDHA	3	3	810000											Q9UN37_VPS4A_HUMAN	VPS4A	1	1	130000
	Q9UQ35_SRRM2_HUMAN	SRRM2	1	1	150000				Q9Y4W2_LAS1L_HUMAN	LAS1L	3	3	130000											Q27J81_INF2_HUMAN	INF2	1	1	6200
	Q01469_FABP5_HUMAN	FABP5	1	1	65000				Q13085_ACACA_HUMAN	ACACA	3	3	150000											O15111_IKKA_HUMAN	CHUK	1	1	29000
	O43615_TIM44_HUMAN	TIMM44	1	1	52000				P23526_SAHH_HUMAN	AHCY	3	3	560000											Q6IN85_P4R3A_HUMAN	SMEK1	1	1	35000
	O00151_PDLI1_HUMAN	PDLIM1	1	1	21000				Q14008_CKAP5_HUMAN	CKAP5	3	3	61000											O95239_KIF4A_HUMAN	KIF4A	1	1	8500
	Q8N766_EMC1_HUMAN	EMC1	1	1	530000				Q9H3S7_PTN23_HUMAN	PTPN23	3	3	130000											Q08AF3_SLFN5_HUMAN	SLFN5	1	1	51000
	O75323_NIPS2_HUMAN	GBAS	1	1	43000				Q9NSD9_SYFB_HUMAN	FARSB	3	3	230000											Q9ULG1_INO80_HUMAN	INO80	1	1	4300
	Q8NFI3_ENASE_HUMAN	ENGASE	1	1	27000				Q8TEQ6_GEMI5_HUMAN	GEMIN5	3	3	120000											O43823_AKAP8_HUMAN	AKAP8	1	1	74000
	Q02218_ODO1_HUMAN	OGDH	1	1	5700				P39023_RL3_HUMAN	RPL3	3	3	360000											IGHG_RABIT		1	1	200000
	P49770_EI2BB_HUMAN	EIF2B2	1	1	5000				Q13813_SPTN1_HUMAN	SPTAN1	3	3	110000											Q9UG63_ABCF2_HUMAN	ABCF2	1	1	30000
	Q9Y2Z0_SUGT1_HUMAN	SUGT1	1	1	27000				Q14152_EIF3A_HUMAN	EIF3A	3	3	65000											Q70EL4_UBP43_HUMAN	USP43	1	1	35000
	Q9NYC9_DYH9_HUMAN	DNAH9	1	1	460000				Q12906_ILF3_HUMAN	ILF3	3	3	200000											O75190_DNJB6_HUMAN	DNAJB6	1	1	180000
	P00387_NB5R3_HUMAN	CYB5R3	1	1	32000				P62241_RS8_HUMAN	RPS8	3	3	710000											Q5JPH6_SYEM_HUMAN	EARS2	1	1	45000
	Q6PGP7_TTC37_HUMAN	TTC37	1	1	13000				P14735_IDE_HUMAN	IDE	3	3	110000											Q13838_DX39B_HUMAN	DDX39B	1	1	21000
	Q13409_DC1I2_HUMAN	DYNC1I2	1	1	30000				Q9Y5B9_SP16H_HUMAN	SUPT16H	3	3	180000											Q6UB99_ANR11_HUMAN	ANKRD11	1	1	66000
	P80419_HV322_HUMAN		1	1	29000				Q12789_TF3C1_HUMAN	GTF3C1	3	3	120000											P22105_TENX_HUMAN	TNXB	1	1	27000
	Q92576_PHF3_HUMAN	PHF3	1	1	5800				P51991_ROA3_HUMAN	HNRNPA3	3	3	440000											P04632_CPNS1_HUMAN	CAPNS1	1	1	50000
	P50225_ST1A1_HUMAN	SULT1A1	1	1	16000				P14625_ENPL_HUMAN	HSP90B1	3	3	2100000											Q6P996_PDXD1_HUMAN	PDXDC1	1	1	69000
	Q9C030_TRIM6_HUMAN	TRIM6	1	1	130000				Q07666_KHDR1_HUMAN	KHDRBS1	3	3	1500000											P60891_PRPS1_HUMAN	PRPS1	1	1	65000
									Q9Y277_VDAC3_HUMAN	VDAC3	3	3	250000											Q9UBK7_RBL2A_HUMAN	RABL2A	1	1	6400
									P62805_H4_HUMAN	HIST1H4A	3	3	970000											Q6NXE6_ARMC6_HUMAN	ARMC6	1	1	35000
									Q15517_CDSN_HUMAN	CDSN	3	3	470000											Q8TDX7_NEK7_HUMAN	NEK7	1	1	74000
									Q13242_SRSF9_HUMAN	SRSF9	3	3	330000											P20849_CO9A1_HUMAN	COL9A1	1	1	100000
									P25788_PSA3_HUMAN	PSMA3	3	3	510000											Q9BXB5_OSB10_HUMAN	OSBPL10	1	1	27000
									O15027_SC16A_HUMAN	SEC16A	3	3	1300000											Q14204_DYHC1_HUMAN	DYNC1H1	64	64	7100000
									Q13435_SF3B2_HUMAN	SF3B2	3	3	220000											X5GXS8_9MONO		47	156	2400000000
									Q8NI36_WDR36_HUMAN	WDR36	3	3	95000											P27708_PYR1_HUMAN	CAD	41	41	15000000
									O14744_ANM5_HUMAN	PRMT5	3	3	340000											Q00610_CLH1_HUMAN	CLTC	40	42	10000000
									P10515_ODP2_HUMAN	DLAT	3	3	70000											P53621_COPA_HUMAN	COPA	38	40	11000000
									Q02880_TOP2B_HUMAN	TOP2B	3	3	140000											P38646_GRP75_HUMAN	HSPA9	33	53	100000000
									P55060_XPO2_HUMAN	CSE1L	3	3	260000											Q9P2J5_SYLC_HUMAN	LARS	32	32	12000000
									P40938_RFC3_HUMAN	RFC3	2	4	230000											Q08211_DHX9_HUMAN	DHX9	30	32	9700000
									P12532_KCRU_HUMAN	CKMT1A	2	3	44000											P33993_MCM7_HUMAN	MCM7	29	36	25000000
									Q14568_HS902_HUMAN	HSP90AA2	2	3	1900000											P42704_LPPRC_HUMAN	LRPPRC	29	30	4500000
									P05388_RLA0_HUMAN	RPLP0	2	3	280000											P07814_SYEP_HUMAN	EPRS	28	30	11000000
									Q13283_G3BP1_HUMAN	G3BP1	2	3	380000											P41252_SYIC_HUMAN	IARS	27	28	7900000
									Q14137_BOP1_HUMAN	BOP1	2	3	110000											P21333_FLNA_HUMAN	FLNA	25	26	2900000
									P62995_TRA2B_HUMAN	TRA2B	2	2	220000											P33992_MCM5_HUMAN	MCM5	25	25	13000000
									Q01844_EWS_HUMAN	EWSR1	2	2	240000											P54886_P5CS_HUMAN	ALDH18A1	24	31	9000000
									Q9Y3F4_STRAP_HUMAN	STRAP	2	2	140000											P11021_GRP78_HUMAN	HSPA5	24	25	26000000
									P26368_U2AF2_HUMAN	U2AF2	2	2	54000											Q9Y2L1_RRP44_HUMAN	DIS3	23	23	6900000
									P24928_RPB1_HUMAN	POLR2A	2	2	63000											P25205_MCM3_HUMAN	MCM3	22	24	5100000
									Q12800_TFCP2_HUMAN	TFCP2	2	2	140000											P49327_FAS_HUMAN	FASN	22	22	1900000
									Q9HCS7_SYF1_HUMAN	XAB2	2	2	86000											Q92616_GCN1L_HUMAN	GCN1L1	21	22	1600000
									O14818_PSA7_HUMAN	PSMA7	2	2	710000											P46821_MAP1B_HUMAN	MAP1B	21	21	2800000
									Q9HAV4_XPO5_HUMAN	XPO5	2	2	28000											P11586_C1TC_HUMAN	MTHFD1	21	21	6100000
									O60841_IF2P_HUMAN	EIF5B	2	2	140000											Q86VP6_CAND1_HUMAN	CAND1	21	21	2800000
									P67809_YBOX1_HUMAN	YBX1	2	2	110000											Q71U36_TBA1A_HUMAN	TUBA1A	20	46	190000000
									Q9BUJ2_HNRL1_HUMAN	HNRNPUL1	2	2	210000											P11142_HSP7C_HUMAN	HSPA8	20	21	16000000
									Q3KQU3_MA7D1_HUMAN	MAP7D1	2	2	150000											P43243_MATR3_HUMAN	MATR3	20	21	5000000
									Q9HCY8_S10AE_HUMAN	S100A14	2	2	88000											Q13885_TBB2A_HUMAN	TUBB2A	19	45	220000000
									P55209_NP1L1_HUMAN	NAP1L1	2	2	95000											P08243_ASNS_HUMAN	ASNS	19	24	13000000
									IGHM_MOUSE	Igh-6	2	2	180000											P25705_ATPA_HUMAN	ATP5A1	19	23	12000000
									P27824_CALX_HUMAN	CANX	2	2	82000											P52272_HNRPM_HUMAN	HNRNPM	19	22	13000000
									Q7L2E3_DHX30_HUMAN	DHX30	2	2	35000											Q14697_GANAB_HUMAN	GANAB	19	19	4500000
									P01620_KV302_HUMAN		2	2	410000											P47897_SYQ_HUMAN	QARS	19	19	3000000
									P62191_PRS4_HUMAN	PSMC1	2	2	61000											P08107_HSP71_HUMAN	HSPA1A	18	31	130000000
									O75152_ZC11A_HUMAN	ZC3H11A	2	2	130000											Q13263_TIF1B_HUMAN	TRIM28	18	20	8900000
									P12814_ACTN1_HUMAN	ACTN1	2	2	81000											Q08J23_NSUN2_HUMAN	NSUN2	18	18	6300000
									P53396_ACLY_HUMAN	ACLY	2	2	120000											P49588_SYAC_HUMAN	AARS	17	19	4800000
									P25685_DNJB1_HUMAN	DNAJB1	2	2	78000											Q14566_MCM6_HUMAN	MCM6	17	19	15000000
									Q14980_NUMA1_HUMAN	NUMA1	2	2	160000											P09874_PARP1_HUMAN	PARP1	17	17	3600000
									P55265_DSRAD_HUMAN	ADAR	2	2	150000											P49411_EFTU_HUMAN	TUFM	16	20	14000000
									Q7Z7K6_CENPV_HUMAN	CENPV	2	2	170000											Q16822_PCKGM_HUMAN	PCK2	16	17	6000000
									O60343_TBCD4_HUMAN	TBC1D4	2	2	110000											Q9Y265_RUVB1_HUMAN	RUVBL1	16	17	6200000
									P17661_DESM_HUMAN	DES	2	2	6200000											P06576_ATPB_HUMAN	ATP5B	16	16	2700000
									P06744_G6PI_HUMAN	GPI	2	2	35000											O95831_AIFM1_HUMAN	AIFM1	16	16	5800000
									Q14C86_GAPD1_HUMAN	GAPVD1	2	2	110000											Q9NZI8_IF2B1_HUMAN	IGF2BP1	15	19	12000000
									IGHG3_MOUSE		2	2	290000											Q58FF7_H90B3_HUMAN	HSP90AB3P	15	18	37000000
									Q15717_ELAV1_HUMAN	ELAVL1	2	2	370000											P62258_1433E_HUMAN	YWHAE	15	18	13000000
									Q14103_HNRPD_HUMAN	HNRNPD	2	2	99000											P54136_SYRC_HUMAN	RARS	15	15	3800000
									P35749_MYH11_HUMAN	MYH11	2	2	140000											P14868_SYDC_HUMAN	DARS	15	15	4000000
									Q07157_ZO1_HUMAN	TJP1	2	2	200000											Q9Y285_SYFA_HUMAN	FARSA	14	16	8500000
									P16615_AT2A2_HUMAN	ATP2A2	2	2	210000											Q96P70_IPO9_HUMAN	IPO9	14	14	2400000
									P41219_PERI_HUMAN	PRPH	2	2	3300000											O43175_SERA_HUMAN	PHGDH	13	17	23000000
									Q99829_CPNE1_HUMAN	CPNE1	2	2	36000											P33991_MCM4_HUMAN	MCM4	13	15	2300000
									P42167_LAP2B_HUMAN	TMPO	2	2	170000											P48444_COPD_HUMAN	ARCN1	13	14	4000000
									P55072_TERA_HUMAN	VCP	2	2	25000											Q93008_USP9X_HUMAN	USP9X	13	14	1400000
									P46087_NOP2_HUMAN	NOP2	2	2	170000											Q9Y3Z3_SAMH1_HUMAN	SAMHD1	13	13	2300000
									Q9Y316_MEMO1_HUMAN	MEMO1	2	2	59000											A5YKK6_CNOT1_HUMAN	CNOT1	13	13	920000
									Q9UHX1_PUF60_HUMAN	PUF60	2	2	42000											P22626_ROA2_HUMAN	HNRNPA2B1	12	16	5300000
									IgG1b_bovine		2	2	150000											P43490_NAMPT_HUMAN	NAMPT	12	15	24000000
									Q15738_NSDHL_HUMAN	NSDHL	2	2	110000											P23396_RS3_HUMAN	RPS3	12	15	5500000
									P50991_TCPD_HUMAN	CCT4	2	2	86000											P68104_EF1A1_HUMAN	EEF1A1	12	14	11000000
									Q13155_AIMP2_HUMAN	AIMP2	2	2	130000											P17812_PYRG1_HUMAN	CTPS1	12	12	8500000
									P18074_ERCC2_HUMAN	ERCC2	2	2	90000											P11940_PABP1_HUMAN	PABPC1	12	12	3100000
									O95340_PAPS2_HUMAN	PAPSS2	2	2	130000											O00425_IF2B3_HUMAN	IGF2BP3	12	12	3000000
									Q14315_FLNC_HUMAN	FLNC	2	2	110000											Q14315_FLNC_HUMAN	FLNC	12	12	630000
									B7ZW38_HNRC3_HUMAN	HNRNPCL3	2	2	1100000											P10809_CH60_HUMAN	HSPD1	12	12	2200000
									Q8WWQ0_PHIP_HUMAN	PHIP	2	2	15000											Q12931_TRAP1_HUMAN	TRAP1	12	12	2500000
									Q5T9A4_ATD3B_HUMAN	ATAD3B	2	2	100000											O43143_DHX15_HUMAN	DHX15	12	12	1400000
									Q9UNX4_WDR3_HUMAN	WDR3	2	2	32000											Q9NSD9_SYFB_HUMAN	FARSB	12	12	2000000
									P35249_RFC4_HUMAN	RFC4	2	2	210000											P11177_ODPB_HUMAN	PDHB	11	13	3200000
									Q8N3C0_ASCC3_HUMAN	ASCC3	2	2	140000											P56192_SYMC_HUMAN	MARS	11	12	1200000
									Q9H8H0_NOL11_HUMAN	NOL11	2	2	120000											Q96QK1_VPS35_HUMAN	VPS35	11	11	3600000
									Q13148_TADBP_HUMAN	TARDBP	2	2	220000											Q5JTZ9_SYAM_HUMAN	AARS2	11	11	2300000
									Q8NI27_THOC2_HUMAN	THOC2	2	2	33000											P49736_MCM2_HUMAN	MCM2	11	11	1600000
									P42285_SK2L2_HUMAN	SKIV2L2	2	2	570000											P11216_PYGB_HUMAN	PYGB	11	11	3600000
									Q15758_AAAT_HUMAN	SLC1A5	2	2	52000											P34931_HS71L_HUMAN	HSPA1L	10	26	120000000
									Q7Z3K3_POGZ_HUMAN	POGZ	2	2	73000											P08238_HS90B_HUMAN	HSP90AB1	10	22	81000000
									Q15436_SC23A_HUMAN	SEC23A	2	2	79000											P13639_EF2_HUMAN	EEF2	10	12	2300000
									Q93008_USP9X_HUMAN	USP9X	2	2	290000											P61978_HNRPK_HUMAN	HNRNPK	10	12	2800000
									P13797_PLST_HUMAN	PLS3	2	2	110000											Q58FF8_H90B2_HUMAN	HSP90AB2P	10	12	47000000
									P61626_LYSC_HUMAN	LYZ	2	2	290000											P52292_IMA1_HUMAN	KPNA2	10	11	1700000
									P25786_PSA1_HUMAN	PSMA1	2	2	210000											O95163_ELP1_HUMAN	IKBKAP	10	11	1800000
									P51116_FXR2_HUMAN	FXR2	2	2	110000											P12235_ADT1_HUMAN	SLC25A4	10	11	8700000
									Q9Y295_DRG1_HUMAN	DRG1	2	2	110000											P07355_ANXA2_HUMAN	ANXA2	10	10	1100000
									Q13595_TRA2A_HUMAN	TRA2A	2	2	150000											P32322_P5CR1_HUMAN	PYCR1	10	10	2800000
									O14929_HAT1_HUMAN	HAT1	2	2	96000											P04350_TBB4A_HUMAN	TUBB4A	9	15	41000000
									Q13045_FLII_HUMAN	FLII	2	2	60000											P22314_UBA1_HUMAN	UBA1	9	10	460000
									Q14126_DSG2_HUMAN	DSG2	2	2	52000											P46940_IQGA1_HUMAN	IQGAP1	9	10	1400000
									P09493_TPM1_HUMAN	TPM1	2	2	420000											Q00325_MPCP_HUMAN	SLC25A3	9	10	5600000
									Q13642_FHL1_HUMAN	FHL1	2	2	680000											P61221_ABCE1_HUMAN	ABCE1	9	9	1900000
									P50225_ST1A1_HUMAN	SULT1A1	2	2	36000											P49368_TCPG_HUMAN	CCT3	9	9	1600000
									Q93009_UBP7_HUMAN	USP7	2	2	36000											Q9Y678_COPG1_HUMAN	COPG1	9	9	780000
									Q9UNN5_FAF1_HUMAN	FAF1	2	2	56000											Q92841_DDX17_HUMAN	DDX17	9	9	3000000
									Q15637_SF01_HUMAN	SF1	2	2	10000											P78371_TCPB_HUMAN	CCT2	9	9	550000
									Q15393_SF3B3_HUMAN	SF3B3	2	2	180000											P04844_RPN2_HUMAN	RPN2	9	9	1200000
									Q8TD19_NEK9_HUMAN	NEK9	2	2	73000											P09211_GSTP1_HUMAN	GSTP1	8	11	6200000
									P15311_EZRI_HUMAN	EZR	2	2	67000											P07900_HS90A_HUMAN	HSP90AA1	8	9	24000000
									P16403_H12_HUMAN	HIST1H1C	2	2	510000											P30153_2AAA_HUMAN	PPP2R1A	8	9	2100000
									Q15366_PCBP2_HUMAN	PCBP2	2	2	360000											O00154_BACH_HUMAN	ACOT7	8	9	2300000
									IgG1_bovine		2	2	820000											P31946_1433B_HUMAN	YWHAB	8	9	7800000
									P13667_PDIA4_HUMAN	PDIA4	2	2	82000											P17987_TCPA_HUMAN	TCP1	8	8	1400000
									Q8N163_CCAR2_HUMAN	CCAR2	2	2	22000											Q12788_TBL3_HUMAN	TBL3	8	8	750000
									P43307_SSRA_HUMAN	SSR1	2	2	270000											P45974_UBP5_HUMAN	USP5	8	8	670000
									O14979_HNRDL_HUMAN	HNRNPDL	2	2	390000											P08670_VIME_HUMAN	VIM	8	8	980000
									O75369_FLNB_HUMAN	FLNB	2	2	75000											Q13085_ACACA_HUMAN	ACACA	8	8	1300000
									Q53GT1_KLH22_HUMAN	KLHL22	2	2	73000											Q86X55_CARM1_HUMAN	CARM1	8	8	1200000
									Q9UKV3_ACINU_HUMAN	ACIN1	2	2	140000											P17844_DDX5_HUMAN	DDX5	8	8	1000000
									O15160_RPAC1_HUMAN	POLR1C	2	2	400000											Q13509_TBB3_HUMAN	TUBB3	7	18	110000000
									Q99832_TCPH_HUMAN	CCT7	2	2	150000											P63104_1433Z_HUMAN	YWHAZ	7	9	7700000
									P01857_IGHG1_HUMAN	IGHG1	2	2	430000											Q96FW1_OTUB1_HUMAN	OTUB1	7	8	4400000
									Q14651_PLSI_HUMAN	PLS1	2	2	120000											O75150_BRE1B_HUMAN	RNF40	7	8	650000
									P52948_NUP98_HUMAN	NUP98	2	2	140000											Q15233_NONO_HUMAN	NONO	7	8	1400000
									P46977_STT3A_HUMAN	STT3A	2	2	190000											Q00839_HNRPU_HUMAN	HNRNPU	7	7	1700000
									Q16629_SRSF7_HUMAN	SRSF7	2	2	400000											O14980_XPO1_HUMAN	XPO1	7	7	720000
									O95819_M4K4_HUMAN	MAP4K4	2	2	3200000											P31943_HNRH1_HUMAN	HNRNPH1	7	7	2400000
									Q9NYF8_BCLF1_HUMAN	BCLAF1	2	2	110000											P07195_LDHB_HUMAN	LDHB	7	7	1900000
									Q9UN86_G3BP2_HUMAN	G3BP2	1	2	15000											P12956_XRCC6_HUMAN	XRCC6	7	7	450000
									Q9HCE1_MOV10_HUMAN	MOV10	1	2	20000											P54652_HSP72_HUMAN	HSPA2	7	7	7300000
									Q16650_TBR1_HUMAN	TBR1	1	2	720000											P20700_LMNB1_HUMAN	LMNB1	7	7	840000
									A1L0T0_ILVBL_HUMAN	ILVBL	1	1	50000											P63244_GBLP_HUMAN	GNB2L1	7	7	3500000
									Q15061_WDR43_HUMAN	WDR43	1	1	13000											P30101_PDIA3_HUMAN	PDIA3	7	7	820000
									P16152_CBR1_HUMAN	CBR1	1	1	18000											Q9H9B4_SFXN1_HUMAN	SFXN1	7	7	2000000
									P67775_PP2AA_HUMAN	PPP2CA	1	1	85000											Q9H4B7_TBB1_HUMAN	TUBB1	6	15	72000000
									Q6UWP8_SBSN_HUMAN	SBSN	1	1	210000											Q13151_ROA0_HUMAN	HNRNPA0	6	8	2800000
									B4DY08_B4DY08_HUMAN	HNRNPC	1	1	65000											P48643_TCPE_HUMAN	CCT5	6	8	700000
									Q01130_SRSF2_HUMAN	SRSF2	1	1	63000											P08195_4F2_HUMAN	SLC3A2	6	6	420000
									P12236_ADT3_HUMAN	SLC25A6	1	1	260000											P14618_KPYM_HUMAN	PKM	6	6	710000
									Q8N1G4_LRC47_HUMAN	LRRC47	1	1	21000											Q99729_ROAA_HUMAN	HNRNPAB	6	6	1600000
									Q9Y4P3_TBL2_HUMAN	TBL2	1	1	250000											IGKC_MOUSE		6	6	16000000
									P05023_AT1A1_HUMAN	ATP1A1	1	1	42000											Q15365_PCBP1_HUMAN	PCBP1	6	6	1200000
									P33778_H2B1B_HUMAN	HIST1H2BB	1	1	190000											Q14974_IMB1_HUMAN	KPNB1	6	6	710000
									P04908_H2A1B_HUMAN	HIST1H2AB	1	1	9900											Q07666_KHDR1_HUMAN	KHDRBS1	6	6	10000000
									H7BZJ3_H7BZJ3_HUMAN	PDIA3	1	1	180000											O75083_WDR1_HUMAN	WDR1	6	6	1400000
									Q9UBC5_MYO1A_HUMAN	MYO1A	1	1	48000											P50225_ST1A1_HUMAN	SULT1A1	6	6	910000
									Q02241_KIF23_HUMAN	KIF23	1	1	97000											P31942_HNRH3_HUMAN	HNRNPH3	5	8	1300000
									P40939_ECHA_HUMAN	HADHA	1	1	35000											Q8NHW5_RLA0L_HUMAN	RPLP0P6	5	7	3500000
									P61163_ACTZ_HUMAN	ACTR1A	1	1	31000											P40227_TCPZ_HUMAN	CCT6A	5	6	1100000
									P55795_HNRH2_HUMAN	HNRNPH2	1	1	35000											O76003_GLRX3_HUMAN	GLRX3	5	6	360000
									Q8TAQ2_SMRC2_HUMAN	SMARCC2	1	1	19000											P62736_ACTA_HUMAN	ACTA2	5	6	850000
									Q8IX18_DHX40_HUMAN	DHX40	1	1	110000											P12004_PCNA_HUMAN	PCNA	5	5	1400000
									Q08379_GOGA2_HUMAN	GOLGA2	1	1	48000											P61981_1433G_HUMAN	YWHAG	5	5	3400000
									Q99613_EIF3C_HUMAN	EIF3C	1	1	58000											O15523_DDX3Y_HUMAN	DDX3Y	5	5	510000
									P41222_PTGDS_HUMAN	PTGDS	1	1	29000											Q9Y4W2_LAS1L_HUMAN	LAS1L	5	5	470000
									P04004_VTNC_HUMAN	VTN	1	1	20000											Q12904_AIMP1_HUMAN	AIMP1	5	5	1600000
									Q08945_SSRP1_HUMAN	SSRP1	1	1	6800											P06748_NPM_HUMAN	NPM1	5	5	1500000
									Q969X6_CIR1A_HUMAN	CIRH1A	1	1	49000											P50990_TCPQ_HUMAN	CCT8	5	5	540000
									P34896_GLYC_HUMAN	SHMT1	1	1	67000											P07910_HNRPC_HUMAN	HNRNPC	5	5	13000000
									Q9Y2P8_RCL1_HUMAN	RCL1	1	1	70000											P60842_IF4A1_HUMAN	EIF4A1	5	5	630000
									Q58FG0_HS905_HUMAN	HSP90AA5P	1	1	56000											P35579_MYH9_HUMAN	MYH9	5	5	200000
									P42694_HELZ_HUMAN	HELZ	1	1	20000											P35606_COPB2_HUMAN	COPB2	5	5	280000
									Q7Z2Z2_ETUD1_HUMAN	EFTUD1	1	1	10000											P22102_PUR2_HUMAN	GART	5	5	300000
									P68371_TBB4B_HUMAN	TUBB4B	1	1	7200000											Q14980_NUMA1_HUMAN	NUMA1	5	5	320000
									Q92945_FUBP2_HUMAN	KHSRP	1	1	120000											P00338_LDHA_HUMAN	LDHA	5	5	950000
									Q9NYH9_UTP6_HUMAN	UTP6	1	1	60000											Q6P2E9_EDC4_HUMAN	EDC4	5	5	190000
									Q9BVA1_TBB2B_HUMAN	TUBB2B	1	1	530000											P07437_TBB5_HUMAN	TUBB	4	10	60000000
									Q96N67_DOCK7_HUMAN	DOCK7	1	1	94000											IGH1M_MOUSE	Ighg1	4	7	2900000
									Q6PIW4_FIGL1_HUMAN	FIGNL1	1	1	110000											P17858_PFKAL_HUMAN	PFKL	4	5	360000
									P12273_PIP_HUMAN	PIP	1	1	55000											P14866_HNRPL_HUMAN	HNRNPL	4	5	540000
									O00170_AIP_HUMAN	AIP	1	1	94000											P26599_PTBP1_HUMAN	PTBP1	4	5	220000
									O95376_ARI2_HUMAN	ARIH2	1	1	52000											Q3ZCQ8_TIM50_HUMAN	TIMM50	4	4	1200000
									P48681_NEST_HUMAN	NES	1	1	17000											P35249_RFC4_HUMAN	RFC4	4	4	610000
									Q15797_SMAD1_HUMAN	SMAD1	1	1	60000											Q9BUJ2_HNRL1_HUMAN	HNRNPUL1	4	4	260000
									P18124_RL7_HUMAN	RPL7	1	1	160000											P52597_HNRPF_HUMAN	HNRNPF	4	4	840000
									P62081_RS7_HUMAN	RPS7	1	1	7600											Q99832_TCPH_HUMAN	CCT7	4	4	160000
									Q9H0H5_RGAP1_HUMAN	RACGAP1	1	1	67000											P55060_XPO2_HUMAN	CSE1L	4	4	250000
									Q15007_FL2D_HUMAN	WTAP	1	1	8400											P51991_ROA3_HUMAN	HNRNPA3	4	4	920000
									P00558_PGK1_HUMAN	PGK1	1	1	66000											P28799_GRN_HUMAN	GRN	4	4	3500000
									P06312_KV401_HUMAN	IGKV4-1	1	1	790000											P05141_ADT2_HUMAN	SLC25A5	4	4	6600000
									Q99459_CDC5L_HUMAN	CDC5L	1	1	56000											P06733_ENOA_HUMAN	ENO1	4	4	250000
									Q5VYK3_ECM29_HUMAN	ECM29	1	1	9200											Q92734_TFG_HUMAN	TFG	4	4	890000
									P78347_GTF2I_HUMAN	GTF2I	1	1	46000											Q5BKZ1_ZN326_HUMAN	ZNF326	4	4	220000
									Q9NSI6_BRWD1_HUMAN	BRWD1	1	1	9400											P46109_CRKL_HUMAN	CRKL	4	4	310000
									Q9Y3I0_RTCB_HUMAN	RTCB	1	1	6200											P23246_SFPQ_HUMAN	SFPQ	4	4	450000
									Q99798_ACON_HUMAN	ACO2	1	1	270000											Q13435_SF3B2_HUMAN	SF3B2	4	4	450000
									Q00577_PURA_HUMAN	PURA	1	1	23000											Q32P51_RA1L2_HUMAN	HNRNPA1L2	4	4	490000
									P46109_CRKL_HUMAN	CRKL	1	1	15000											O95433_AHSA1_HUMAN	AHSA1	4	4	290000
									P52732_KIF11_HUMAN	KIF11	1	1	40000											P07237_PDIA1_HUMAN	P4HB	4	4	290000
									Q9UJZ1_STML2_HUMAN	STOML2	1	1	21000											P13010_XRCC5_HUMAN	XRCC5	4	4	190000
									Q13136_LIPA1_HUMAN	PPFIA1	1	1	53000											IgG1_bovine		4	4	1700000
									O14617_AP3D1_HUMAN	AP3D1	1	1	9100											P14625_ENPL_HUMAN	HSP90B1	4	4	5300000
									Q15796_SMAD2_HUMAN	SMAD2	1	1	47000											P10515_ODP2_HUMAN	DLAT	4	4	170000
									O75934_SPF27_HUMAN	BCAS2	1	1	19000											Q9UHX1_PUF60_HUMAN	PUF60	4	4	330000
									O60231_DHX16_HUMAN	DHX16	1	1	16000											Q9UKM9_RALY_HUMAN	RALY	4	4	540000
									Q01082_SPTB2_HUMAN	SPTBN1	1	1	37000											IgG2a_bovine		4	4	1400000
									P82933_RT09_HUMAN	MRPS9	1	1	15000											P01834_IGKC_HUMAN	IGKC	3	5	560000
									Q96HS1_PGAM5_HUMAN	PGAM5	1	1	230000											Q8TEM1_PO210_HUMAN	NUP210	3	4	85000
									Q02539_H11_HUMAN	HIST1H1A	1	1	430000											Q9Y5A9_YTHD2_HUMAN	YTHDF2	3	4	700000
									Q16630_CPSF6_HUMAN	CPSF6	1	1	51000											IGHM_MOUSE	Igh-6	3	4	430000
									Q9NY61_AATF_HUMAN	AATF	1	1	43000											P05388_RLA0_HUMAN	RPLP0	3	4	510000
									Q13409_DC1I2_HUMAN	DYNC1I2	1	1	63000											P62987_RL40_HUMAN	UBA52	3	4	5400000
									P50395_GDIB_HUMAN	GDI2	1	1	72000											P55265_DSRAD_HUMAN	ADAR	3	3	240000
									P14678_RSMB_HUMAN	SNRPB	1	1	28000											P08865_RSSA_HUMAN	RPSA	3	3	1100000
									Q04726_TLE3_HUMAN	TLE3	1	1	75000											P31040_SDHA_HUMAN	SDHA	3	3	350000
									P18669_PGAM1_HUMAN	PGAM1	1	1	39000											P29692_EF1D_HUMAN	EEF1D	3	3	320000
									P08559_ODPA_HUMAN	PDHA1	1	1	61000											O60506_HNRPQ_HUMAN	SYNCRIP	3	3	200000
									Q02218_ODO1_HUMAN	OGDH	1	1	6200											O00571_DDX3X_HUMAN	DDX3X	3	3	220000
									P52294_IMA5_HUMAN	KPNA1	1	1	130000											P16152_CBR1_HUMAN	CBR1	3	3	190000
									O75150_BRE1B_HUMAN	RNF40	1	1	70000											P50454_SERPH_HUMAN	SERPINH1	3	3	200000
									P49959_MRE11_HUMAN	MRE11A	1	1	71000											P60709_ACTB_HUMAN	ACTB	3	3	1100000
									Q9H857_NT5D2_HUMAN	NT5DC2	1	1	33000											Q15424_SAFB1_HUMAN	SAFB	3	3	120000
									Q16352_AINX_HUMAN	INA	1	1	3500000											Q8N1G4_LRC47_HUMAN	LRRC47	3	3	170000
									P40925_MDHC_HUMAN	MDH1	1	1	50000											P52907_CAZA1_HUMAN	CAPZA1	3	3	290000
									Q9NVV4_PAPD1_HUMAN	MTPAP	1	1	100000											Q9NT62_ATG3_HUMAN	ATG3	3	3	190000
									Q9BZF1_OSBL8_HUMAN	OSBPL8	1	1	11000											P04406_G3P_HUMAN	GAPDH	3	3	790000
									Q6ZSR9_YJ005_HUMAN		1	1	15000											P55209_NP1L1_HUMAN	NAP1L1	3	3	1400000
									P19387_RPB3_HUMAN	POLR2C	1	1	88000											Q9UNN5_FAF1_HUMAN	FAF1	3	3	210000
									Q01469_FABP5_HUMAN	FABP5	1	1	290000											P52294_IMA5_HUMAN	KPNA1	3	3	370000
									Q8IXT5_RB12B_HUMAN	RBM12B	1	1	21000											IGHG3_MOUSE		3	3	750000
									P08579_RU2B_HUMAN	SNRPB2	1	1	64000											Q9Y316_MEMO1_HUMAN	MEMO1	3	3	170000
									P63151_2ABA_HUMAN	PPP2R2A	1	1	78000											O14744_ANM5_HUMAN	PRMT5	3	3	340000
									Q16695_H31T_HUMAN	HIST3H3	1	1	260000											Q15758_AAAT_HUMAN	SLC1A5	3	3	120000
									Q09161_NCBP1_HUMAN	NCBP1	1	1	34000											Q53GT1_KLH22_HUMAN	KLHL22	3	3	120000
									Q04637_IF4G1_HUMAN	EIF4G1	1	1	23000											Q92945_FUBP2_HUMAN	KHSRP	3	3	170000
									P07602_SAP_HUMAN	PSAP	1	1	16000											Q07955_SRSF1_HUMAN	SRSF1	3	3	340000
									P34932_HSP74_HUMAN	HSPA4	1	1	49000											O14979_HNRDL_HUMAN	HNRNPDL	3	3	490000
									Q9NYK5_RM39_HUMAN	MRPL39	1	1	14000											Q14651_PLSI_HUMAN	PLS1	3	3	180000
									Q9Y2X7_GIT1_HUMAN	GIT1	1	1	59000											P53396_ACLY_HUMAN	ACLY	3	3	170000
									P41743_KPCI_HUMAN	PRKCI	1	1	17000											P53992_SC24C_HUMAN	SEC24C	3	3	88000
									Q86W34_AMZ2_HUMAN	AMZ2	1	1	590000											Q06830_PRDX1_HUMAN	PRDX1	3	3	280000
									O75323_NIPS2_HUMAN	GBAS	1	1	75000											P28066_PSA5_HUMAN	PSMA5	3	3	600000
									P31327_CPSM_HUMAN	CPS1	1	1	480000											P35637_FUS_HUMAN	FUS	3	3	950000
									Q9Y4L1_HYOU1_HUMAN	HYOU1	1	1	7200											Q14568_HS902_HUMAN	HSP90AA2	2	3	3000000
									Q15477_SKIV2_HUMAN	SKIV2L	1	1	21000											P24534_EF1B_HUMAN	EEF1B2	2	2	380000
									Q92878_RAD50_HUMAN	RAD50	1	1	78000											Q01844_EWS_HUMAN	EWSR1	2	2	570000
									IGHG_RABIT		1	1	270000											P01620_KV302_HUMAN		2	2	740000
									O75533_SF3B1_HUMAN	SF3B1	1	1	51000											P27348_1433T_HUMAN	YWHAQ	2	2	940000
									O75400_PR40A_HUMAN	PRPF40A	1	1	49000											P56537_IF6_HUMAN	EIF6	2	2	160000
									O43707_ACTN4_HUMAN	ACTN4	1	1	130000											P26641_EF1G_HUMAN	EEF1G	2	2	250000
									Q01081_U2AF1_HUMAN	U2AF1	1	1	240000											O00299_CLIC1_HUMAN	CLIC1	2	2	130000
									P62917_RL8_HUMAN	RPL8	1	1	120000											B7ZW38_HNRC3_HUMAN	HNRNPCL3	2	2	1200000
									Q99848_EBP2_HUMAN	EBNA1BP2	1	1	76000											Q99829_CPNE1_HUMAN	CPNE1	2	2	39000
									Q9BV38_WDR18_HUMAN	WDR18	1	1	59000											P25311_ZA2G_HUMAN	AZGP1	2	2	190000
									P21912_SDHB_HUMAN	SDHB	1	1	99000											P32119_PRDX2_HUMAN	PRDX2	2	2	52000
																								Q92598_HS105_HUMAN	HSPH1	2	2	180000
																								Q15717_ELAV1_HUMAN	ELAVL1	2	2	440000
																								P22695_QCR2_HUMAN	UQCRC2	2	2	170000
																								Q58FG0_HS905_HUMAN	HSP90AA5P	2	2	460000
																								IgG1b_bovine		2	2	170000
																								Q14103_HNRPD_HUMAN	HNRNPD	2	2	520000
																								P01857_IGHG1_HUMAN	IGHG1	2	2	360000
																								Q99623_PHB2_HUMAN	PHB2	2	2	150000
																								P52732_KIF11_HUMAN	KIF11	2	2	120000
																								O75477_ERLN1_HUMAN	ERLIN1	2	2	110000
																								Q8TD19_NEK9_HUMAN	NEK9	2	2	120000
																								Q15436_SC23A_HUMAN	SEC23A	2	2	130000
																								Q8WXF1_PSPC1_HUMAN	PSPC1	2	2	98000
																								Q13155_AIMP2_HUMAN	AIMP2	2	2	340000
																								Q9H857_NT5D2_HUMAN	NT5DC2	2	2	76000
																								P47756_CAPZB_HUMAN	CAPZB	2	2	1400000
																								Q5UIP0_RIF1_HUMAN	RIF1	2	2	93000
																								Q13642_FHL1_HUMAN	FHL1	2	2	1700000
																								P68371_TBB4B_HUMAN	TUBB4B	2	2	8100000
																								P62805_H4_HUMAN	HIST1H4A	2	2	160000
																								P12268_IMDH2_HUMAN	IMPDH2	2	2	1300000
																								P61626_LYSC_HUMAN	LYZ	2	2	560000
																								P35749_MYH11_HUMAN	MYH11	2	2	73000
																								P11388_TOP2A_HUMAN	TOP2A	2	2	85000
																								P09493_TPM1_HUMAN	TPM1	2	2	180000
																								Q13813_SPTN1_HUMAN	SPTAN1	2	2	85000
																								Q15366_PCBP2_HUMAN	PCBP2	2	2	320000
																								P35232_PHB_HUMAN	PHB	2	2	120000
																								B9A064_IGLL5_HUMAN	IGLL5	2	2	160000
																								Q13867_BLMH_HUMAN	BLMH	2	2	260000
																								Q16695_H31T_HUMAN	HIST3H3	2	2	170000
																								P06312_KV401_HUMAN	IGKV4-1	1	2	5600000
																								Q16650_TBR1_HUMAN	TBR1	1	2	700000
																								P08559_ODPA_HUMAN	PDHA1	1	2	81000
																								P67775_PP2AA_HUMAN	PPP2CA	1	1	160000
																								Q16637_SMN_HUMAN	SMN1	1	1	43000
																								O14929_HAT1_HUMAN	HAT1	1	1	15000
																								P46020_KPB1_HUMAN	PHKA1	1	1	31000
																								Q8TAQ2_SMRC2_HUMAN	SMARCC2	1	1	17000
																								H7BZJ3_H7BZJ3_HUMAN	PDIA3	1	1	170000
																								P27824_CALX_HUMAN	CANX	1	1	42000
																								Q08379_GOGA2_HUMAN	GOLGA2	1	1	33000
																								P19338_NUCL_HUMAN	NCL	1	1	9400
																								O00170_AIP_HUMAN	AIP	1	1	140000
																								P41222_PTGDS_HUMAN	PTGDS	1	1	20000
																								D6RBZ0_D6RBZ0_HUMAN	HNRNPAB	1	1	1700000
																								P51659_DHB4_HUMAN	HSD17B4	1	1	25000
																								Q9NZL9_MAT2B_HUMAN	MAT2B	1	1	55000
																								Q9BVA1_TBB2B_HUMAN	TUBB2B	1	1	1200000
																								Q9BYD3_RM04_HUMAN	MRPL4	1	1	56000
																								G3V542_G3V542_HUMAN	TUBB3	1	1	340000
																								P42285_SK2L2_HUMAN	SKIV2L2	1	1	28000
																								Q15796_SMAD2_HUMAN	SMAD2	1	1	54000
																								P17661_DESM_HUMAN	DES	1	1	210000
																								Q93009_UBP7_HUMAN	USP7	1	1	15000
																								P04843_RPN1_HUMAN	RPN1	1	1	29000
																								Q99798_ACON_HUMAN	ACO2	1	1	1500000
																								P13667_PDIA4_HUMAN	PDIA4	1	1	95000
																								Q12840_KIF5A_HUMAN	KIF5A	1	1	18000
																								Q99459_CDC5L_HUMAN	CDC5L	1	1	30000
																								P04908_H2A1B_HUMAN	HIST1H2AB	1	1	6400
																								Q5T440_CAF17_HUMAN	IBA57	1	1	16000
																								Q12906_ILF3_HUMAN	ILF3	1	1	54000
																								P49321_NASP_HUMAN	NASP	1	1	64000
																								Q13547_HDAC1_HUMAN	HDAC1	1	1	140000
																								Q7Z478_DHX29_HUMAN	DHX29	1	1	140000
																								P62873_GBB1_HUMAN	GNB1	1	1	240000
																								P07602_SAP_HUMAN	PSAP	1	1	28000
																								Q6PKG0_LARP1_HUMAN	LARP1	1	1	88000
																								Q04637_IF4G1_HUMAN	EIF4G1	1	1	46000
																								P62995_TRA2B_HUMAN	TRA2B	1	1	51000
																								P15311_EZRI_HUMAN	EZR	1	1	22000
																								P24752_THIL_HUMAN	ACAT1	1	1	58000
																								Q9Y4L1_HYOU1_HUMAN	HYOU1	1	1	9100
																								P31483_TIA1_HUMAN	TIA1	1	1	38000
																								Q86W34_AMZ2_HUMAN	AMZ2	1	1	230000
																								Q5JXI8_Q5JXI8_HUMAN	FHL1	1	1	220000
																								P01876_IGHA1_HUMAN	IGHA1	1	1	96000

## Sheet: NP vs IgG - Replicate 1
ID	Gene Symbol	MWT(kDa)	CombinedIgG Unique PSMs	CombinedIgG Total PSMs	NP-R111 Unique PSMs	NP-R111 Total PSMs	NP-K109E/K110E/R111E Unique PSMs	NP-K109E/K110E/R111E Total PSMs	Absent in IgG?	NP-R111 Unique PSMs > 2?	NP-K109E/K110E/R111E Unique PSMs > 2?	Both NP Unique PSMs > 2?	NP-R111 Total PSMs / CombinedIgG	NP-K109E/K110E/R111E Total PSMs / CombinedIgG	NP-R111 & NP-K109E/K110E/R111E Avg Enrichment	Found in X CRAPome isolations	Average PSMs in found CRAPome isolations	Max PSMs in 1 CRAPome isolation	AvgEnrich/AvgCRAPomeSC*
Top 10% of most enriched versus CRAPome isolations																					To avoid inf values, enrichments are calculated by +1 to both the numerator and denominator
Q9Y4P1_ATG4B_HUMAN	ATG4B	44.27	0	0	3	4	4	5	1	1	1	1	5	6	5.5	0	0	0	2671.5		E.g., NP-R111 Enrichment is: (NP-R111 Total PSMs + 1) / (CombinedIgG Total PSMs + 1)
O15344_TRI18_HUMAN	MID1	75.2	0	0	2	3	4	4	1	1	1	1	4	5	4.5	0	0	0	2260.5
Q14168_MPP2_HUMAN	MPP2	64.54	0	0	3	3	2	2	1	1	1	1	4	3	3.5	0	0	0	1849.5		*AvgEnrich/AvgCRAPomeSC is calculated from: (NP-R111 & NP-K109E/K110E/R111E Average Enrichment + 1) / [ (Total CRAPome PSMs + 1) / 411 CRAPome isolations ]
O75943_RAD17_HUMAN	RAD17	77.01	0	0	2	2	3	3	1	1	1	1	3	4	3.5	0	0	0	1849.5
Q9NPQ8_RIC8A_HUMAN	RIC8A	59.67	0	0	7	7	7	7	1	1	1	1	8	8	8	1	1	1	1849.5
Q9Y223_GLCNE_HUMAN	GNE	79.22	0	0	2	2	2	2	1	1	1	1	3	3	3	0	0	0	1644		A few instances of immunoglobulins lacking gene symbols were removed from analysis
X5GXS8_9MONO	EBOV_NP	83.2019	41	54	42	165	41	137	0	1	1	1	3.01818	2.50909	2.76364	0	0	0	1546.85
P18074_ERCC2_HUMAN	ERCC2	86.85	0	0	4	4	5	5	1	1	1	1	5	6	5.5	1	1	1	1335.75
Q13546_RIPK1_HUMAN	RIPK1	75.88	0	0	3	3	4	4	1	1	1	1	4	5	4.5	1	1	1	1130.25
Q9H7B4_SMYD3_HUMAN	SMYD3	49.06	0	0	3	3	2	2	1	1	1	1	4	3	3.5	1	1	1	924.75
Q16342_PDCD2_HUMAN	PDCD2	38.57	0	0	2	2	2	2	1	1	1	1	3	3	3	1	1	1	822
Q9Y4X5_ARI1_HUMAN	ARIH1	64.08	0	0	2	2	2	2	1	1	1	1	3	3	3	1	1	1	822
Q8IZ69_TRM2A_HUMAN	TRMT2A	68.68	0	0	2	3	4	5	1	1	1	1	4	6	5	2	1	1	822
Q9BQ70_TCF25_HUMAN	TCF25	76.62	0	0	4	5	2	2	1	1	1	1	6	3	4.5	2	1	1	753.5
P46199_IF2M_HUMAN	MTIF2	81.27	0	0	4	4	3	3	1	1	1	1	5	4	4.5	2	1	1	753.5
Q53GT1_KLH22_HUMAN	KLHL22	71.62	0	0	4	4	3	3	1	1	1	1	5	4	4.5	2	1	1	753.5
Q9NVE7_PANK4_HUMAN	PANK4	85.94	0	0	7	7	7	7	1	1	1	1	8	8	8	4	1	1	739.8
Q9Y5A7_NUB1_HUMAN	NUB1	70.49	0	0	4	4	2	2	1	1	1	1	5	3	4	2	1	1	685
O95376_ARI2_HUMAN	ARIH2	57.78	0	0	3	3	3	3	1	1	1	1	4	4	4	2	1	1	685
Q92995_UBP13_HUMAN	USP13	97.27	0	0	3	4	3	3	1	1	1	1	5	4	4.5	3	1	1	565.125
Q96BN8_OTUL_HUMAN	OTULIN	40.24	0	0	3	3	4	4	1	1	1	1	4	5	4.5	3	1	1	565.125
Q9H269_VPS16_HUMAN	VPS16	94.63	0	0	2	2	2	2	1	1	1	1	3	3	3	2	1	1	548
Q9HC98_NEK6_HUMAN	NEK6	35.69	0	0	2	2	2	2	1	1	1	1	3	3	3	2	1	1	548
Q8N122_RPTOR_HUMAN	RPTOR	148.94	0	0	3	3	6	6	1	1	1	1	4	7	5.5	3	1.3	2	545.204
Q96KG9_NTKL_HUMAN	SCYL1	89.58	0	0	2	2	4	4	1	1	1	1	3	5	4	3	1	1	513.75
Q9BV20_MTNA_HUMAN	MRI1	39.13	0	0	4	4	7	8	1	1	1	1	5	9	7	5	1.2	2	469.714
Q9Y2L5_TPPC8_HUMAN	TRAPPC8	160.9	0	0	2	2	3	3	1	1	1	1	3	4	3.5	1	3	3	462.375
O60678_ANM3_HUMAN	PRMT3	59.84	0	0	7	7	7	7	1	1	1	1	8	8	8	7	1	1	462.375
Q15418_KS6A1_HUMAN	RPS6KA1	82.67	0	0	2	2	5	5	1	1	1	1	3	6	4.5	4	1	1	452.1
Q66K14_TBC9B_HUMAN	TBC1D9B	140.44	0	0	4	5	5	6	1	1	1	1	6	7	6.5	2	3	5	440.357
Q99570_PI3R4_HUMAN	PIK3R4	153.01	0	0	2	2	3	3	1	1	1	1	3	4	3.5	2	2	3	369.9
O43747_AP1G1_HUMAN	AP1G1	91.29	0	0	9	11	9	11	1	1	1	1	12	12	12	4	3.5	10	356.2
Q04446_GLGB_HUMAN	GBE1	80.42	0	0	6	6	2	2	1	1	1	1	7	3	5	3	2	3	352.286
Q13042_CDC16_HUMAN	CDC16	71.61	0	0	5	5	2	2	1	1	1	1	6	3	4.5	5	1.2	2	322.929
Q9Y217_MTMR6_HUMAN	MTMR6	71.92	0	0	4	4	3	3	1	1	1	1	5	4	4.5	4	1.5	3	322.929
O95340_PAPS2_HUMAN	PAPSS2	69.46	0	0	3	3	3	4	1	1	1	1	4	5	4.5	3	2	3	322.929
Q16822_PCKGM_HUMAN	PCK2	70.68	1	1	13	13	10	12	0	1	1	1	7	6.5	6.75	5	1.8	3	318.525
Q9UNN5_FAF1_HUMAN	FAF1	73.91	0	0	3	3	2	2	1	1	1	1	4	3	3.5	5	1	1	308.25
Q4G0F5_VP26B_HUMAN	VPS26B	39.13	0	0	3	3	4	5	1	1	1	1	4	6	5	4	1.8	3	300.732
Q969V3_NCLN_HUMAN	NCLN	62.93	4	4	15	16	19	21	0	1	1	1	3.4	4.4	3.9	6	1	1	287.7
Q9H4L7_SMRCD_HUMAN	SMARCAD1	117.33	0	0	2	2	4	5	1	1	1	1	3	6	4.5	6	1.2	2	275.671
Q9HBK9_AS3MT_HUMAN	AS3MT	41.72	0	0	2	2	2	2	1	1	1	1	3	3	3	1	5	5	274
Q8IXI2_MIRO1_HUMAN	RHOT1	70.74	0	0	2	2	2	2	1	1	1	1	3	3	3	4	1.3	2	265.161
Q9HCM4_E41L5_HUMAN	EPB41L5	81.8	0	0	2	2	2	2	1	1	1	1	3	3	3	4	1.3	2	265.161
Q9H4I3_TRABD_HUMAN	TRABD	42.29	0	0	2	2	2	3	1	1	1	1	3	4	3.5	4	1.5	3	264.214
Q2NKX8_ERC6L_HUMAN	ERCC6L	141.02	0	0	4	4	6	6	1	1	1	1	5	7	6	8	1.4	2	235.82
Q9HCU5_PREB_HUMAN	PREB	45.44	0	0	3	3	2	2	1	1	1	1	4	3	3.5	4	1.8	3	225.549
P46734_MP2K3_HUMAN	MAP2K3	39.29	0	0	2	2	3	3	1	1	1	1	3	4	3.5	4	1.8	3	225.549
Q16134_ETFD_HUMAN	ETFDH	68.45	1	1	3	4	3	3	0	1	1	1	2.5	2	2.25	3	1.7	3	218.975
Q2TAL8_QRIC1_HUMAN	QRICH1	86.38	0	0	2	2	2	2	1	1	1	1	3	3	3	5	1.4	2	205.5
P22830_HEMH_HUMAN	FECH	47.83	1	1	5	5	3	3	0	1	1	1	3	2	2.5	5	1.2	2	205.5
O75718_CRTAP_HUMAN	CRTAP	46.53	0	0	4	4	2	2	1	1	1	1	5	3	4	7	1.3	2	203.465
Q8IX18_DHX40_HUMAN	DHX40	88.5	0	0	3	3	3	3	1	1	1	1	4	4	4	5	2	5	186.818
P36507_MP2K2_HUMAN	MAP2K2	44.4	0	0	3	3	4	4	1	1	1	1	4	5	4.5	7	1.7	3	175.233
Q66K74_MAP1S_HUMAN	MAP1S	112.14	0	0	3	3	3	4	1	1	1	1	4	5	4.5	6	2	4	173.885
Q15031_SYLM_HUMAN	LARS2	101.91	0	0	6	7	3	3	1	1	1	1	8	4	6	5	3.2	6	169.235
Q9BXS5_AP1M1_HUMAN	AP1M1	48.56	0	0	13	14	2	2	1	1	1	1	15	3	9	12	2	9	164.4
Q9BRX2_PELO_HUMAN	PELO	43.33	0	0	6	7	6	6	1	1	1	1	8	7	7.5	9	2.3	6	160.991
Q8TC12_RDH11_HUMAN	RDH11	35.36	0	0	4	4	2	2	1	1	1	1	5	3	4	9	1.4	3	151.103
90th percentile of average enrichment versus CRAPome isolations
Q13576_IQGA2_HUMAN	IQGAP2	180.47	0	0	11	11	18	19	1	1	1	1	12	20	16	23	2	9	148.66
Q9BW92_SYTM_HUMAN	TARS2	80.99	0	0	10	10	13	13	1	1	1	1	11	14	12.5	23	1.6	4	146.786
Q96I99_SUCB2_HUMAN	SUCLG2	46.48	0	0	6	6	5	5	1	1	1	1	7	6	6.5	10	2	4	146.786
Q13131_AAPK1_HUMAN	PRKAA1	63.97	0	0	5	5	4	4	1	1	1	1	6	5	5.5	9	2	5	140.605
Q6L8Q7_PDE12_HUMAN	PDE12	67.31	0	0	3	3	3	3	1	1	1	1	4	4	4	10	1.4	4	137
P10589_COT1_HUMAN	NR2F1	46.13	0	0	2	2	2	2	1	1	1	1	3	3	3	4	2.8	8	134.754
Q8NBF2_NHLC2_HUMAN	NHLRC2	79.39	0	0	2	2	2	2	1	1	1	1	3	3	3	8	1.4	2	134.754
Q14181_DPOA2_HUMAN	POLA2	65.91	0	0	3	3	2	2	1	1	1	1	4	3	3.5	10	1.3	3	132.107
Q8NI60_ADCK3_HUMAN	ADCK3	71.9	0	0	2	2	3	3	1	1	1	1	3	4	3.5	11	1.2	2	130.246
P57737_CORO7_HUMAN	CORO7	100.54	0	0	4	4	3	3	1	1	1	1	5	4	4.5	5	3.4	10	125.583
Q9NR50_EI2BG_HUMAN	EIF2B3	50.21	0	0	3	3	3	3	1	1	1	1	4	4	4	11	1.4	3	125.305
P51553_IDH3G_HUMAN	IDH3G	42.77	0	0	3	3	2	2	1	1	1	1	4	3	3.5	9	1.6	3	120.097
Q9NRZ9_HELLS_HUMAN	HELLS	97.01	0	0	7	7	6	6	1	1	1	1	8	7	7.5	15	2	5	112.694
P43034_LIS1_HUMAN	PAFAH1B1	46.61	0	0	6	6	5	5	1	1	1	1	7	6	6.5	18	1.5	4	110.089
Q32P28_P3H1_HUMAN	LEPRE1	83.34	0	0	4	4	5	5	1	1	1	1	5	6	5.5	13	1.8	4	109.488
Q9Y4R8_TELO2_HUMAN	TELO2	91.69	0	0	3	3	3	3	1	1	1	1	4	4	4	10	1.8	4	108.158
Q92974_ARHG2_HUMAN	ARHGEF2	111.47	0	0	3	3	8	8	1	1	1	1	4	9	6.5	19	1.5	3	104.492
Q9BRK5_CAB45_HUMAN	SDF4	41.78	0	0	3	3	3	3	1	1	1	1	4	4	4	17	1.2	3	96.028
Q9Y314_NOSIP_HUMAN	NOSIP	33.15	0	0	2	2	2	2	1	1	1	1	3	3	3	12	1.4	3	92.3596
Q06210_GFPT1_HUMAN	GFPT1	78.76	0	0	9	9	6	6	1	1	1	1	10	7	8.5	15	2.8	16	90.8023
Q96EK5_KBP_HUMAN	KIAA1279	71.77	1	1	4	4	5	5	0	1	1	1	2.5	3	2.75	6	2.7	6	89.6076
A0FGR8_ESYT2_HUMAN	ESYT2	102.29	0	0	7	7	5	6	1	1	1	1	8	7	7.5	19	2	5	89.5769
Q13724_MOGS_HUMAN	MOGS	91.86	0	0	3	3	4	4	1	1	1	1	4	5	4.5	15	1.7	6	85.3019
Q9NRF8_PYRG2_HUMAN	CTPS2	65.64	0	0	10	11	7	7	1	1	1	1	12	8	10	24	2.3	6	80.4448
Q9Y2T2_AP3M1_HUMAN	AP3M1	46.91	1	1	5	5	4	4	0	1	1	1	3	2.5	2.75	14	1.3	2	80.2734
Q9C0F1_CEP44_HUMAN	CEP44	44.11	0	0	2	2	2	2	1	1	1	1	3	3	3	15	1.3	3	80.1951
Q9NSK0_KLC4_HUMAN	KLC4	68.6	0	0	2	2	2	2	1	1	1	1	3	3	3	13	1.5	3	80.1951
Q9NVX2_NLE1_HUMAN	NLE1	53.29	0	0	2	2	2	2	1	1	1	1	3	3	3	14	1.4	3	79.8058
O75306_NDUS2_HUMAN	NDUFS2	52.51	0	0	4	4	3	3	1	1	1	1	5	4	4.5	14	2	7	77.9483
Q5JTZ9_SYAM_HUMAN	AARS2	107.27	0	0	12	13	9	10	1	1	1	1	14	11	12.5	12	5.9	12	77.2772
Q86X55_CARM1_HUMAN	CARM1	65.81	0	0	2	2	7	7	1	1	1	1	3	8	5.5	24	1.4	3	77.211
P00966_ASSY_HUMAN	ASS1	46.5	0	0	6	7	7	8	1	1	1	1	8	9	8.5	16	3.1	10	77.164
Q9Y3Z3_SAMH1_HUMAN	SAMHD1	72.15	1	1	12	12	11	11	0	1	1	1	6.5	6	6.25	18	2.3	13	70.2771
O95819_M4K4_HUMAN	MAP4K4	142.01	0	0	2	2	2	2	1	1	1	1	3	3	3	16	1.4	4	70.2564
Q8WVM8_SCFD1_HUMAN	SCFD1	72.33	0	0	3	3	2	2	1	1	1	1	4	3	3.5	17	1.5	4	69.7925
Q9Y312_AAR2_HUMAN	AAR2	43.44	0	0	2	2	4	4	1	1	1	1	3	5	4	15	1.9	5	69.661
Q9Y570_PPME1_HUMAN	PPME1	42.29	0	0	3	3	4	4	1	1	1	1	4	5	4.5	15	2.1	8	69.5538
Q7Z7L1_SLN11_HUMAN	SLFN11	102.77	2	2	8	8	9	9	0	1	1	1	3	3.33333	3.16667	9	2.7	8	67.6877
P01889_1B07_HUMAN	HLA-B	40.43	0	0	3	3	2	2	1	1	1	1	4	3	3.5	19	1.4	3	67.0109
P51570_GALK1_HUMAN	GALK1	42.25	0	0	4	4	4	4	1	1	1	1	5	5	5	12	3	8	66.6486
O75616_ERAL1_HUMAN	ERAL1	48.32	0	0	2	3	2	2	1	1	1	1	4	3	3.5	10	2.7	5	66.0536
O43837_IDH3B_HUMAN	IDH3B	42.16	0	0	5	5	7	7	1	1	1	1	6	8	7	17	2.9	10	65.3678
Q9NSE4_SYIM_HUMAN	IARS2	113.72	0	0	7	7	8	8	1	1	1	1	8	9	8.5	18	3.3	10	64.644
Q9BZH6_WDR11_HUMAN	WDR11	136.6	0	0	5	5	6	6	1	1	1	1	6	7	6.5	16	3.1	12	60.919
Q9BXW7_CECR5_HUMAN	CECR5	46.29	3	3	11	11	10	10	0	1	1	1	3	2.75	2.875	12	2.1	5	60.7872
Q9BPW8_NIPS1_HUMAN	NIPSNAP1	33.29	0	0	2	2	2	2	1	1	1	1	3	3	3	14	1.9	4	59.5652
Q6PGP7_TTC37_HUMAN	TTC37	175.37	0	0	2	2	4	6	1	1	1	1	3	7	5	15	2.7	12	59.4217
P46459_NSF_HUMAN	NSF	82.54	1	1	15	15	14	15	0	1	1	1	8	8	8	31	2	5	58.7143
Q9Y697_NFS1_HUMAN	NFS1	50.16	0	0	2	2	2	2	1	1	1	1	3	3	3	10	2.7	5	58.7143
P30520_PURA2_HUMAN	ADSS	50.07	0	0	4	4	3	3	1	1	1	1	5	4	4.5	18	2.1	5	58.2603
Q9P2R7_SUCB1_HUMAN	SUCLA2	50.29	2	2	10	10	9	10	0	1	1	1	3.66667	3.66667	3.66667	10	3.2	7	58.1212
O14976_GAK_HUMAN	GAK	143.1	0	0	2	2	6	7	1	1	1	1	3	8	5.5	21	2.2	11	56.5996
P46977_STT3A_HUMAN	STT3A	80.48	0	0	3	3	4	4	1	1	1	1	4	5	4.5	23	1.7	7	56.3716
Q00536_CDK16_HUMAN	CDK16	55.68	0	0	4	4	3	3	1	1	1	1	5	4	4.5	28	1.4	6	56.2313
Q9UNF1_MAGD2_HUMAN	MAGED2	64.91	0	0	12	13	13	15	1	1	1	1	14	16	15	43	2.7	12	56.1571
Q9BSJ2_GCP2_HUMAN	TUBGCP2	102.47	1	1	3	3	3	3	0	1	1	1	2	2	2	10	2.2	5	53.6087
Q13356_PPIL2_HUMAN	PPIL2	58.79	0	0	3	3	2	2	1	1	1	1	4	3	3.5	14	2.5	7	51.375
Q96EY1_DNJA3_HUMAN	DNAJA3	52.46	0	0	8	8	3	3	1	1	1	1	9	4	6.5	33	1.8	4	51.0348
P28340_DPOD1_HUMAN	POLD1	123.55	0	0	6	6	14	14	1	1	1	1	7	15	11	36	2.7	16	50.224
P50225_ST1A1_HUMAN	SULT1A1	34.14	0	0	3	3	3	3	1	1	1	1	4	4	4	18	2.3	8	48.467
P53350_PLK1_HUMAN	PLK1	68.21	1	1	4	4	3	3	0	1	1	1	2.5	2	2.25	14	1.9	3	48.3967
Q96CS3_FAF2_HUMAN	FAF2	52.59	0	0	2	2	3	3	1	1	1	1	3	4	3.5	25	1.5	3	48.039
Q15054_DPOD3_HUMAN	POLD3	51.37	0	0	2	2	2	2	1	1	1	1	3	3	3	21	1.6	3	47.5145
O76031_CLPX_HUMAN	CLPX	69.18	0	0	6	6	6	6	1	1	1	1	7	7	7	23	3.1	10	45.4772
Q9Y2L1_RRP44_HUMAN	DIS3	108.93	6	6	14	14	15	16	0	1	1	1	2.14286	2.42857	2.28571	16	1.8	6	45.3164
O95251_KAT7_HUMAN	KAT7	70.6	0	0	3	3	3	4	1	1	1	1	4	5	4.5	17	2.9	9	44.9404
Q04726_TLE3_HUMAN	TLE3	83.36	0	0	3	3	2	2	1	1	1	1	4	3	3.5	34	1.2	3	44.2464
P11802_CDK4_HUMAN	CDK4	33.71	0	0	5	6	4	4	1	1	1	1	7	5	6	27	2.4	28	43.7234
Q96GX5_GWL_HUMAN	MASTL	97.26	0	0	3	3	2	2	1	1	1	1	4	3	3.5	20	2.1	7	43.0116
Q96T76_MMS19_HUMAN	MMS19	113.22	0	0	3	3	2	2	1	1	1	1	4	3	3.5	25	1.7	5	42.5172
O43592_XPOT_HUMAN	XPOT	109.89	0	0	4	4	3	3	1	1	1	1	5	4	4.5	21	2.5	8	42.2523
Q9Y4P3_TBL2_HUMAN	TBL2	49.77	1	1	6	6	6	6	0	1	1	1	3.5	3.5	3.5	24	1.8	7	41.8439
Q9ULE6_PALD_HUMAN	PALD1	96.69	0	0	4	4	3	3	1	1	1	1	5	4	4.5	11	4.9	14	41.1749
P32322_P5CR1_HUMAN	PYCR1	33.34	2	2	6	7	5	5	0	1	1	1	2.66667	2	2.33333	17	1.9	5	41.1411
P40938_RFC3_HUMAN	RFC3	40.53	0	0	4	4	4	4	1	1	1	1	5	5	5	37	1.6	6	40.9635
O15160_RPAC1_HUMAN	POLR1C	39.23	0	0	5	6	6	6	1	1	1	1	7	7	7	38	2.1	7	40.6931
P18031_PTN1_HUMAN	PTPN1	49.93	0	0	2	2	2	2	1	1	1	1	3	3	3	21	1.9	4	40.1956
Q9Y5Q9_TF3C3_HUMAN	GTF3C3	101.21	0	0	6	7	4	4	1	1	1	1	8	5	6.5	31	2.5	13	39.2675
Q96P70_IPO9_HUMAN	IPO9	115.89	2	2	7	8	10	11	0	1	1	1	3	4	3.5	26	1.8	8	38.6925
O75746_CMC1_HUMAN	SLC25A12	74.71	0	0	3	3	3	3	1	1	1	1	4	4	4	20	2.7	13	37.3636
Q9H1A4_APC1_HUMAN	ANAPC1	216.36	0	0	3	3	4	4	1	1	1	1	4	5	4.5	20	3	10	37.0574
P55809_SCOT1_HUMAN	OXCT1	56.12	1	1	10	10	12	13	0	1	1	1	5.5	7	6.25	27	3.2	10	34.0932
O14579_COPE_HUMAN	COPE	34.46	0	0	4	4	3	3	1	1	1	1	5	4	4.5	34	2	5	32.7609
Q15645_PCH2_HUMAN	TRIP13	48.52	3	3	16	16	12	12	0	1	1	1	4.25	3.25	3.75	27	2.2	7	32.322
Q969Z0_TBRG4_HUMAN	TBRG4	70.69	0	0	2	2	2	2	1	1	1	1	3	3	3	9	5.6	12	31.9844
Q9H7D7_WDR26_HUMAN	WDR26	72.08	0	0	3	3	4	4	1	1	1	1	4	5	4.5	28	2.5	13	31.838
P52294_IMA5_HUMAN	KPNA1	60.18	0	0	2	4	3	5	1	1	1	1	5	6	5.5	49	1.7	7	31.6904
Q658Y4_F91A1_HUMAN	FAM91A1	93.85	1	1	4	4	5	5	0	1	1	1	2.5	3	2.75	21	2.3	5	31.2627
Q14258_TRI25_HUMAN	TRIM25	70.93	1	1	6	6	5	5	0	1	1	1	3.5	3	3.25	29	1.9	6	31.1364
Q5H9R7_PP6R3_HUMAN	PPP6R3	97.61	0	0	3	3	4	4	1	1	1	1	4	5	4.5	37	2	9	30.14
P49916_DNLI3_HUMAN	LIG3	112.83	0	0	3	3	3	3	1	1	1	1	4	4	4	20	3.4	25	29.7826
Q9ULX6_AKP8L_HUMAN	AKAP8L	71.6	0	0	2	2	2	2	1	1	1	1	3	3	3	34	1.6	5	29.6751
P28331_NDUS1_HUMAN	NDUFS1	79.42	0	0	3	3	4	5	1	1	1	1	4	6	5	19	4.4	33	29.1489
Q9Y5K5_UCHL5_HUMAN	UCHL5	37.58	1	1	3	3	4	4	0	1	1	1	2	2.5	2.25	25	1.8	5	29.038
P09543_CN37_HUMAN	CNP	47.55	3	3	11	11	7	7	0	1	1	1	3	2	2.5	26	1.9	8	28.5417
Q99567_NUP88_HUMAN	NUP88	83.49	0	0	4	6	5	6	1	1	1	1	7	7	7	34	3.4	12	28.199
P41250_SYG_HUMAN	GARS	83.11	0	0	7	7	9	10	1	1	1	1	8	11	9.5	50	3.1	21	27.6635
Q9Y2R4_DDX52_HUMAN	DDX52	67.46	0	0	2	3	2	2	1	1	1	1	4	3	3.5	35	1.9	6	27.4
Q14202_ZMYM3_HUMAN	ZMYM3	152.28	0	0	2	2	3	3	1	1	1	1	3	4	3.5	23	2.9	12	27.3191
Q96PK6_RBM14_HUMAN	RBM14	69.45	0	0	5	5	6	6	1	1	1	1	6	7	6.5	52	2.2	8	26.7114
Q9Y305_ACOT9_HUMAN	ACOT9	49.87	0	0	3	3	3	3	1	1	1	1	4	4	4	16	4.8	15	26.4139
Q9UJS0_CMC2_HUMAN	SLC25A13	74.13	0	0	9	9	8	8	1	1	1	1	10	9	9.5	50	3.4	19	25.2368
Q8N1F7_NUP93_HUMAN	NUP93	93.43	0	0	11	13	10	10	1	1	1	1	14	11	12.5	58	3.8	17	25.061
Q6PI48_SYDM_HUMAN	DARS2	73.52	2	2	10	12	5	5	0	1	1	1	4.33333	2	3.16667	28	2.5	8	24.1197
P23258_TBG1_HUMAN	TUBG1	51.14	1	1	9	10	5	5	0	1	1	1	5.5	3	4.25	47	1.9	7	23.8953
P40937_RFC5_HUMAN	RFC5	38.47	2	2	8	9	4	4	0	1	1	1	3.33333	1.66667	2.5	30	2	5	23.582
P53985_MOT1_HUMAN	SLC16A1	53.91	0	0	4	4	5	5	1	1	1	1	5	6	5.5	47	2.4	7	23.4754
Q99536_VAT1_HUMAN	VAT1	41.89	1	2	6	9	5	7	0	1	1	1	3.33333	2.66667	3	35	2	7	23.1549
P11310_ACADM_HUMAN	ACADM	46.56	1	1	5	5	4	4	0	1	1	1	3	2.5	2.75	22	3	10	23.0037
P42224_STAT1_HUMAN	STAT1	87.28	0	0	4	4	4	4	1	1	1	1	5	5	5	23	4.7	19	22.6031
Q9UNX4_WDR3_HUMAN	WDR3	106.03	0	0	2	2	4	4	1	1	1	1	3	5	4	20	4.5	18	22.5824
Q9H3U1_UN45A_HUMAN	UNC45A	103.01	0	0	7	7	4	4	1	1	1	1	8	5	6.5	44	3.1	14	22.4345
Q71RC2_LARP4_HUMAN	LARP4	80.55	0	0	2	2	3	3	1	1	1	1	3	4	3.5	34	2.4	13	22.391
O75717_WDHD1_HUMAN	WDHD1	125.89	2	2	19	19	16	18	0	1	1	1	6.66667	6.33333	6.5	21	6.7	19	21.7537
P19367_HXK1_HUMAN	HK1	102.42	0	0	5	5	4	4	1	1	1	1	6	5	5.5	37	3.3	20	21.7019
Q9UKN8_TF3C4_HUMAN	GTF3C4	91.92	0	0	3	3	4	4	1	1	1	1	4	5	4.5	43	2.4	9	21.6939
Q8TC07_TBC15_HUMAN	TBC1D15	79.44	0	0	3	3	4	4	1	1	1	1	4	5	4.5	23	4.5	11	21.6316
O95163_ELP1_HUMAN	IKBKAP	150.16	2	2	8	8	8	8	0	1	1	1	3	3	3	36	2.1	15	21.4621
Q15436_SC23A_HUMAN	SEC23A	86.11	2	2	4	4	6	6	0	1	1	1	1.66667	2.33333	2	32	1.8	13	21.041
Q9Y5V3_MAGD1_HUMAN	MAGED1	86.11	0	0	4	4	2	2	1	1	1	1	5	3	4	28	3.5	19	20.7576
Q12788_TBL3_HUMAN	TBL3	88.98	0	0	6	7	7	7	1	1	1	1	8	8	8	42	4.3	26	20.3689
Q9Y4W6_AFG32_HUMAN	AFG3L2	88.53	0	0	2	2	2	2	1	1	1	1	3	3	3	21	3.8	11	20.3465
Q9Y5Q8_TF3C5_HUMAN	GTF3C5	59.53	0	0	4	4	3	3	1	1	1	1	5	4	4.5	41	2.7	7	20.2372
Q14694_UBP10_HUMAN	USP10	87.08	3	3	10	10	9	9	0	1	1	1	2.75	2.5	2.625	35	2.1	8	19.9983
P35250_RFC2_HUMAN	RFC2	39.13	0	0	3	3	6	6	1	1	1	1	4	7	5.5	56	2.4	7	19.7304
P11216_PYGB_HUMAN	PYGB	96.63	6	6	11	13	13	13	0	1	1	1	2	2	2	19	3.3	12	19.3564
Q8TEX9_IPO4_HUMAN	IPO4	118.64	1	1	2	2	5	5	0	1	1	1	1.5	3	2.25	28	2.5	18	18.8134
Q10567_AP1B1_HUMAN	AP1B1	104.57	1	1	4	4	5	5	0	1	1	1	2.5	3	2.75	45	1.8	16	18.7957
P51648_AL3A2_HUMAN	ALDH3A2	54.81	1	1	3	3	3	3	0	1	1	1	2	2	2	29	2.3	12	18.2127
O75955_FLOT1_HUMAN	FLOT1	47.33	0	0	9	9	2	2	1	1	1	1	10	3	6.5	16	10.9	36	17.5741
O60716_CTND1_HUMAN	CTNND1	108.1	1	1	10	10	9	9	0	1	1	1	5.5	5	5.25	32	4.6	26	17.333
P45974_UBP5_HUMAN	USP5	95.73	6	8	17	18	15	17	0	1	1	1	2.11111	2	2.05556	28	2.6	13	17.0167
Q15269_PWP2_HUMAN	PWP2	102.39	0	0	3	3	2	2	1	1	1	1	4	3	3.5	23	4.7	18	16.9523
Q9Y6M1_IF2B2_HUMAN	IGF2BP2	66.08	0	0	9	10	8	10	1	1	1	1	11	11	11	80	3.7	51	16.6061
Q9UBS4_DJB11_HUMAN	DNAJB11	40.49	1	1	6	6	4	4	0	1	1	1	3.5	2.5	3	52	2	10	15.6571
O75694_NU155_HUMAN	NUP155	155.1	0	0	4	4	7	7	1	1	1	1	5	8	6.5	49	4	26	15.6472
O14929_HAT1_HUMAN	HAT1	49.48	2	2	6	6	4	4	0	1	1	1	2.33333	1.66667	2	41	1.9	10	15.6274
P57740_NU107_HUMAN	NUP107	106.31	1	1	8	8	6	7	0	1	1	1	4.5	4	4.25	42	3.3	16	15.4567
Q9NZB2_F120A_HUMAN	FAM120A	121.81	0	0	2	2	9	10	1	1	1	1	3	11	7	35	6.1	78	15.3287
Q86W42_THOC6_HUMAN	THOC6	37.51	0	0	4	5	2	2	1	1	1	1	6	3	4.5	33	4.6	22	14.7938
P61160_ARP2_HUMAN	ACTR2	44.73	0	0	2	2	2	2	1	1	1	1	3	3	3	51	2.2	13	14.523
Q9UBX3_DIC_HUMAN	SLC25A10	31.26	2	2	6	7	5	6	0	1	1	1	2.66667	2.33333	2.5	32	3.1	16	14.3563
Q96QK1_VPS35_HUMAN	VPS35	91.65	5	5	12	13	13	13	0	1	1	1	2.33333	2.33333	2.33333	35	2.7	25	14.3455
O43615_TIM44_HUMAN	TIMM44	51.32	3	3	10	10	10	10	0	1	1	1	2.75	2.75	2.75	40	2.7	8	14.1399
P52701_MSH6_HUMAN	MSH6	152.69	2	2	13	13	15	15	0	1	1	1	4.66667	5.33333	5	56	3.1	19	14.1237
Q9UHI6_DDX20_HUMAN	DDX20	92.18	1	1	5	5	3	3	0	1	1	1	3	2	2.5	40	2.6	15	13.7
O94905_ERLN2_HUMAN	ERLIN2	37.82	2	2	6	6	6	6	0	1	1	1	2.33333	2.33333	2.33333	45	2.2	23	13.7
P50402_EMD_HUMAN	EMD	28.98	0	0	7	9	7	7	1	1	1	1	10	8	9	82	3.7	26	13.502
Q9Y295_DRG1_HUMAN	DRG1	40.52	0	0	2	2	4	4	1	1	1	1	3	5	4	53	2.9	11	13.2838
Q7Z4H7_HAUS6_HUMAN	HAUS6	108.55	0	0	2	2	2	2	1	1	1	1	3	3	3	22	5.9	11	12.5688
P43246_MSH2_HUMAN	MSH2	104.68	4	5	21	21	14	14	0	1	1	1	3.66667	2.5	3.08333	45	3	27	12.3401
Q15758_AAAT_HUMAN	SLC1A5	56.56	0	0	3	4	3	4	1	1	1	1	5	5	5	70	2.9	13	12.0882
P30154_2AAB_HUMAN	PPP2R1B	66.17	0	0	3	3	2	2	1	1	1	1	4	3	3.5	77	2	10	11.9323
Q15003_CND2_HUMAN	NCAPH	82.51	0	0	6	7	5	5	1	1	1	1	8	6	7	64	4.4	15	11.6348
O00429_DNM1L_HUMAN	DNM1L	81.83	0	0	2	2	2	2	1	1	1	1	3	3	3	35	4.1	18	11.3772
P78344_IF4G2_HUMAN	EIF4G2	102.3	0	0	4	4	3	3	1	1	1	1	5	4	4.5	39	5.2	21	11.0918
P51114_FXR1_HUMAN	FXR1	69.68	0	0	7	7	7	7	1	1	1	1	8	8	8	46	7.5	34	10.6908
Q14C86_GAPD1_HUMAN	GAPVD1	164.88	0	0	4	4	3	3	1	1	1	1	5	4	4.5	33	6.4	16	10.6527
Q6P1J9_CDC73_HUMAN	CDC73	60.54	0	0	4	4	6	6	1	1	1	1	5	7	6	50	5.4	33	10.6162
P43490_NAMPT_HUMAN	NAMPT	55.49	7	7	13	14	15	17	0	1	1	1	1.875	2.25	2.0625	34	3.5	10	10.4891
Q13619_CUL4A_HUMAN	CUL4A	87.62	0	0	2	2	2	2	1	1	1	1	3	3	3	46	3.5	25	10.1481
Q9UKF6_CPSF3_HUMAN	CPSF3	77.44	0	0	2	2	3	3	1	1	1	1	3	4	3.5	51	3.6	16	10.019
Q01813_PFKAP_HUMAN	PFKP	85.54	0	0	6	6	5	5	1	1	1	1	7	6	6.5	75	4.2	26	9.75475
Q92900_RENT1_HUMAN	UPF1	124.27	0	0	2	2	4	4	1	1	1	1	3	5	4	35	6.1	44	9.58042
O95373_IPO7_HUMAN	IPO7	119.44	0	0	2	2	4	4	1	1	1	1	3	5	4	64	3.5	14	9.13333
P17858_PFKAL_HUMAN	PFKL	84.96	1	1	6	7	7	7	0	1	1	1	4	4	4	67	3.4	30	8.98164
O00567_NOP56_HUMAN	NOP56	66.01	0	0	10	11	9	9	1	1	1	1	12	10	11	96	5.9	50	8.69228
Q92973_TNPO1_HUMAN	TNPO1	102.29	2	2	5	5	5	5	0	1	1	1	2	2	2	63	2.3	9	8.45099
P31689_DNJA1_HUMAN	DNAJA1	44.84	0	0	8	9	4	4	1	1	1	1	10	5	7.5	115	3.6	15	8.41807
Q5BKZ1_ZN326_HUMAN	ZNF326	65.61	0	0	2	2	2	2	1	1	1	1	3	3	3	65	3	13	8.38776
Q12904_AIMP1_HUMAN	AIMP1	34.33	0	0	3	3	3	3	1	1	1	1	4	4	4	71	3.5	17	8.23647
Q02978_M2OM_HUMAN	SLC25A11	34.04	2	2	9	10	2	2	0	1	1	1	3.66667	1	2.33333	55	3.1	18	7.98834
P51116_FXR2_HUMAN	FXR2	74.18	0	0	3	4	3	4	1	1	1	1	5	5	5	46	6.7	40	7.97542
Q14677_EPN4_HUMAN	CLINT1	68.22	0	0	5	5	3	3	1	1	1	1	6	4	5	40	8.1	28	7.58769
Q9Y678_COPG1_HUMAN	COPG1	97.66	2	2	11	11	8	8	0	1	1	1	4	3	3.5	78	3.2	19	7.38029
P16615_AT2A2_HUMAN	ATP2A2	114.68	0	0	4	4	5	6	1	1	1	1	5	7	6	92	4.3	35	7.25416
Q5T9A4_ATD3B_HUMAN	ATAD3B	72.53	0	0	3	3	3	3	1	1	1	1	4	4	4	59	4.8	42	7.23082
Q96HS1_PGAM5_HUMAN	PGAM5	31.98	0	0	5	5	4	4	1	1	1	1	6	5	5.5	73	5.2	29	7.01918
Q9P2I0_CPSF2_HUMAN	CPSF2	88.43	0	0	2	3	2	2	1	1	1	1	4	3	3.5	57	4.7	21	6.87802
Q16891_MIC60_HUMAN	IMMT	83.63	1	1	5	5	4	4	0	1	1	1	3	2.5	2.75	44	5.4	72	6.45956
O60306_AQR_HUMAN	AQR	171.19	0	0	2	2	2	2	1	1	1	1	3	3	3	24	10.7	37	6.37704
P39656_OST48_HUMAN	DDOST	50.77	4	4	9	10	9	10	0	1	1	1	2.2	2.2	2.2	59	3.6	17	6.16307
P35251_RFC1_HUMAN	RFC1	128.18	2	2	6	6	7	7	0	1	1	1	2.33333	2.66667	2.5	50	4.7	15	6.09534
O75152_ZC11A_HUMAN	ZC3H11A	89.08	0	0	3	3	2	2	1	1	1	1	4	3	3.5	46	6.9	21	5.80873
Q9UNM6_PSD13_HUMAN	PSMD13	42.92	1	1	5	5	4	4	0	1	1	1	3	2.5	2.75	79	3.4	15	5.7168
Q99873_ANM1_HUMAN	PRMT1	41.49	0	0	6	6	4	4	1	1	1	1	7	5	6	123	4.1	30	5.69365
P40763_STAT3_HUMAN	STAT3	88.01	1	1	3	3	3	3	0	1	1	1	2	2	2	36	6	25	5.68203
P49588_SYAC_HUMAN	AARS	106.74	7	7	20	21	13	14	0	1	1	1	2.75	1.875	2.3125	52	4.8	42	5.43271
Q9HCS7_SYF1_HUMAN	XAB2	99.95	0	0	5	6	6	6	1	1	1	1	7	7	7	40	15.6	42	5.2608
Q9UQE7_SMC3_HUMAN	SMC3	141.45	0	0	2	2	6	6	1	1	1	1	3	7	5	73	6.6	51	5.10771
P08195_4F2_HUMAN	SLC3A2	67.95	1	1	4	4	4	4	0	1	1	1	2.5	2.5	2.5	58	4.9	22	5.04383
P36776_LONM_HUMAN	LONP1	106.42	1	1	4	4	3	4	0	1	1	1	2.5	2.5	2.5	73	4	23	4.90956
P35606_COPB2_HUMAN	COPB2	102.42	4	4	11	13	9	9	0	1	1	1	2.8	2	2.4	79	3.6	23	4.89629
O60884_DNJA2_HUMAN	DNAJA2	45.72	2	2	6	7	5	5	0	1	1	1	2.66667	2	2.33333	90	3.1	9	4.89286
Q06787_FMR1_HUMAN	FMR1	71.13	0	0	2	2	2	2	1	1	1	1	3	3	3	43	8.1	47	4.70656
P53618_COPB_HUMAN	COPB1	107.07	6	6	13	15	11	11	0	1	1	1	2.28571	1.71429	2	92	3.1	18	4.30818
P53621_COPA_HUMAN	COPA	138.26	8	8	26	26	27	28	0	1	1	1	3	3.22222	3.11111	86	4.8	58	4.08329
Q9UJV9_DDX41_HUMAN	DDX41	69.79	0	0	3	3	3	3	1	1	1	1	4	4	4	60	8.5	42	4.02153
Q00325_MPCP_HUMAN	SLC25A3	40.07	1	1	7	7	8	8	0	1	1	1	4	4.5	4.25	130	4.3	49	3.85312
Q9Y2X3_NOP58_HUMAN	NOP58	59.54	0	0	2	2	3	3	1	1	1	1	3	4	3.5	90	5.4	42	3.79774
P06493_CDK1_HUMAN	CDK1	34.07	6	6	16	18	10	11	0	1	1	1	2.71429	1.71429	2.21429	81	4.3	27	3.78205
O75534_CSDE1_HUMAN	CSDE1	88.83	1	1	3	3	5	5	0	1	1	1	2	3	2.5	67	5.9	31	3.62983
P47897_SYQ_HUMAN	QARS	87.74	5	5	18	19	19	20	0	1	1	1	3.33333	3.5	3.41667	94	5.7	31	3.38161
Q9UBF2_COPG2_HUMAN	COPG2	97.56	0	0	6	6	6	6	1	1	1	1	7	7	7	67	15.4	92	3.18358
Q13200_PSMD2_HUMAN	PSMD2	100.14	0	0	5	5	5	5	1	1	1	1	6	6	6	124	7.3	55	3.1748
O00425_IF2B3_HUMAN	IGF2BP3	63.67	4	4	10	10	8	8	0	1	1	1	2.2	1.8	2	87	4.6	35	3.07328
Q14683_SMC1A_HUMAN	SMC1A	143.14	2	2	6	7	5	5	0	1	1	1	2.66667	2	2.33333	79	5.7	50	3.03567
Q9BQ39_DDX50_HUMAN	DDX50	82.51	1	1	4	4	4	4	0	1	1	1	2.5	2.5	2.5	119	4	22	3.01572
Q14257_RCN2_HUMAN	RCN2	36.85	1	2	7	7	6	7	0	1	1	1	2.66667	2.66667	2.66667	126	4	26	2.98416
Q07666_KHDR1_HUMAN	KHDRBS1	48.2	2	3	7	10	6	6	0	1	1	1	2.75	1.75	2.25	138	3.5	53	2.75981
Q9UHB9_SRP68_HUMAN	SRP68	70.69	1	1	6	6	3	3	0	1	1	1	3.5	2	2.75	71	7.9	37	2.74293
Q9NTJ3_SMC4_HUMAN	SMC4	147.09	2	2	2	3	7	7	0	1	1	1	1.33333	2.66667	2	90	5.2	26	2.629
P42166_LAP2A_HUMAN	TMPO	75.45	1	1	16	17	21	21	0	1	1	1	9	11	10	127	13.6	78	2.61602
O43242_PSMD3_HUMAN	PSMD3	60.94	4	4	11	13	14	16	0	1	1	1	2.8	3.4	3.1	111	6.2	34	2.44501
Q9NVI7_ATD3A_HUMAN	ATAD3A	71.32	5	5	12	12	8	10	0	1	1	1	2.16667	1.83333	2	87	5.9	75	2.39743
Q13310_PABP4_HUMAN	PABPC4	70.74	0	0	3	3	3	3	1	1	1	1	4	4	4	142	6.7	72	2.15771
P20700_LMNB1_HUMAN	LMNB1	66.37	2	2	11	11	7	8	0	1	1	1	4	3	3.5	117	7.7	106	2.05067
Q9Y230_RUVB2_HUMAN	RUVBL2	51.12	1	1	11	11	10	10	0	1	1	1	6	5.5	5.75	141	10.4	93	1.89059
P46060_RAGP1_HUMAN	RANGAP1	63.5	1	1	3	4	8	8	0	1	1	1	2.5	4.5	3.5	92	11	51	1.82577
P54886_P5CS_HUMAN	ALDH18A1	87.25	12	13	24	28	26	30	0	1	1	1	2.07143	2.21429	2.14286	93	7.6	57	1.82497
P49959_MRE11_HUMAN	MRE11A	80.54	0	0	3	3	3	3	1	1	1	1	4	4	4	60	19	80	1.80105
O95831_AIFM1_HUMAN	AIFM1	66.86	6	6	12	13	16	17	0	1	1	1	2	2.57143	2.28571	101	7.8	92	1.712
P22087_FBRL_HUMAN	FBL	33.76	3	3	7	7	7	8	0	1	1	1	2	2.25	2.125	161	4.8	33	1.65983
Q14157_UBP2L_HUMAN	UBAP2L	114.47	0	0	2	2	4	4	1	1	1	1	3	5	4	129	10.4	41	1.53061
Q14152_EIF3A_HUMAN	EIF3A	166.47	2	2	2	2	8	8	0	1	1	1	1	3	2	111	7.5	56	1.4793
O14654_IRS4_HUMAN	IRS4	133.68	2	2	13	16	9	10	0	1	1	1	5.66667	3.66667	4.66667	152	11	105	1.39211
P46821_MAP1B_HUMAN	MAP1B	270.47	1	1	3	3	14	14	0	1	1	1	2	7.5	4.75	94	19	184	1.32247
Q9BUF5_TBB6_HUMAN	TUBB6	49.82	1	1	9	9	9	10	0	1	1	1	5	5.5	5.25	317	11.4	94	0.71062
O75643_U520_HUMAN	SNRNP200	244.35	3	3	3	3	17	17	0	1	1	1	1	4.5	2.75	146	16.7	112	0.631867
P78527_PRKDC_HUMAN	PRKDC	468.79	15	15	41	44	74	77	0	1	1	1	2.8125	4.875	3.84375	175	22	175	0.516952
P46013_KI67_HUMAN	MKI67	358.47	0	0	2	2	2	2	1	1	1	1	3	3	3	80	58.2	382	0.353017
< 2 fold average enrichment vs combined IgG controls
P33992_MCM5_HUMAN	MCM5	82.23	14	14	28	29	26	28	0	1	1	1	2	1.93333	1.96667
P42704_LPPRC_HUMAN	LRPPRC	157.81	9	9	9	9	28	28	0	1	1	1	1	2.9	1.95
Q9H9B4_SFXN1_HUMAN	SFXN1	35.6	5	5	10	11	9	10	0	1	1	1	2	1.83333	1.91667
P33993_MCM7_HUMAN	MCM7	81.26	17	17	28	32	29	34	0	1	1	1	1.83333	1.94444	1.88889
P17812_PYRG1_HUMAN	CTPS1	66.65	7	7	12	13	14	15	0	1	1	1	1.75	2	1.875
Q92615_LAR4B_HUMAN	LARP4B	80.5	2	2	5	5	4	4	0	1	1	1	2	1.66667	1.83333
Q99459_CDC5L_HUMAN	CDC5L	92.19	2	2	4	5	4	4	0	1	1	1	2	1.66667	1.83333
P38606_VATA_HUMAN	ATP6V1A	68.26	2	2	4	4	5	5	0	1	1	1	1.66667	2	1.83333
P06737_PYGL_HUMAN	PYGL	97.09	14	16	29	31	29	29	0	1	1	1	1.88235	1.76471	1.82353
P04844_RPN2_HUMAN	RPN2	69.24	6	6	9	10	13	13	0	1	1	1	1.57143	2	1.78571
P11940_PABP1_HUMAN	PABPC1	70.63	15	16	21	27	14	31	0	1	1	1	1.64706	1.88235	1.76471
Q8NBS9_TXND5_HUMAN	TXNDC5	47.6	1	1	3	3	2	2	0	1	1	1	2	1.5	1.75
Q13409_DC1I2_HUMAN	DYNC1I2	71.41	1	1	3	3	2	2	0	1	1	1	2	1.5	1.75
P49915_GUAA_HUMAN	GMPS	76.67	1	1	2	2	3	3	0	1	1	1	1.5	2	1.75
P08238_HS90B_HUMAN	HSP90AB1	83.21	15	20	8	37	10	34	0	1	1	1	1.80952	1.66667	1.7381
P48444_COPD_HUMAN	ARCN1	57.17	7	8	8	9	16	20	0	1	1	1	1.11111	2.33333	1.72222
Q12931_TRAP1_HUMAN	TRAP1	80.06	5	6	12	13	9	9	0	1	1	1	2	1.42857	1.71429
P04350_TBB4A_HUMAN	TUBB4A	49.55	6	8	8	13	11	15	0	1	1	1	1.55556	1.77778	1.66667
O75489_NDUS3_HUMAN	NDUFS3	30.22	2	2	5	5	3	3	0	1	1	1	2	1.33333	1.66667
Q8WX92_NELFB_HUMAN	NELFB	65.66	2	2	5	5	3	3	0	1	1	1	2	1.33333	1.66667
P49411_EFTU_HUMAN	TUFM	49.51	21	22	26	42	21	32	0	1	1	1	1.86957	1.43478	1.65217
P36542_ATPG_HUMAN	ATP5C1	32.98	7	7	11	15	8	9	0	1	1	1	2	1.25	1.625
Q9H845_ACAD9_HUMAN	ACAD9	68.72	2	3	5	6	5	5	0	1	1	1	1.75	1.5	1.625
P42765_THIM_HUMAN	ACAA2	41.9	4	4	7	8	5	6	0	1	1	1	1.8	1.4	1.6
Q00341_VIGLN_HUMAN	HDLBP	141.37	4	4	4	5	9	9	0	1	1	1	1.2	2	1.6
Q92616_GCN1L_HUMAN	GCN1L1	292.57	5	5	2	3	12	14	0	1	1	1	0.666667	2.5	1.58333
P49736_MCM2_HUMAN	MCM2	101.83	6	6	8	8	12	12	0	1	1	1	1.28571	1.85714	1.57143
P48735_IDHP_HUMAN	IDH2	50.88	4	4	5	6	6	7	0	1	1	1	1.4	1.6	1.5
P23921_RIR1_HUMAN	RRM1	90.01	3	3	6	6	4	4	0	1	1	1	1.75	1.25	1.5
Q9UHD8_SEPT9_HUMAN	SEPTIN9	65.36	2	2	4	4	3	3	0	1	1	1	1.66667	1.33333	1.5
Q9Y4W2_LAS1L_HUMAN	LAS1L	83.01	2	2	3	3	4	4	0	1	1	1	1.33333	1.66667	1.5
O76094_SRP72_HUMAN	SRP72	74.56	2	2	3	3	4	4	0	1	1	1	1.33333	1.66667	1.5
P61619_S61A1_HUMAN	SEC61A1	52.23	1	1	2	2	2	2	0	1	1	1	1.5	1.5	1.5
Q9H3P7_GCP60_HUMAN	ACBD3	60.56	1	1	2	2	2	2	0	1	1	1	1.5	1.5	1.5
P21266_GSTM3_HUMAN	GSTM3	26.54	1	1	2	2	2	2	0	1	1	1	1.5	1.5	1.5
O60841_IF2P_HUMAN	EIF5B	138.74	1	1	2	2	2	2	0	1	1	1	1.5	1.5	1.5
Q9Y2Z4_SYYM_HUMAN	YARS2	53.17	1	1	2	2	2	2	0	1	1	1	1.5	1.5	1.5
P26639_SYTC_HUMAN	TARS	83.38	1	1	2	2	2	2	0	1	1	1	1.5	1.5	1.5
P33991_MCM4_HUMAN	MCM4	96.5	15	17	24	28	20	22	0	1	1	1	1.61111	1.27778	1.44444
P52597_HNRPF_HUMAN	HNRNPF	45.64	8	8	10	13	9	11	0	1	1	1	1.55556	1.33333	1.44444
P22695_QCR2_HUMAN	UQCRC2	48.41	8	8	12	12	10	12	0	1	1	1	1.44444	1.44444	1.44444
Q9H4B7_TBB1_HUMAN	TUBB1	50.29	6	9	5	11	5	15	0	1	1	1	1.2	1.6	1.4
Q08J23_NSUN2_HUMAN	NSUN2	86.42	15	15	19	21	19	21	0	1	1	1	1.375	1.375	1.375
Q15738_NSDHL_HUMAN	NSDHL	41.87	3	3	6	6	3	3	0	1	1	1	1.75	1	1.375
P30041_PRDX6_HUMAN	PRDX6	25.02	3	3	4	5	4	4	0	1	1	1	1.5	1.25	1.375
P55084_ECHB_HUMAN	HADHB	51.26	3	3	4	4	5	5	0	1	1	1	1.25	1.5	1.375
Q99798_ACON_HUMAN	ACO2	85.37	3	3	3	3	6	6	0	1	1	1	1	1.75	1.375
Q9NSD9_SYFB_HUMAN	FARSB	66.07	8	8	10	12	9	10	0	1	1	1	1.44444	1.22222	1.33333
Q13509_TBB3_HUMAN	TUBB3	50.4	7	8	7	9	9	13	0	1	1	1	1.11111	1.55556	1.33333
O75477_ERLN1_HUMAN	ERLIN1	38.9	2	2	4	4	2	2	0	1	1	1	1.66667	1	1.33333
P35658_NU214_HUMAN	NUP214	213.49	2	2	2	2	4	4	0	1	1	1	1	1.66667	1.33333
P50213_IDH3A_HUMAN	IDH3A	39.57	2	2	3	3	3	3	0	1	1	1	1.33333	1.33333	1.33333
Q9Y5A9_YTHD2_HUMAN	YTHDF2	62.3	2	2	3	3	3	3	0	1	1	1	1.33333	1.33333	1.33333
P40939_ECHA_HUMAN	HADHA	82.95	2	2	3	3	3	3	0	1	1	1	1.33333	1.33333	1.33333
Q9HAV4_XPO5_HUMAN	XPO5	136.22	2	2	2	3	3	3	0	1	1	1	1.33333	1.33333	1.33333
Q9P2J5_SYLC_HUMAN	LARS	134.38	18	19	17	18	31	33	0	1	1	1	0.95	1.7	1.325
Q58FG1_HS904_HUMAN	HSP90AA4P	47.68	3	4	3	7	3	4	0	1	1	1	1.6	1	1.3
Q13151_ROA0_HUMAN	HNRNPA0	30.82	7	8	4	6	5	15	0	1	1	1	0.777778	1.77778	1.27778
P54136_SYRC_HUMAN	RARS	75.33	14	14	19	20	16	16	0	1	1	1	1.4	1.13333	1.26667
Q14697_GANAB_HUMAN	GANAB	106.81	19	19	24	25	23	23	0	1	1	1	1.3	1.2	1.25
P50454_SERPH_HUMAN	SERPINH1	46.41	11	11	12	13	14	15	0	1	1	1	1.16667	1.33333	1.25
O15523_DDX3Y_HUMAN	DDX3Y	73.11	7	7	9	9	9	9	0	1	1	1	1.25	1.25	1.25
Q9P035_HACD3_HUMAN	PTPLAD1	43.13	3	3	2	2	6	6	0	1	1	1	0.75	1.75	1.25
Q9NR30_DDX21_HUMAN	DDX21	87.29	10	10	13	13	12	12	0	1	1	1	1.27273	1.18182	1.22727
P08243_ASNS_HUMAN	ASNS	64.33	10	10	10	11	13	14	0	1	1	1	1.09091	1.36364	1.22727
P30153_2AAA_HUMAN	PPP2R1A	65.27	11	11	13	15	11	12	0	1	1	1	1.33333	1.08333	1.20833
P34897_GLYM_HUMAN	SHMT2	55.96	4	4	5	5	5	5	0	1	1	1	1.2	1.2	1.2
O14983_AT2A1_HUMAN	ATP2A1	110.18	3	4	4	4	6	6	0	1	1	1	1	1.4	1.2
P60842_IF4A1_HUMAN	EIF4A1	46.12	13	15	19	21	14	15	0	1	1	1	1.375	1	1.1875
Q9Y285_SYFA_HUMAN	FARSA	57.53	10	11	12	13	13	13	0	1	1	1	1.16667	1.16667	1.16667
P27708_PYR1_HUMAN	CAD	242.83	20	20	18	19	28	28	0	1	1	1	0.952381	1.38095	1.16667
O60762_DPM1_HUMAN	DPM1	29.62	5	5	10	10	2	2	0	1	1	1	1.83333	0.5	1.16667
Q6UB35_C1TM_HUMAN	MTHFD1L	105.72	2	2	3	3	2	2	0	1	1	1	1.33333	1	1.16667
Q8NEZ5_FBX22_HUMAN	FBXO22	44.48	1	2	3	3	2	2	0	1	1	1	1.33333	1	1.16667
Q14008_CKAP5_HUMAN	CKAP5	225.35	2	2	2	2	3	3	0	1	1	1	1	1.33333	1.16667
P24752_THIL_HUMAN	ACAT1	45.17	6	6	7	7	7	7	0	1	1	1	1.14286	1.14286	1.14286
Q14444_CAPR1_HUMAN	CAPRIN1	78.32	6	6	6	7	7	7	0	1	1	1	1.14286	1.14286	1.14286
O14980_XPO1_HUMAN	XPO1	123.31	6	6	6	6	8	8	0	1	1	1	1	1.28571	1.14286
Q71U36_TBA1A_HUMAN	TUBA1A	50.1	31	41	23	38	24	55	0	1	1	1	0.928571	1.33333	1.13095
P13010_XRCC5_HUMAN	XRCC5	82.65	10	11	11	12	12	13	0	1	1	1	1.08333	1.16667	1.125
Q3ZCQ8_TIM50_HUMAN	TIMM50	39.62	3	3	4	4	3	3	0	1	1	1	1.25	1	1.125
P63151_2ABA_HUMAN	PPP2R2A	51.66	3	3	4	4	3	3	0	1	1	1	1.25	1	1.125
P35249_RFC4_HUMAN	RFC4	39.66	3	3	3	3	4	4	0	1	1	1	1	1.25	1.125
Q15366_PCBP2_HUMAN	PCBP2	38.56	3	3	2	2	3	5	0	1	1	1	0.75	1.5	1.125
P63244_GBLP_HUMAN	GNB2L1	35.05	7	8	10	11	7	7	0	1	1	1	1.33333	0.888889	1.11111
P38159_RBMX_HUMAN	RBMX	42.31	7	8	5	6	7	12	0	1	1	1	0.777778	1.44444	1.11111
Q13885_TBB2A_HUMAN	TUBB2A	49.87	29	37	22	33	26	49	0	1	1	1	0.894737	1.31579	1.10526
Q9BUJ2_HNRL1_HUMAN	HNRNPUL1	95.68	4	4	5	5	4	4	0	1	1	1	1.2	1	1.1
O95433_AHSA1_HUMAN	AHSA1	38.25	5	5	5	6	5	5	0	1	1	1	1.16667	1	1.08333
Q9BXJ9_NAA15_HUMAN	NAA15	101.21	5	5	6	6	5	5	0	1	1	1	1.16667	1	1.08333
P39023_RL3_HUMAN	RPL3	46.08	5	5	5	6	5	5	0	1	1	1	1.16667	1	1.08333
Q9Y3F4_STRAP_HUMAN	STRAP	38.41	5	5	6	6	5	5	0	1	1	1	1.16667	1	1.08333
P25205_MCM3_HUMAN	MCM3	90.92	24	25	26	30	23	24	0	1	1	1	1.19231	0.961538	1.07692
P61247_RS3A_HUMAN	RPS3A	29.93	10	12	8	18	7	8	0	1	1	1	1.46154	0.692308	1.07692
P13804_ETFA_HUMAN	ETFA	35.06	6	6	7	8	5	5	0	1	1	1	1.28571	0.857143	1.07143
P26641_EF1G_HUMAN	EEF1G	50.09	10	10	14	14	7	7	0	1	1	1	1.36364	0.727273	1.04545
P07437_TBB5_HUMAN	TUBB	49.64	9	10	7	8	7	13	0	1	1	1	0.818182	1.27273	1.04545
P41252_SYIC_HUMAN	IARS	144.41	13	15	12	13	17	18	0	1	1	1	0.875	1.1875	1.03125
Q08211_DHX9_HUMAN	DHX9	140.87	30	30	25	27	31	33	0	1	1	1	0.903226	1.09677	1
Q58FF7_H90B3_HUMAN	HSP90AB3P	68.28	21	22	15	22	15	22	0	1	1	1	1	1	1
Q92734_TFG_HUMAN	TFG	43.42	10	10	10	12	8	8	0	1	1	1	1.18182	0.818182	1
Q12906_ILF3_HUMAN	ILF3	95.28	7	8	7	7	9	9	0	1	1	1	0.888889	1.11111	1
O15371_EIF3D_HUMAN	EIF3D	63.93	4	4	5	5	2	3	0	1	1	1	1.2	0.8	1
Q13283_G3BP1_HUMAN	G3BP1	52.13	6	6	3	4	6	8	0	1	1	1	0.714286	1.28571	1
P15311_EZRI_HUMAN	EZR	69.37	5	5	4	4	6	6	0	1	1	1	0.833333	1.16667	1
Q13148_TADBP_HUMAN	TARDBP	44.71	3	3	3	4	2	2	0	1	1	1	1.25	0.75	1
Q13435_SF3B2_HUMAN	SF3B2	100.16	5	5	3	3	7	7	0	1	1	1	0.666667	1.33333	1
Q9UJZ1_STML2_HUMAN	STOML2	38.51	3	3	3	3	3	3	0	1	1	1	1	1	1
O75083_WDR1_HUMAN	WDR1	66.15	5	5	2	2	8	8	0	1	1	1	0.5	1.5	1
Q15459_SF3A1_HUMAN	SF3A1	88.83	3	3	2	2	3	4	0	1	1	1	0.75	1.25	1
Q01844_EWS_HUMAN	EWSR1	68.44	2	2	2	2	2	2	0	1	1	1	1	1	1
P25685_DNJB1_HUMAN	DNAJB1	38.02	2	2	2	2	2	2	0	1	1	1	1	1	1
P62995_TRA2B_HUMAN	TRA2B	33.65	2	2	2	2	2	2	0	1	1	1	1	1	1
P49643_PRI2_HUMAN	PRIM2	58.77	2	2	2	2	2	2	0	1	1	1	1	1	1
P05455_LA_HUMAN	SSB	46.81	2	2	2	2	2	2	0	1	1	1	1	1	1
P07814_SYEP_HUMAN	EPRS	170.48	22	23	22	22	23	23	0	1	1	1	0.958333	1	0.979167
P07900_HS90A_HUMAN	HSP90AA1	84.61	15	15	13	17	10	12	0	1	1	1	1.125	0.8125	0.96875
P56192_SYMC_HUMAN	MARS	101.05	12	14	13	16	10	11	0	1	1	1	1.13333	0.8	0.966667
Q12905_ILF2_HUMAN	ILF2	43.04	14	14	11	12	13	15	0	1	1	1	0.866667	1.06667	0.966667
P62195_PRS8_HUMAN	PSMC5	45.6	11	12	11	11	10	12	0	1	1	1	0.923077	1	0.961538
Q14566_MCM6_HUMAN	MCM6	92.83	21	23	23	24	18	20	0	1	1	1	1.04167	0.875	0.958333
Q92499_DDX1_HUMAN	DDX1	82.38	8	8	8	8	6	7	0	1	1	1	1	0.888889	0.944444
P62258_1433E_HUMAN	YWHAE	29.16	14	15	13	15	11	13	0	1	1	1	1	0.875	0.9375
P17844_DDX5_HUMAN	DDX5	69.1	12	13	10	10	11	14	0	1	1	1	0.785714	1.07143	0.928571
O14744_ANM5_HUMAN	PRMT5	72.64	6	6	8	8	3	3	0	1	1	1	1.28571	0.571429	0.928571
P31040_SDHA_HUMAN	SDHA	72.65	6	6	6	6	4	5	0	1	1	1	1	0.857143	0.928571
P12956_XRCC6_HUMAN	XRCC6	69.8	9	12	10	10	8	12	0	1	1	1	0.846154	1	0.923077
Q5T4S7_UBR4_HUMAN	UBR4	573.48	5	5	3	3	6	6	0	1	1	1	0.666667	1.16667	0.916667
O75821_EIF3G_HUMAN	EIF3G	35.59	3	4	3	3	4	4	0	1	1	1	0.8	1	0.9
P62736_ACTA_HUMAN	ACTA2	41.98	15	18	9	12	11	20	0	1	1	1	0.684211	1.10526	0.894737
P06576_ATPB_HUMAN	ATP5B	56.52	30	32	22	24	27	33	0	1	1	1	0.757576	1.0303	0.893939
P11177_ODPB_HUMAN	PDHB	39.21	13	16	10	11	12	17	0	1	1	1	0.705882	1.05882	0.882353
Q14204_DYHC1_HUMAN	DYNC1H1	532.07	29	31	10	10	43	44	0	1	1	1	0.34375	1.40625	0.875
Q15084_PDIA6_HUMAN	PDIA6	48.09	7	7	7	7	5	5	0	1	1	1	1	0.75	0.875
P62241_RS8_HUMAN	RPS8	24.19	3	3	2	2	3	3	0	1	1	1	0.75	1	0.875
P52292_IMA1_HUMAN	KPNA2	57.83	10	10	8	9	8	8	0	1	1	1	0.909091	0.818182	0.863636
P12235_ADT1_HUMAN	SLC25A4	33.04	9	10	10	11	6	6	0	1	1	1	1.09091	0.636364	0.863636
Q9Y266_NUDC_HUMAN	NUDC	38.22	5	6	4	4	6	6	0	1	1	1	0.714286	1	0.857143
P68400_CSK21_HUMAN	CSNK2A1	45.11	6	6	5	5	5	5	0	1	1	1	0.857143	0.857143	0.857143
O76003_GLRX3_HUMAN	GLRX3	37.41	9	9	7	7	8	8	0	1	1	1	0.8	0.9	0.85
P11021_GRP78_HUMAN	HSPA5	72.29	35	40	31	36	25	31	0	1	1	1	0.902439	0.780488	0.841463
Q5HYB6_Q5HYB6_HUMAN	DKFZp686J1372	27.16	5	5	4	4	4	4	0	1	1	1	0.833333	0.833333	0.833333
O60506_HNRPQ_HUMAN	SYNCRIP	69.56	11	11	7	7	11	11	0	1	1	1	0.666667	1	0.833333
P43686_PRS6B_HUMAN	PSMC4	47.34	5	5	4	5	3	3	0	1	1	1	1	0.666667	0.833333
Q15008_PSMD6_HUMAN	PSMD6	45.5	3	5	4	5	3	3	0	1	1	1	1	0.666667	0.833333
P14868_SYDC_HUMAN	DARS	57.1	18	19	13	13	18	18	0	1	1	1	0.7	0.95	0.825
P61221_ABCE1_HUMAN	ABCE1	67.27	15	16	13	15	10	11	0	1	1	1	0.941176	0.705882	0.823529
Q58FF8_H90B2_HUMAN	HSP90AB2P	44.32	16	16	10	13	10	13	0	1	1	1	0.823529	0.823529	0.823529
Q86VP6_CAND1_HUMAN	CAND1	136.29	16	16	9	9	17	17	0	1	1	1	0.588235	1.05882	0.823529
P17980_PRS6A_HUMAN	PSMC3	49.17	7	7	8	8	3	3	0	1	1	1	1.125	0.5	0.8125
O43390_HNRPR_HUMAN	HNRNPR	70.9	7	7	5	5	6	6	0	1	1	1	0.75	0.875	0.8125
Q58FG0_HS905_HUMAN	HSP90AA5P	38.71	4	4	2	3	3	3	0	1	1	1	0.8	0.8	0.8
P13667_PDIA4_HUMAN	PDIA4	72.89	4	4	2	2	4	4	0	1	1	1	0.6	1	0.8
Q9UQ80_PA2G4_HUMAN	PA2G4	43.76	6	6	2	2	6	7	0	1	1	1	0.428571	1.14286	0.785714
Q16531_DDB1_HUMAN	DDB1	126.89	7	8	2	2	10	10	0	1	1	1	0.333333	1.22222	0.777778
P50990_TCPQ_HUMAN	CCT8	59.58	23	26	7	7	14	32	0	1	1	1	0.296296	1.22222	0.759259
O43175_SERA_HUMAN	PHGDH	56.61	17	17	11	12	11	13	0	1	1	1	0.722222	0.777778	0.75
P31483_TIA1_HUMAN	TIA1	42.94	7	7	5	6	4	4	0	1	1	1	0.875	0.625	0.75
O00571_DDX3X_HUMAN	DDX3X	73.2	6	7	4	5	4	5	0	1	1	1	0.75	0.75	0.75
Q14103_HNRPD_HUMAN	HNRNPD	38.41	7	7	4	5	4	5	0	1	1	1	0.75	0.75	0.75
Q07955_SRSF1_HUMAN	SRSF1	27.73	5	5	5	5	2	2	0	1	1	1	1	0.5	0.75
Q9UHX1_PUF60_HUMAN	PUF60	59.84	7	7	4	4	5	6	0	1	1	1	0.625	0.875	0.75
Q92552_RT27_HUMAN	MRPS27	47.58	3	3	2	2	2	2	0	1	1	1	0.75	0.75	0.75
P43487_RANG_HUMAN	RANBP1	23.3	3	3	2	2	2	2	0	1	1	1	0.75	0.75	0.75
P31153_METK2_HUMAN	MAT2A	43.63	3	3	2	2	2	2	0	1	1	1	0.75	0.75	0.75
Q9BQA1_MEP50_HUMAN	WDR77	36.7	3	3	2	2	2	2	0	1	1	1	0.75	0.75	0.75
P52272_HNRPM_HUMAN	HNRNPM	77.46	30	36	21	30	18	23	0	1	1	1	0.837838	0.648649	0.743243
Q9NZI8_IF2B1_HUMAN	IGF2BP1	63.44	19	20	15	15	14	14	0	1	1	1	0.761905	0.714286	0.738095
Q15365_PCBP1_HUMAN	PCBP1	37.47	8	10	6	7	5	7	0	1	1	1	0.727273	0.727273	0.727273
Q96FW1_OTUB1_HUMAN	OTUB1	31.26	14	15	9	10	9	11	0	1	1	1	0.6875	0.75	0.71875
P49368_TCPG_HUMAN	CCT3	60.5	13	13	9	9	8	9	0	1	1	1	0.714286	0.714286	0.714286
P62333_PRS10_HUMAN	PSMC6	44.15	6	6	3	4	4	4	0	1	1	1	0.714286	0.714286	0.714286
Q07065_CKAP4_HUMAN	CKAP4	65.98	6	6	4	4	4	4	0	1	1	1	0.714286	0.714286	0.714286
P07910_HNRPC_HUMAN	HNRNPC	33.65	11	14	7	11	6	8	0	1	1	1	0.8	0.6	0.7
Q15019_SEPT2_HUMAN	SEPTIN2	41.46	9	9	6	8	4	4	0	1	1	1	0.9	0.5	0.7
P12004_PCNA_HUMAN	PCNA	28.75	8	9	6	6	6	6	0	1	1	1	0.7	0.7	0.7
Q00535_CDK5_HUMAN	CDK5	33.28	3	4	2	2	3	3	0	1	1	1	0.6	0.8	0.7
Q14974_IMB1_HUMAN	KPNB1	97.11	14	15	9	10	8	10	0	1	1	1	0.6875	0.6875	0.6875
P28799_GRN_HUMAN	GRN	63.5	6	7	5	5	4	4	0	1	1	1	0.75	0.625	0.6875
P11388_TOP2A_HUMAN	TOP2A	174.28	7	7	4	4	5	5	0	1	1	1	0.625	0.75	0.6875
P46777_RL5_HUMAN	RPL5	34.34	8	10	4	6	5	7	0	1	1	1	0.636364	0.727273	0.681818
O43143_DHX15_HUMAN	DHX15	90.88	16	16	10	10	11	11	0	1	1	1	0.647059	0.705882	0.676471
P40227_TCPZ_HUMAN	CCT6A	57.99	17	19	9	11	11	14	0	1	1	1	0.6	0.75	0.675
P48643_TCPE_HUMAN	CCT5	59.63	20	22	10	11	18	18	0	1	1	1	0.521739	0.826087	0.673913
P54652_HSP72_HUMAN	HSPA2	69.98	10	11	4	6	6	8	0	1	1	1	0.583333	0.75	0.666667
Q09028_RBBP4_HUMAN	RBBP4	47.63	5	5	2	2	4	4	0	1	1	1	0.5	0.833333	0.666667
O00410_IPO5_HUMAN	IPO5	123.55	5	5	2	2	4	4	0	1	1	1	0.5	0.833333	0.666667
O00303_EIF3F_HUMAN	EIF3F	37.54	6	8	5	5	5	5	0	1	1	1	0.666667	0.666667	0.666667
P04792_HSPB1_HUMAN	HSPB1	22.77	5	5	3	3	3	3	0	1	1	1	0.666667	0.666667	0.666667
P38646_GRP75_HUMAN	HSPA9	73.63	70	100	50	79	34	53	0	1	1	1	0.792079	0.534653	0.663366
P11586_C1TC_HUMAN	MTHFD1	101.5	42	46	27	31	27	29	0	1	1	1	0.680851	0.638298	0.659574
P14625_ENPL_HUMAN	HSP90B1	92.41	21	22	13	13	14	15	0	1	1	1	0.608696	0.695652	0.652174
Q92841_DDX17_HUMAN	DDX17	80.22	19	19	12	12	12	12	0	1	1	1	0.65	0.65	0.65
Q13263_TIF1B_HUMAN	TRIM28	88.49	29	37	21	25	18	22	0	1	1	1	0.684211	0.605263	0.644737
Q14568_HS902_HUMAN	HSP90AA2	39.34	4	6	2	3	2	4	0	1	1	1	0.571429	0.714286	0.642857
P62987_RL40_HUMAN	UBA52	14.72	4	6	3	3	3	4	0	1	1	1	0.571429	0.714286	0.642857
Q00839_HNRPU_HUMAN	HNRNPU	90.53	22	24	17	18	12	12	0	1	1	1	0.76	0.52	0.64
O00231_PSD11_HUMAN	PSMD11	47.43	10	10	5	5	7	7	0	1	1	1	0.545455	0.727273	0.636364
Q92945_FUBP2_HUMAN	KHSRP	73.07	10	10	5	5	7	7	0	1	1	1	0.545455	0.727273	0.636364
P34931_HS71L_HUMAN	HSPA1L	70.33	24	44	15	29	14	26	0	1	1	1	0.666667	0.6	0.633333
P43243_MATR3_HUMAN	MATR3	94.56	27	29	16	17	18	19	0	1	1	1	0.6	0.666667	0.633333
P13639_EF2_HUMAN	EEF2	95.28	32	37	19	24	19	22	0	1	1	1	0.657895	0.605263	0.631579
Q9Y316_MEMO1_HUMAN	MEMO1	33.71	7	7	5	5	3	3	0	1	1	1	0.75	0.5	0.625
Q86W34_AMZ2_HUMAN	AMZ2	41.24	10	11	4	4	8	9	0	1	1	1	0.416667	0.833333	0.625
B7ZW38_HNRC3_HUMAN	HNRNPCL3	32.01	7	7	4	4	4	4	0	1	1	1	0.625	0.625	0.625
P27824_CALX_HUMAN	CANX	67.53	7	7	4	4	4	4	0	1	1	1	0.625	0.625	0.625
P11142_HSP7C_HUMAN	HSPA8	70.85	33	38	20	24	19	22	0	1	1	1	0.641026	0.589744	0.615385
Q9Y262_EIF3L_HUMAN	EIF3L	66.68	8	8	4	4	5	5	0	1	1	1	0.555556	0.666667	0.611111
P25705_ATPA_HUMAN	ATP5A1	59.71	36	41	19	21	25	28	0	1	1	1	0.52381	0.690476	0.607143
Q9Y265_RUVB1_HUMAN	RUVBL1	50.2	22	24	13	14	14	14	0	1	1	1	0.6	0.6	0.6
P31943_HNRH1_HUMAN	HNRNPH1	49.2	13	14	6	7	7	9	0	1	1	1	0.533333	0.666667	0.6
P01834_IGKC_HUMAN	IGKC	11.6	5	9	3	6	3	4	0	1	1	1	0.7	0.5	0.6
P61163_ACTZ_HUMAN	ACTR1A	42.59	7	9	4	4	5	6	0	1	1	1	0.5	0.7	0.6
Q13642_FHL1_HUMAN	FHL1	36.24	4	4	2	2	2	2	0	1	1	1	0.6	0.6	0.6
P67775_PP2AA_HUMAN	PPP2CA	35.57	4	4	2	2	2	2	0	1	1	1	0.6	0.6	0.6
O00487_PSDE_HUMAN	PSMD14	34.55	4	4	2	2	2	2	0	1	1	1	0.6	0.6	0.6
P50991_TCPD_HUMAN	CCT4	57.89	14	15	6	6	11	11	0	1	1	1	0.4375	0.75	0.59375
P14866_HNRPL_HUMAN	HNRNPL	64.09	13	15	4	5	8	12	0	1	1	1	0.375	0.8125	0.59375
P68104_EF1A1_HUMAN	EEF1A1	50.11	23	28	13	18	12	14	0	1	1	1	0.655172	0.517241	0.586207
Q00610_CLH1_HUMAN	CLTC	191.49	54	58	34	36	31	31	0	1	1	1	0.627119	0.542373	0.584746
P63104_1433Z_HUMAN	YWHAZ	27.73	10	11	8	9	3	3	0	1	1	1	0.833333	0.333333	0.583333
P46940_IQGA1_HUMAN	IQGAP1	189.13	11	11	3	3	8	9	0	1	1	1	0.333333	0.833333	0.583333
P56537_IF6_HUMAN	EIF6	26.58	5	5	3	3	2	2	0	1	1	1	0.666667	0.5	0.583333
Q15717_ELAV1_HUMAN	ELAVL1	36.07	5	5	2	2	3	3	0	1	1	1	0.5	0.666667	0.583333
P12277_KCRB_HUMAN	CKB	42.62	20	25	8	9	13	19	0	1	1	1	0.384615	0.769231	0.576923
Q99729_ROAA_HUMAN	HNRNPAB	36.2	10	12	5	5	7	8	0	1	1	1	0.461538	0.692308	0.576923
P09874_PARP1_HUMAN	PARP1	113.01	29	33	16	16	21	21	0	1	1	1	0.5	0.647059	0.573529
P21333_FLNA_HUMAN	FLNA	280.56	33	34	11	11	27	27	0	1	1	1	0.342857	0.8	0.571429
Q15233_NONO_HUMAN	NONO	54.2	19	20	9	10	11	12	0	1	1	1	0.52381	0.619048	0.571429
Q8NHW5_RLA0L_HUMAN	RPLP0P6	34.34	10	13	5	8	6	6	0	1	1	1	0.642857	0.5	0.571429
P05141_ADT2_HUMAN	SLC25A5	32.83	6	6	4	4	2	2	0	1	1	1	0.714286	0.428571	0.571429
Q14651_PLSI_HUMAN	PLS1	70.21	6	6	3	3	3	3	0	1	1	1	0.571429	0.571429	0.571429
Q92878_RAD50_HUMAN	RAD50	153.8	6	6	2	2	4	4	0	1	1	1	0.428571	0.714286	0.571429
P22061_PIMT_HUMAN	PCMT1	24.62	15	15	11	12	4	4	0	1	1	1	0.8125	0.3125	0.5625
P07195_LDHB_HUMAN	LDHB	36.62	14	15	6	6	10	10	0	1	1	1	0.4375	0.6875	0.5625
P67809_YBOX1_HUMAN	YBX1	35.9	6	7	3	3	4	4	0	1	1	1	0.5	0.625	0.5625
P35637_FUS_HUMAN	FUS	53.39	13	18	6	9	7	10	0	1	1	1	0.526316	0.578947	0.552632
Q99832_TCPH_HUMAN	CCT7	59.33	19	21	6	6	13	16	0	1	1	1	0.318182	0.772727	0.545455
P08865_RSSA_HUMAN	RPSA	32.83	10	10	5	5	5	5	0	1	1	1	0.545455	0.545455	0.545455
P07237_PDIA1_HUMAN	P4HB	57.08	16	16	4	4	11	12	0	1	1	1	0.294118	0.764706	0.529412
P22234_PUR6_HUMAN	PAICS	47.05	17	18	10	11	7	7	0	1	1	1	0.631579	0.421053	0.526316
P61978_HNRPK_HUMAN	HNRNPK	50.94	23	27	10	10	13	16	0	1	1	1	0.392857	0.607143	0.5
P17987_TCPA_HUMAN	TCP1	60.31	23	26	9	9	14	16	0	1	1	1	0.37037	0.62963	0.5
P13797_PLST_HUMAN	PLS3	70.77	15	15	7	7	7	7	0	1	1	1	0.5	0.5	0.5
P23526_SAHH_HUMAN	AHCY	47.69	10	13	6	6	4	6	0	1	1	1	0.5	0.5	0.5
P62906_RL10A_HUMAN	RPL10A	24.82	9	11	6	6	4	4	0	1	1	1	0.583333	0.416667	0.5
P16152_CBR1_HUMAN	CBR1	30.36	14	14	4	4	8	9	0	1	1	1	0.333333	0.666667	0.5
Q9Y3I0_RTCB_HUMAN	RTCB	55.17	9	9	3	4	4	4	0	1	1	1	0.5	0.5	0.5
P55060_XPO2_HUMAN	CSE1L	110.35	6	8	3	4	3	3	0	1	1	1	0.555556	0.444444	0.5
P29692_EF1D_HUMAN	EEF1D	31.1	8	8	3	3	4	4	0	1	1	1	0.444444	0.555556	0.5
P12532_KCRU_HUMAN	CKMT1A	47.01	6	7	2	3	3	3	0	1	1	1	0.5	0.5	0.5
Q15393_SF3B3_HUMAN	SF3B3	135.49	8	8	2	2	5	5	0	1	1	1	0.333333	0.666667	0.5
P21912_SDHB_HUMAN	SDHB	31.61	5	5	2	2	2	2	0	1	1	1	0.5	0.5	0.5
P34932_HSP74_HUMAN	HSPA4	94.27	26	31	11	13	13	16	0	1	1	1	0.4375	0.53125	0.484375
P23396_RS3_HUMAN	RPS3	26.67	26	30	16	20	8	8	0	1	1	1	0.677419	0.290323	0.483871
O00154_BACH_HUMAN	ACOT7	41.77	20	24	11	12	8	10	0	1	1	1	0.52	0.44	0.48
P55072_TERA_HUMAN	VCP	89.27	19	20	6	9	6	9	0	1	1	1	0.47619	0.47619	0.47619
P31942_HNRH3_HUMAN	HNRNPH3	36.9	12	17	6	6	5	9	0	1	1	1	0.388889	0.555556	0.472222
P00338_LDHA_HUMAN	LDHA	36.67	16	16	5	5	9	9	0	1	1	1	0.352941	0.588235	0.470588
P22626_ROA2_HUMAN	HNRNPA2B1	37.41	32	66	13	25	16	35	0	1	1	1	0.38806	0.537313	0.462687
P09211_GSTP1_HUMAN	GSTP1	23.34	23	38	15	21	9	13	0	1	1	1	0.564103	0.358974	0.461538
P14618_KPYM_HUMAN	PKM	57.9	32	36	12	12	18	20	0	1	1	1	0.351351	0.567568	0.459459
P08107_HSP71_HUMAN	HSPA1A	70.01	44	104	23	50	22	44	0	1	1	1	0.485714	0.428571	0.457143
P19338_NUCL_HUMAN	NCL	76.57	31	32	13	14	13	14	0	1	1	1	0.454545	0.454545	0.454545
O14979_HNRDL_HUMAN	HNRNPDL	46.41	9	10	3	3	5	5	0	1	1	1	0.363636	0.545455	0.454545
P06748_NPM_HUMAN	NPM1	32.55	16	18	8	10	5	5	0	1	1	1	0.578947	0.315789	0.447368
Q92598_HS105_HUMAN	HSPH1	96.8	17	18	7	7	8	8	0	1	1	1	0.421053	0.473684	0.447368
P10809_CH60_HUMAN	HSPD1	61.02	44	76	22	28	29	36	0	1	1	1	0.376623	0.480519	0.428571
P31946_1433B_HUMAN	YWHAB	28.06	12	13	7	8	2	2	0	1	1	1	0.642857	0.214286	0.428571
IGH1M_MOUSE	Ighg1	43.36	18	54	5	10	5	9	0	1	1	1	0.428571	0.428571	0.428571
Q07021_C1QBP_HUMAN	C1QBP	31.34	6	6	2	2	2	2	0	1	1	1	0.428571	0.428571	0.428571
P01857_IGHG1_HUMAN	IGHG1	36.08	6	6	2	2	2	2	0	1	1	1	0.428571	0.428571	0.428571
P49327_FAS_HUMAN	FASN	273.25	45	45	9	9	28	28	0	1	1	1	0.217391	0.630435	0.423913
P08670_VIME_HUMAN	VIM	53.62	27	28	9	9	13	13	0	1	1	1	0.344828	0.482759	0.413793
P22314_UBA1_HUMAN	UBA1	117.77	22	22	9	9	8	8	0	1	1	1	0.434783	0.391304	0.413043
P62191_PRS4_HUMAN	PSMC1	49.15	9	10	3	4	3	3	0	1	1	1	0.454545	0.363636	0.409091
P52907_CAZA1_HUMAN	CAPZA1	32.9	10	10	3	3	4	4	0	1	1	1	0.363636	0.454545	0.409091
P06733_ENOA_HUMAN	ENO1	47.14	23	24	8	9	8	9	0	1	1	1	0.4	0.4	0.4
P51659_DHB4_HUMAN	HSD17B4	79.64	14	14	4	4	6	6	0	1	1	1	0.333333	0.466667	0.4
P29401_TKT_HUMAN	TKT	67.83	7	9	2	2	3	4	0	1	1	1	0.3	0.5	0.4
P60709_ACTB_HUMAN	ACTB	41.71	12	23	5	9	4	8	0	1	1	1	0.416667	0.375	0.395833
Q32P51_RA1L2_HUMAN	HNRNPA1L2	34.2	10	13	3	3	6	6	0	1	1	1	0.285714	0.5	0.392857
P28066_PSA5_HUMAN	PSMA5	26.39	8	8	2	2	3	3	0	1	1	1	0.333333	0.444444	0.388889
Q7KZF4_SND1_HUMAN	SND1	101.93	8	8	2	2	3	3	0	1	1	1	0.333333	0.444444	0.388889
P23246_SFPQ_HUMAN	SFPQ	76.1	20	21	7	7	8	8	0	1	1	1	0.363636	0.409091	0.386364
P78371_TCPB_HUMAN	CCT2	57.45	30	33	7	8	15	16	0	1	1	1	0.264706	0.5	0.382353
Q15029_U5S1_HUMAN	EFTUD2	109.37	11	11	2	2	5	5	0	1	1	1	0.25	0.5	0.375
P04075_ALDOA_HUMAN	ALDOA	39.4	10	10	2	2	4	4	0	1	1	1	0.272727	0.454545	0.363636
Q99623_PHB2_HUMAN	PHB2	33.28	15	17	2	2	9	9	0	1	1	1	0.166667	0.555556	0.361111
P04406_G3P_HUMAN	GAPDH	36.03	18	24	6	7	7	9	0	1	1	1	0.32	0.4	0.36
P51991_ROA3_HUMAN	HNRNPA3	39.57	17	23	6	7	8	8	0	1	1	1	0.333333	0.375	0.354167
P12814_ACTN1_HUMAN	ACTN1	102.99	16	16	5	5	5	5	0	1	1	1	0.352941	0.352941	0.352941
P10515_ODP2_HUMAN	DLAT	68.95	23	24	8	8	7	7	0	1	1	1	0.36	0.32	0.34
P55209_NP1L1_HUMAN	NAP1L1	45.35	8	8	2	2	2	2	0	1	1	1	0.333333	0.333333	0.333333
P07355_ANXA2_HUMAN	ANXA2	38.58	25	26	4	4	11	11	0	1	1	1	0.185185	0.444444	0.314815
P12268_IMDH2_HUMAN	IMPDH2	55.77	25	35	7	10	8	10	0	1	1	1	0.305556	0.305556	0.305556
O43707_ACTN4_HUMAN	ACTN4	104.79	13	13	3	3	2	3	0	1	1	1	0.285714	0.285714	0.285714
P30101_PDIA3_HUMAN	PDIA3	56.75	22	24	5	5	6	7	0	1	1	1	0.24	0.32	0.28
IGHM_MOUSE	Igh-6	49.94	15	20	4	5	4	4	0	1	1	1	0.285714	0.238095	0.261905
P26599_PTBP1_HUMAN	PTBP1	57.19	15	23	3	3	6	6	0	1	1	1	0.166667	0.291667	0.229167
P35579_MYH9_HUMAN	MYH9	226.39	37	41	3	3	12	13	0	1	1	1	0.0952381	0.333333	0.214286
< 2 unique PSMs in either SL1 or Charge3 NP-myc isolation
P38919_IF4A3_HUMAN	EIF4A3	46.84	0	0	8	12	1	1	1	1	0	0
P54619_AAKG1_HUMAN	PRKAG1	37.56	0	0	7	7	1	1	1	1	0	0
Q9H6Y2_WDR55_HUMAN	WDR55	42.04	0	0	5	7	1	1	1	1	0	0
P35998_PRS7_HUMAN	PSMC2	48.6	0	0	5	6	1	1	1	1	0	0
Q9HAD4_WDR41_HUMAN	WDR41	51.7	0	0	5	6	1	1	1	1	0	0
P53597_SUCA_HUMAN	SUCLG1	36.23	0	0	3	6	0	0	1	1	0	0
Q14254_FLOT2_HUMAN	FLOT2	47.03	0	0	6	6	0	0	1	1	0	0
Q9UPT5_EXOC7_HUMAN	EXOC7	83.33	0	0	6	6	0	0	1	1	0	0
P41240_CSK_HUMAN	CSK	50.67	0	0	5	5	1	1	1	1	0	0
Q9NTX5_ECHD1_HUMAN	ECHDC1	33.68	0	0	5	5	1	1	1	1	0	0
Q9UBB4_ATX10_HUMAN	ATXN10	53.45	0	0	3	4	1	1	1	1	0	0
Q53H12_AGK_HUMAN	AGK	47.11	0	0	3	3	1	2	1	1	0	0
Q8WX93_PALLD_HUMAN	PALLD	150.47	0	0	1	3	2	2	1	0	1	0
O43347_MSI1H_HUMAN	MSI1	39.1	0	0	2	3	1	1	1	1	0	0
O43572_AKA10_HUMAN	AKAP10	73.77	0	0	3	3	1	1	1	1	0	0
P51784_UBP11_HUMAN	USP11	109.75	0	0	3	3	1	1	1	1	0	0
P57678_GEMI4_HUMAN	GEMIN4	119.96	0	0	3	3	1	1	1	1	0	0
Q03426_KIME_HUMAN	MVK	42.42	0	0	3	3	1	1	1	1	0	0
Q13049_TRI32_HUMAN	TRIM32	71.94	0	0	3	3	1	1	1	1	0	0
Q3SXM5_HSDL1_HUMAN	HSDL1	36.98	0	0	3	3	1	1	1	1	0	0
Q7Z2W4_ZCCHV_HUMAN	ZC3HAV1	101.37	0	0	3	3	1	1	1	1	0	0
Q8IXB1_DJC10_HUMAN	DNAJC10	91.02	0	0	3	3	1	1	1	1	0	0
Q96S59_RANB9_HUMAN	RANBP9	77.8	0	0	3	3	1	1	1	1	0	0
Q9BTY7_HGH1_HUMAN	HGH1	42.1	0	0	3	3	1	1	1	1	0	0
O00116_ADAS_HUMAN	AGPS	72.87	0	0	3	3	0	0	1	1	0	0
O43252_PAPS1_HUMAN	PAPSS1	70.79	0	0	3	3	0	0	1	1	0	0
Q7L0Y3_MRRP1_HUMAN	TRMT10C	47.32	0	0	3	3	0	0	1	1	0	0
Q8WUA4_TF3C2_HUMAN	GTF3C2	100.62	0	0	2	3	0	0	1	1	0	0
O75382_TRIM3_HUMAN	TRIM3	80.78	0	0	2	2	1	2	1	1	0	0
P25686_DNJB2_HUMAN	DNAJB2	35.56	0	0	1	2	1	2	1	0	0	0
Q6PJT7_ZC3HE_HUMAN	ZC3H14	82.82	0	0	2	2	1	2	1	1	0	0
O14965_AURKA_HUMAN	AURKA	45.78	0	0	2	2	1	1	1	1	0	0
O43172_PRP4_HUMAN	PRPF4	58.41	0	0	2	2	1	1	1	1	0	0
O60313_OPA1_HUMAN	OPA1	111.56	0	0	2	2	1	1	1	1	0	0
O75843_AP1G2_HUMAN	AP1G2	87.06	0	0	2	2	1	1	1	1	0	0
O95905_SGT1_HUMAN	ECD	72.71	0	0	2	2	1	1	1	1	0	0
P10398_ARAF_HUMAN	ARAF	67.54	0	0	2	2	1	1	1	1	0	0
P12694_ODBA_HUMAN	BCKDHA	50.44	0	0	2	2	1	1	1	1	0	0
P24941_CDK2_HUMAN	CDK2	33.91	0	0	2	2	1	1	1	1	0	0
P43897_EFTS_HUMAN	TSFM	35.37	0	0	2	2	1	1	1	1	0	0
P52630_STAT2_HUMAN	STAT2	97.85	0	0	2	2	1	1	1	1	0	0
Q05193_DYN1_HUMAN	DNM1	97.35	0	0	2	2	1	1	1	1	0	0
Q09161_NCBP1_HUMAN	NCBP1	91.78	0	0	2	2	1	1	1	1	0	0
Q15427_SF3B4_HUMAN	SF3B4	44.36	0	0	2	2	1	1	1	1	0	0
Q16695_H31T_HUMAN	HIST3H3	15.5	0	0	2	2	1	1	1	1	0	0
Q5HYK3_COQ5_HUMAN	COQ5	37.12	0	0	1	2	1	1	1	0	0	0
Q5JWF2_GNAS1_HUMAN	GNAS	110.96	0	0	2	2	1	1	1	1	0	0
Q5VIR6_VPS53_HUMAN	VPS53	79.6	0	0	2	2	1	1	1	1	0	0
Q86UT6_NLRX1_HUMAN	NLRX1	107.55	0	0	2	2	1	1	1	1	0	0
Q86WJ1_CHD1L_HUMAN	CHD1L	100.92	0	0	2	2	1	1	1	1	0	0
Q9BRT8_CBWD1_HUMAN	CBWD1	44.04	0	0	2	2	1	1	1	1	0	0
Q9H0U3_MAGT1_HUMAN	MAGT1	38.01	0	0	2	2	1	1	1	1	0	0
Q9H974_QTRD1_HUMAN	QTRTD1	46.68	0	0	1	2	1	1	1	0	0	0
Q9NVH0_EXD2_HUMAN	EXD2	70.31	0	0	2	2	1	1	1	1	0	0
Q9ULR0_ISY1_HUMAN	ISY1	32.97	0	0	2	2	1	1	1	1	0	0
O14908_GIPC1_HUMAN	GIPC1	36.03	0	0	2	2	0	0	1	1	0	0
P04843_RPN1_HUMAN	RPN1	68.53	0	0	2	2	0	0	1	1	0	0
P06753_TPM3_HUMAN	TPM3	32.93	0	0	2	2	0	0	1	1	0	0
P08574_CY1_HUMAN	CYC1	35.4	0	0	2	2	0	0	1	1	0	0
P09012_SNRPA_HUMAN	SNRPA	31.26	0	0	2	2	0	0	1	1	0	0
P33981_TTK_HUMAN	TTK	97.01	0	0	2	2	0	0	1	1	0	0
P45954_ACDSB_HUMAN	ACADSB	47.46	0	0	2	2	0	0	1	1	0	0
P50336_PPOX_HUMAN	PPOX	50.73	0	0	2	2	0	0	1	1	0	0
P56545_CTBP2_HUMAN	CTBP2	48.91	0	0	2	2	0	0	1	1	0	0
P62829_RL23_HUMAN	RPL23	14.86	0	0	2	2	0	0	1	1	0	0
Q01780_EXOSX_HUMAN	EXOSC10	100.77	0	0	2	2	0	0	1	1	0	0
Q12797_ASPH_HUMAN	ASPH	85.81	0	0	2	2	0	0	1	1	0	0
Q12824_SNF5_HUMAN	SMARCB1	44.11	0	0	2	2	0	0	1	1	0	0
Q68CZ6_HAUS3_HUMAN	HAUS3	69.61	0	0	2	2	0	0	1	1	0	0
Q6P996_PDXD1_HUMAN	PDXDC1	86.65	0	0	2	2	0	0	1	1	0	0
Q75QN2_INT8_HUMAN	INTS8	113.02	0	0	1	2	0	0	1	0	0	0
Q8N1B4_VPS52_HUMAN	VPS52	82.17	0	0	2	2	0	0	1	1	0	0
Q8NEK5_ZN548_HUMAN	ZNF548	62.69	0	0	2	2	0	0	1	1	0	0
Q8NFV4_ABHDB_HUMAN	ABHD11	34.67	0	0	2	2	0	0	1	1	0	0
Q8TCG1_CIP2A_HUMAN	KIAA1524	102.12	0	0	2	2	0	0	1	1	0	0
Q8WWF6_DNJB3_HUMAN	DNAJB3	16.55	0	0	2	2	0	0	1	1	0	0
Q92506_DHB8_HUMAN	HSD17B8	26.96	0	0	2	2	0	0	1	1	0	0
Q96CW5_GCP3_HUMAN	TUBGCP3	103.51	0	0	2	2	0	0	1	1	0	0
Q96T88_UHRF1_HUMAN	UHRF1	89.76	0	0	2	2	0	0	1	1	0	0
Q99816_TS101_HUMAN	TSG101	43.92	0	0	2	2	0	0	1	1	0	0
Q9BVP2_GNL3_HUMAN	GNL3	61.95	0	0	2	2	0	0	1	1	0	0
Q9BW27_NUP85_HUMAN	NUP85	74.97	0	0	2	2	0	0	1	1	0	0
Q9H2V7_SPNS1_HUMAN	SPNS1	56.59	0	0	2	2	0	0	1	1	0	0
Q9NWS0_PIHD1_HUMAN	PIH1D1	32.34	0	0	2	2	0	0	1	1	0	0
Q9Y2X7_GIT1_HUMAN	GIT1	84.29	0	0	2	2	0	0	1	1	0	0
Q12955_ANK3_HUMAN	ANK3	480.11	0	0	1	1	7	7	1	0	1	0
Q7Z2T5_TRM1L_HUMAN	TRMT1L	81.7	0	0	1	1	6	6	1	0	1	0
Q9NTJ5_SAC1_HUMAN	SACM1L	66.92	0	0	1	1	6	6	1	0	1	0
A5YKK6_CNOT1_HUMAN	CNOT1	266.77	0	0	1	1	5	5	1	0	1	0
O00159_MYO1C_HUMAN	MYO1C	121.61	0	0	1	1	5	5	1	0	1	0
O43264_ZW10_HUMAN	ZW10	88.77	0	0	1	1	5	5	1	0	1	0
P13674_P4HA1_HUMAN	P4HA1	61.01	0	0	1	1	5	5	1	0	1	0
Q8N7H5_PAF1_HUMAN	PAF1	59.94	0	0	1	1	5	5	1	0	1	0
O00165_HAX1_HUMAN	HAX1	31.6	0	0	1	1	4	4	1	0	1	0
O15269_SPTC1_HUMAN	SPTLC1	52.71	0	0	1	1	4	4	1	0	1	0
O43933_PEX1_HUMAN	PEX1	142.78	0	0	1	1	4	4	1	0	1	0
O75165_DJC13_HUMAN	DNAJC13	254.25	0	0	1	1	4	4	1	0	1	0
P11172_UMPS_HUMAN	UMPS	52.19	0	0	1	1	4	4	1	0	1	0
Q9NVV4_PAPD1_HUMAN	MTPAP	66.13	0	0	1	1	4	4	1	0	1	0
Q9NW08_RPC2_HUMAN	POLR3B	127.7	0	0	1	1	4	4	1	0	1	0
A1L0T0_ILVBL_HUMAN	ILVBL	67.82	0	0	1	1	3	3	1	0	1	0
P42167_LAP2B_HUMAN	TMPO	50.64	0	0	1	1	3	3	1	0	1	0
P49593_PPM1F_HUMAN	PPM1F	49.8	0	0	1	1	3	3	1	0	1	0
Q07864_DPOE1_HUMAN	POLE	261.35	0	0	1	1	3	3	1	0	1	0
Q5T160_SYRM_HUMAN	RARS2	65.46	0	0	1	1	3	3	1	0	1	0
Q8NI27_THOC2_HUMAN	THOC2	182.66	0	0	1	1	3	3	1	0	1	0
Q8WVB6_CTF18_HUMAN	CHTF18	107.32	0	0	1	1	3	3	1	0	1	0
Q8WVT3_TPC12_HUMAN	TRAPPC12	79.33	0	0	1	1	3	3	1	0	1	0
Q92621_NU205_HUMAN	NUP205	227.78	0	0	1	1	2	3	1	0	1	0
Q92888_ARHG1_HUMAN	ARHGEF1	102.37	0	0	1	1	3	3	1	0	1	0
Q9BWD1_THIC_HUMAN	ACAT2	41.32	0	0	1	1	3	3	1	0	1	0
Q9NYY8_FAKD2_HUMAN	FASTKD2	81.41	0	0	1	1	3	3	1	0	1	0
Q9Y2I1_NISCH_HUMAN	NISCH	166.52	0	0	1	1	3	3	1	0	1	0
Q9Y6A5_TACC3_HUMAN	TACC3	90.3	0	0	1	1	3	3	1	0	1	0
A6NHL2_TBAL3_HUMAN	TUBAL3	49.88	0	0	1	1	2	2	1	0	1	0
C9JA93_C9JA93_HUMAN	TBC1D15	32.12	0	0	1	1	1	2	1	0	0	0
O14734_ACOT8_HUMAN	ACOT8	35.89	0	0	1	1	2	2	1	0	1	0
O14874_BCKD_HUMAN	BCKDK	46.33	0	0	1	1	2	2	1	0	1	0
O43813_LANC1_HUMAN	LANCL1	45.25	0	0	1	1	2	2	1	0	1	0
O94874_UFL1_HUMAN	UFL1	89.54	0	0	1	1	2	2	1	0	1	0
O95363_SYFM_HUMAN	FARS2	52.32	0	0	1	1	2	2	1	0	1	0
P04049_RAF1_HUMAN	RAF1	73	0	0	1	1	2	2	1	0	1	0
P26196_DDX6_HUMAN	DDX6	54.38	0	0	1	1	2	2	1	0	1	0
P46087_NOP2_HUMAN	NOP2	89.25	0	0	1	1	2	2	1	0	1	0
P62753_RS6_HUMAN	RPS6	28.66	0	0	1	1	2	2	1	0	1	0
Q13188_STK3_HUMAN	STK3	56.26	0	0	1	1	2	2	1	0	1	0
Q13596_SNX1_HUMAN	SNX1	59.03	0	0	1	1	2	2	1	0	1	0
Q14498_RBM39_HUMAN	RBM39	59.34	0	0	1	1	2	2	1	0	1	0
Q15477_SKIV2_HUMAN	SKIV2L	137.67	0	0	1	1	2	2	1	0	1	0
Q6IN85_P4R3A_HUMAN	SMEK1	95.31	0	0	1	1	2	2	1	0	1	0
Q7L099_RUFY3_HUMAN	RUFY3	52.93	0	0	1	1	2	2	1	0	1	0
Q8IWS0_PHF6_HUMAN	PHF6	41.26	0	0	1	1	2	2	1	0	1	0
Q8N3E9_PLCD3_HUMAN	PLCD3	89.2	0	0	1	1	1	2	1	0	0	0
Q8NCM8_DYHC2_HUMAN	DYNC2H1	492.31	0	0	1	1	2	2	1	0	1	0
Q8NCN5_PDPR_HUMAN	PDPR	99.3	0	0	1	1	2	2	1	0	1	0
Q8ND24_RN214_HUMAN	RNF214	77.62	0	0	1	1	1	2	1	0	0	0
Q8TAG9_EXOC6_HUMAN	EXOC6	93.66	0	0	1	1	2	2	1	0	1	0
Q8TEQ6_GEMI5_HUMAN	GEMIN5	168.48	0	0	1	1	2	2	1	0	1	0
Q8WU90_ZC3HF_HUMAN	ZC3H15	48.57	0	0	1	1	2	2	1	0	1	0
Q8WUH2_TGFA1_HUMAN	TGFBRAP1	97.1	0	0	1	1	2	2	1	0	1	0
Q8WVC0_LEO1_HUMAN	LEO1	75.36	0	0	1	1	2	2	1	0	1	0
Q96EY7_PTCD3_HUMAN	PTCD3	78.5	0	0	1	1	2	2	1	0	1	0
Q96KP1_EXOC2_HUMAN	EXOC2	104	0	0	1	1	2	2	1	0	1	0
Q9BVQ7_SPA5L_HUMAN	SPATA5L1	80.66	0	0	1	1	2	2	1	0	1	0
Q9NZQ3_SPN90_HUMAN	NCKIPSD	78.91	0	0	1	1	2	2	1	0	1	0
Q9UG63_ABCF2_HUMAN	ABCF2	71.24	0	0	1	1	2	2	1	0	1	0
Q9UGR2_Z3H7B_HUMAN	ZC3H7B	111.51	0	0	1	1	2	2	1	0	1	0
Q9ULX3_NOB1_HUMAN	NOB1	46.65	0	0	1	1	2	2	1	0	1	0
Q9Y2S7_PDIP2_HUMAN	POLDIP2	42.01	0	0	1	1	2	2	1	0	1	0
Q9Y2W6_TDRKH_HUMAN	TDRKH	62.01	0	0	1	1	2	2	1	0	1	0
A2A3N6_PIPSL_HUMAN	PIPSL	94.99	0	0	1	1	1	1	1	0	0	0
E9PK54_E9PK54_HUMAN	HSPA8	19.94	0	0	1	1	1	1	1	0	0	0
H7BXI1_H7BXI1_HUMAN	ESYT2	97.95	0	0	1	1	1	1	1	0	0	0
K7ES63_K7ES63_HUMAN	TUBB6	12.58	0	0	1	1	1	1	1	0	0	0
O00213_APBB1_HUMAN	APBB1	77.2	0	0	1	1	1	1	1	0	0	0
O14617_AP3D1_HUMAN	AP3D1	130.08	0	0	1	1	1	1	1	0	0	0
O15457_MSH4_HUMAN	MSH4	104.69	0	0	1	1	1	1	1	0	0	0
O43823_AKAP8_HUMAN	AKAP8	76.06	0	0	1	1	1	1	1	0	0	0
O60476_MA1A2_HUMAN	MAN1A2	72.96	0	0	1	1	1	1	1	0	0	0
O94832_MYO1D_HUMAN	MYO1D	116.13	0	0	1	1	1	1	1	0	0	0
O96019_ACL6A_HUMAN	ACTL6A	47.43	0	0	1	1	1	1	1	0	0	0
P09110_THIK_HUMAN	ACAA1	44.26	0	0	1	1	1	1	1	0	0	0
P0DME0_SETLP_HUMAN	SETSIP	34.86	0	0	1	1	1	1	1	0	0	0
P12236_ADT3_HUMAN	SLC25A6	32.85	0	0	1	1	1	1	1	0	0	0
P13798_ACPH_HUMAN	APEH	81.17	0	0	1	1	1	1	1	0	0	0
P19525_E2AK2_HUMAN	EIF2AK2	62.06	0	0	1	1	1	1	1	0	0	0
P36915_GNL1_HUMAN	GNL1	68.62	0	0	1	1	1	1	1	0	0	0
P51812_KS6A3_HUMAN	RPS6KA3	83.68	0	0	1	1	1	1	1	0	0	0
P52739_ZN131_HUMAN	ZNF131	71.38	0	0	1	1	1	1	1	0	0	0
P52756_RBM5_HUMAN	RBM5	92.1	0	0	1	1	1	1	1	0	0	0
P55036_PSMD4_HUMAN	PSMD4	40.71	0	0	1	1	1	1	1	0	0	0
P60510_PP4C_HUMAN	PPP4C	35.06	0	0	1	1	1	1	1	0	0	0
P78559_MAP1A_HUMAN	MAP1A	305.3	0	0	1	1	1	1	1	0	0	0
Q12769_NU160_HUMAN	NUP160	162.02	0	0	1	1	1	1	1	0	0	0
Q13330_MTA1_HUMAN	MTA1	80.74	0	0	1	1	1	1	1	0	0	0
Q13618_CUL3_HUMAN	CUL3	88.87	0	0	1	1	1	1	1	0	0	0
Q14012_KCC1A_HUMAN	CAMK1	41.31	0	0	1	1	1	1	1	0	0	0
Q14155_ARHG7_HUMAN	ARHGEF7	89.96	0	0	1	1	1	1	1	0	0	0
Q15120_PDK3_HUMAN	PDK3	46.91	0	0	1	1	1	1	1	0	0	0
Q15334_L2GL1_HUMAN	LLGL1	115.35	0	0	1	1	1	1	1	0	0	0
Q15797_SMAD1_HUMAN	SMAD1	52.23	0	0	1	1	1	1	1	0	0	0
Q27J81_INF2_HUMAN	INF2	135.54	0	0	1	1	1	1	1	0	0	0
Q5JVF3_PCID2_HUMAN	PCID2	46	0	0	1	1	1	1	1	0	0	0
Q5SRE5_NU188_HUMAN	NUP188	195.92	0	0	1	1	1	1	1	0	0	0
Q5SRH9_TT39A_HUMAN	TTC39A	69.73	0	0	1	1	1	1	1	0	0	0
Q5TA45_INT11_HUMAN	CPSF3L	67.62	0	0	1	1	1	1	1	0	0	0
Q6DN90_IQEC1_HUMAN	IQSEC1	108.25	0	0	1	1	1	1	1	0	0	0
Q6ZXV5_TMTC3_HUMAN	TMTC3	103.94	0	0	1	1	1	1	1	0	0	0
Q7L5Y9_MAEA_HUMAN	MAEA	45.26	0	0	1	1	1	1	1	0	0	0
Q7Z5L2_R3HCL_HUMAN	R3HCC1L	87.83	0	0	1	1	1	1	1	0	0	0
Q86W92_LIPB1_HUMAN	PPFIBP1	113.95	0	0	1	1	1	1	1	0	0	0
Q86Y56_DAAF5_HUMAN	DNAAF5	93.46	0	0	1	1	1	1	1	0	0	0
Q86YJ7_AN13B_HUMAN	ANKRD13B	70.16	0	0	1	1	1	1	1	0	0	0
Q8NFJ9_BBS1_HUMAN	BBS1	65.04	0	0	1	1	1	1	1	0	0	0
Q8WY36_BBX_HUMAN	BBX	105.06	0	0	1	1	1	1	1	0	0	0
Q92845_KIFA3_HUMAN	KIFAP3	91.15	0	0	1	1	1	1	1	0	0	0
Q96D09_GASP2_HUMAN	GPRASP2	93.71	0	0	1	1	1	1	1	0	0	0
Q96LA8_ANM6_HUMAN	PRMT6	41.91	0	0	1	1	1	1	1	0	0	0
Q96T51_RUFY1_HUMAN	RUFY1	79.77	0	0	1	1	1	1	1	0	0	0
Q9BV44_THUM3_HUMAN	THUMPD3	56.97	0	0	1	1	1	1	1	0	0	0
Q9BYJ9_YTHD1_HUMAN	YTHDF1	60.84	0	0	1	1	1	1	1	0	0	0
Q9GZL7_WDR12_HUMAN	WDR12	47.68	0	0	1	1	1	1	1	0	0	0
Q9H307_PININ_HUMAN	PNN	81.56	0	0	1	1	1	1	1	0	0	0
Q9HC07_TM165_HUMAN	TMEM165	34.88	0	0	1	1	1	1	1	0	0	0
Q9NRL3_STRN4_HUMAN	STRN4	80.55	0	0	1	1	1	1	1	0	0	0
Q9NWB1_RFOX1_HUMAN	RBFOX1	42.76	0	0	1	1	1	1	1	0	0	0
Q9NWX5_ASB6_HUMAN	ASB6	47.11	0	0	1	1	1	1	1	0	0	0
Q9NXE4_NSMA3_HUMAN	SMPD4	93.29	0	0	1	1	1	1	1	0	0	0
Q9NXW2_DJB12_HUMAN	DNAJB12	41.79	0	0	1	1	1	1	1	0	0	0
Q9P0J7_KCMF1_HUMAN	KCMF1	41.92	0	0	1	1	1	1	1	0	0	0
Q9UEW8_STK39_HUMAN	STK39	59.44	0	0	1	1	1	1	1	0	0	0
Q9UIV1_CNOT7_HUMAN	CNOT7	32.72	0	0	1	1	1	1	1	0	0	0
Q9ULK4_MED23_HUMAN	MED23	156.37	0	0	1	1	1	1	1	0	0	0
Q9UPN7_PP6R1_HUMAN	PPP6R1	96.66	0	0	1	1	1	1	1	0	0	0
Q9UQR1_ZN148_HUMAN	ZNF148	88.92	0	0	1	1	1	1	1	0	0	0
Q9Y2Z2_MTO1_HUMAN	MTO1	79.91	0	0	1	1	1	1	1	0	0	0
Q9Y4G8_RPGF2_HUMAN	RAPGEF2	167.31	0	0	1	1	1	1	1	0	0	0
Q9Y5L0_TNPO3_HUMAN	TNPO3	104.14	0	0	1	1	1	1	1	0	0	0
Q9Y679_AUP1_HUMAN	AUP1	52.99	0	0	1	1	1	1	1	0	0	0
A0A0A0MRU0_A0A0A0MRU0_HUMAN	MPP2	63.28	0	0	1	1	0	0	1	0	0	0
A6ND91_ASPD_HUMAN	ASPDH	29.93	0	0	1	1	0	0	1	0	0	0
A6NDU8_CE051_HUMAN	C5orf51	33.6	0	0	1	1	0	0	1	0	0	0
C9JHP4_C9JHP4_HUMAN	EIF3L	17.75	0	0	1	1	0	0	1	0	0	0
E9PM82_E9PM82_HUMAN	ASCC1	14.19	0	0	1	1	0	0	1	0	0	0
E9PN89_E9PN89_HUMAN	HSPA8	34.8	0	0	1	1	0	0	1	0	0	0
J3QR62_J3QR62_HUMAN	DDX5	5.48	0	0	1	1	0	0	1	0	0	0
O00189_AP4M1_HUMAN	AP4M1	49.95	0	0	1	1	0	0	1	0	0	0
O00442_RTCA_HUMAN	RTCA	39.31	0	0	1	1	0	0	1	0	0	0
O14967_CLGN_HUMAN	CLGN	69.99	0	0	1	1	0	0	1	0	0	0
O15294_OGT1_HUMAN	OGT	116.85	0	0	1	1	0	0	1	0	0	0
O43741_AAKB2_HUMAN	PRKAB2	30.28	0	0	1	1	0	0	1	0	0	0
O75376_NCOR1_HUMAN	NCOR1	270.04	0	0	1	1	0	0	1	0	0	0
O75874_IDHC_HUMAN	IDH1	46.63	0	0	1	1	0	0	1	0	0	0
O95801_TTC4_HUMAN	TTC4	44.65	0	0	1	1	0	0	1	0	0	0
P04637_P53_HUMAN	TP53	43.63	0	0	1	1	0	0	1	0	0	0
P09601_HMOX1_HUMAN	HMOX1	32.8	0	0	1	1	0	0	1	0	0	0
P0CB38_PAB4L_HUMAN	PABPC4L	41.83	0	0	1	1	0	0	1	0	0	0
P10588_NR2F6_HUMAN	NR2F6	42.95	0	0	1	1	0	0	1	0	0	0
P10827_THA_HUMAN	THRA	54.78	0	0	1	1	0	0	1	0	0	0
P25067_CO8A2_HUMAN	COL8A2	67.2	0	0	1	1	0	0	1	0	0	0
P28288_ABCD3_HUMAN	ABCD3	75.43	0	0	1	1	0	0	1	0	0	0
P38117_ETFB_HUMAN	ETFB	27.83	0	0	1	1	0	0	1	0	0	0
P41743_KPCI_HUMAN	PRKCI	68.22	0	0	1	1	0	0	1	0	0	0
P42574_CASP3_HUMAN	CASP3	31.59	0	0	1	1	0	0	1	0	0	0
P48507_GSH0_HUMAN	GCLM	30.71	0	0	1	1	0	0	1	0	0	0
P49589_SYCC_HUMAN	CARS	85.42	0	0	1	1	0	0	1	0	0	0
P49674_KC1E_HUMAN	CSNK1E	47.29	0	0	1	1	0	0	1	0	0	0
P49721_PSB2_HUMAN	PSMB2	22.82	0	0	1	1	0	0	1	0	0	0
P50542_PEX5_HUMAN	PEX5	70.82	0	0	1	1	0	0	1	0	0	0
P52789_HXK2_HUMAN	HK2	102.31	0	0	1	1	0	0	1	0	0	0
P53004_BIEA_HUMAN	BLVRA	33.41	0	0	1	1	0	0	1	0	0	0
P61962_DCAF7_HUMAN	DCAF7	38.9	0	0	1	1	0	0	1	0	0	0
P78318_IGBP1_HUMAN	IGBP1	39.2	0	0	1	1	0	0	1	0	0	0
P83731_RL24_HUMAN	RPL24	17.77	0	0	1	1	0	0	1	0	0	0
Q01650_LAT1_HUMAN	SLC7A5	54.97	0	0	1	1	0	0	1	0	0	0
Q02809_PLOD1_HUMAN	PLOD1	83.5	0	0	1	1	0	0	1	0	0	0
Q08170_SRSF4_HUMAN	SRSF4	56.65	0	0	1	1	0	0	1	0	0	0
Q13043_STK4_HUMAN	STK4	55.59	0	0	1	1	0	0	1	0	0	0
Q13309_SKP2_HUMAN	SKP2	47.73	0	0	1	1	0	0	1	0	0	0
Q13363_CTBP1_HUMAN	CTBP1	47.51	0	0	1	1	0	0	1	0	0	0
Q14738_2A5D_HUMAN	PPP2R5D	69.95	0	0	1	1	0	0	1	0	0	0
Q14746_COG2_HUMAN	COG2	83.16	0	0	1	1	0	0	1	0	0	0
Q15633_TRBP2_HUMAN	TARBP2	39.01	0	0	1	1	0	0	1	0	0	0
Q15648_MED1_HUMAN	MED1	168.37	0	0	1	1	0	0	1	0	0	0
Q15773_MLF2_HUMAN	MLF2	28.13	0	0	1	1	0	0	1	0	0	0
Q15942_ZYX_HUMAN	ZYX	61.24	0	0	1	1	0	0	1	0	0	0
Q16763_UBE2S_HUMAN	UBE2S	23.83	0	0	1	1	0	0	1	0	0	0
Q53H96_P5CR3_HUMAN	PYCRL	28.64	0	0	1	1	0	0	1	0	0	0
Q5JPI3_CC038_HUMAN	C3orf38	37.52	0	0	1	1	0	0	1	0	0	0
Q5JY77_GASP1_HUMAN	GPRASP1	156.77	0	0	1	1	0	0	1	0	0	0
Q5RHP9_ERIC3_HUMAN	ERICH3	168.36	0	0	1	1	0	0	1	0	0	0
Q63HM9_PLCX3_HUMAN	PLCXD3	36.29	0	0	1	1	0	0	1	0	0	0
Q6IAN0_DRS7B_HUMAN	DHRS7B	35.1	0	0	1	1	0	0	1	0	0	0
Q6NSI4_CX057_HUMAN	CXorf57	97.49	0	0	1	1	0	0	1	0	0	0
Q6NXE6_ARMC6_HUMAN	ARMC6	54.11	0	0	1	1	0	0	1	0	0	0
Q6NXT1_ANR54_HUMAN	ANKRD54	32.49	0	0	1	1	0	0	1	0	0	0
Q6P1M0_S27A4_HUMAN	SLC27A4	72.02	0	0	1	1	0	0	1	0	0	0
Q6Y7W6_PERQ2_HUMAN	GIGYF2	149.98	0	0	1	1	0	0	1	0	0	0
Q7Z3J2_CP062_HUMAN	C16orf62	109.49	0	0	1	1	0	0	1	0	0	0
Q8IWB7_WDFY1_HUMAN	WDFY1	46.29	0	0	1	1	0	0	1	0	0	0
Q8IXQ6_PARP9_HUMAN	PARP9	96.28	0	0	1	1	0	0	1	0	0	0
Q8N442_GUF1_HUMAN	GUF1	74.28	0	0	1	1	0	0	1	0	0	0
Q8NCE2_MTMRE_HUMAN	MTMR14	72.16	0	0	1	1	0	0	1	0	0	0
Q8NFH4_NUP37_HUMAN	NUP37	36.68	0	0	1	1	0	0	1	0	0	0
Q8NFQ8_TOIP2_HUMAN	TOR1AIP2	51.23	0	0	1	1	0	0	1	0	0	0
Q8TB24_RIN3_HUMAN	RIN3	107.78	0	0	1	1	0	0	1	0	0	0
Q8WXE1_ATRIP_HUMAN	ATRIP	85.78	0	0	1	1	0	0	1	0	0	0
Q92600_RCD1_HUMAN	RQCD1	33.61	0	0	1	1	0	0	1	0	0	0
Q92665_RT31_HUMAN	MRPS31	45.29	0	0	1	1	0	0	1	0	0	0
Q92922_SMRC1_HUMAN	SMARCC1	122.79	0	0	1	1	0	0	1	0	0	0
Q96AX1_VP33A_HUMAN	VPS33A	67.57	0	0	1	1	0	0	1	0	0	0
Q96BT7_ALKB8_HUMAN	ALKBH8	75.16	0	0	1	1	0	0	1	0	0	0
Q96DV4_RM38_HUMAN	MRPL38	44.57	0	0	1	1	0	0	1	0	0	0
Q96EA4_SPDLY_HUMAN	SPDL1	70.13	0	0	1	1	0	0	1	0	0	0
Q96EE3_SEH1_HUMAN	SEH1L	39.62	0	0	1	1	0	0	1	0	0	0
Q96EY4_TMA16_HUMAN	TMA16	23.85	0	0	1	1	0	0	1	0	0	0
Q96FZ7_CHMP6_HUMAN	CHMP6	23.47	0	0	1	1	0	0	1	0	0	0
Q96HC4_PDLI5_HUMAN	PDLIM5	63.9	0	0	1	1	0	0	1	0	0	0
Q96QR8_PURB_HUMAN	PURB	33.22	0	0	1	1	0	0	1	0	0	0
Q96S52_PIGS_HUMAN	PIGS	61.62	0	0	1	1	0	0	1	0	0	0
Q9BTE3_MCMBP_HUMAN	MCMBP	72.93	0	0	1	1	0	0	1	0	0	0
Q9BVL4_SELO_HUMAN	SELO	73.44	0	0	1	1	0	0	1	0	0	0
Q9BY77_PDIP3_HUMAN	POLDIP3	46.06	0	0	1	1	0	0	1	0	0	0
Q9BZF1_OSBL8_HUMAN	OSBPL8	101.13	0	0	1	1	0	0	1	0	0	0
Q9H0B3_K1683_HUMAN	KIAA1683	127.61	0	0	1	1	0	0	1	0	0	0
Q9H267_VP33B_HUMAN	VPS33B	70.54	0	0	1	1	0	0	1	0	0	0
Q9H7E9_CH033_HUMAN	C8orf33	24.98	0	0	1	1	0	0	1	0	0	0
Q9H936_GHC1_HUMAN	SLC25A22	34.45	0	0	1	1	0	0	1	0	0	0
Q9HDC9_APMAP_HUMAN	APMAP	46.45	0	0	1	1	0	0	1	0	0	0
Q9NUY8_TBC23_HUMAN	TBC1D23	78.27	0	0	1	1	0	0	1	0	0	0
Q9NV70_EXOC1_HUMAN	EXOC1	101.92	0	0	1	1	0	0	1	0	0	0
Q9NV88_INT9_HUMAN	INTS9	73.77	0	0	1	1	0	0	1	0	0	0
Q9NWU2_GID8_HUMAN	GID8	26.73	0	0	1	1	0	0	1	0	0	0
Q9NXA8_SIR5_HUMAN	SIRT5	33.86	0	0	1	1	0	0	1	0	0	0
Q9NXR7_BRE_HUMAN	BRE	43.52	0	0	1	1	0	0	1	0	0	0
Q9P0N9_TBCD7_HUMAN	TBC1D7	33.95	0	0	1	1	0	0	1	0	0	0
Q9UBT2_SAE2_HUMAN	UBA2	71.18	0	0	1	1	0	0	1	0	0	0
Q9UBV2_SE1L1_HUMAN	SEL1L	88.7	0	0	1	1	0	0	1	0	0	0
Q9UDY4_DNJB4_HUMAN	DNAJB4	37.78	0	0	1	1	0	0	1	0	0	0
Q9UGI8_TES_HUMAN	TES	47.96	0	0	1	1	0	0	1	0	0	0
Q9UHB6_LIMA1_HUMAN	LIMA1	85.17	0	0	1	1	0	0	1	0	0	0
Q9UJX3_APC7_HUMAN	ANAPC7	66.81	0	0	1	1	0	0	1	0	0	0
Q9UKK9_NUDT5_HUMAN	NUDT5	24.31	0	0	1	1	0	0	1	0	0	0
Q9UL15_BAG5_HUMAN	BAG5	51.17	0	0	1	1	0	0	1	0	0	0
Q9UL42_PNMA2_HUMAN	PNMA2	41.48	0	0	1	1	0	0	1	0	0	0
Q9UP83_COG5_HUMAN	COG5	92.68	0	0	1	1	0	0	1	0	0	0
Q9NU22_MDN1_HUMAN	MDN1	632.42	0	0	0	0	7	8	1	0	1	0
Q15042_RB3GP_HUMAN	RAB3GAP1	110.45	0	0	0	0	6	6	1	0	1	0
Q5VTR2_BRE1A_HUMAN	RNF20	113.59	0	0	0	0	6	6	1	0	1	0
Q9P2R3_ANFY1_HUMAN	ANKFY1	128.32	0	0	0	0	6	6	1	0	1	0
O60264_SMCA5_HUMAN	SMARCA5	121.83	0	0	0	0	5	5	1	0	1	0
P13807_GYS1_HUMAN	GYS1	83.73	0	0	0	0	4	5	1	0	1	0
P30876_RPB2_HUMAN	POLR2B	133.81	0	0	0	0	5	5	1	0	1	0
Q8WUM0_NU133_HUMAN	NUP133	128.9	0	0	0	0	5	5	1	0	1	0
Q96A33_CCD47_HUMAN	CCDC47	55.84	0	0	0	0	5	5	1	0	1	0
Q9UI12_VATH_HUMAN	ATP6V1H	55.85	0	0	0	0	5	5	1	0	1	0
O00203_AP3B1_HUMAN	AP3B1	121.24	0	0	0	0	4	4	1	0	1	0
O95071_UBR5_HUMAN	UBR5	309.16	0	0	0	0	4	4	1	0	1	0
P11498_PYC_HUMAN	PC	129.55	0	0	0	0	4	4	1	0	1	0
Q07960_RHG01_HUMAN	ARHGAP1	50.4	0	0	0	0	4	4	1	0	1	0
Q14671_PUM1_HUMAN	PUM1	126.39	0	0	0	0	4	4	1	0	1	0
Q29RF7_PDS5A_HUMAN	PDS5A	150.73	0	0	0	0	4	4	1	0	1	0
Q86UV5_UBP48_HUMAN	USP48	118.96	0	0	0	0	4	4	1	0	1	0
Q8IX01_SUGP2_HUMAN	SUGP2	120.13	0	0	0	0	3	4	1	0	1	0
Q96C36_P5CR2_HUMAN	PYCR2	33.62	0	0	0	0	4	4	1	0	1	0
Q9H078_CLPB_HUMAN	CLPB	78.68	0	0	0	0	4	4	1	0	1	0
O14802_RPC1_HUMAN	POLR3A	155.54	0	0	0	0	3	3	1	0	1	0
O15111_IKKA_HUMAN	CHUK	84.58	0	0	0	0	3	3	1	0	1	0
P00367_DHE3_HUMAN	GLUD1	61.36	0	0	0	0	3	3	1	0	1	0
P10155_RO60_HUMAN	TROVE2	60.63	0	0	0	0	3	3	1	0	1	0
P19387_RPB3_HUMAN	POLR2C	31.42	0	0	0	0	3	3	1	0	1	0
P21359_NF1_HUMAN	NF1	319.17	0	0	0	0	3	3	1	0	1	0
P30443_1A01_HUMAN	HLA-A	40.82	0	0	0	0	2	3	1	0	1	0
P35520_CBS_HUMAN	CBS	60.55	0	0	0	0	3	3	1	0	1	0
P49792_RBP2_HUMAN	RANBP2	357.97	0	0	0	0	3	3	1	0	1	0
Q13045_FLII_HUMAN	FLII	144.66	0	0	0	0	3	3	1	0	1	0
Q13085_ACACA_HUMAN	ACACA	265.38	0	0	0	0	3	3	1	0	1	0
Q13123_RED_HUMAN	IK	65.56	0	0	0	0	3	3	1	0	1	0
Q13144_EI2BE_HUMAN	EIF2B5	80.33	0	0	0	0	2	3	1	0	1	0
Q13418_ILK_HUMAN	ILK	51.39	0	0	0	0	3	3	1	0	1	0
Q14315_FLNC_HUMAN	FLNC	290.84	0	0	0	0	3	3	1	0	1	0
Q14318_FKBP8_HUMAN	FKBP8	44.53	0	0	0	0	3	3	1	0	1	0
Q14966_ZN638_HUMAN	ZNF638	220.49	0	0	0	0	3	3	1	0	1	0
Q16576_RBBP7_HUMAN	RBBP7	47.79	0	0	0	0	2	3	1	0	1	0
Q63HN8_RN213_HUMAN	RNF213	591.03	0	0	0	0	3	3	1	0	1	0
Q8N3C0_ASCC3_HUMAN	ASCC3	251.3	0	0	0	0	3	3	1	0	1	0
Q8WWY3_PRP31_HUMAN	PRPF31	55.42	0	0	0	0	2	3	1	0	1	0
Q92625_ANS1A_HUMAN	ANKS1A	123.03	0	0	0	0	3	3	1	0	1	0
Q96AY3_FKB10_HUMAN	FKBP10	64.2	0	0	0	0	3	3	1	0	1	0
Q96FF9_CDCA5_HUMAN	CDCA5	27.58	0	0	0	0	2	3	1	0	1	0
Q96QG7_MTMR9_HUMAN	MTMR9	63.42	0	0	0	0	3	3	1	0	1	0
Q9BTW9_TBCD_HUMAN	TBCD	132.52	0	0	0	0	3	3	1	0	1	0
Q9BY44_EIF2A_HUMAN	EIF2A	64.95	0	0	0	0	3	3	1	0	1	0
Q9H3S7_PTN23_HUMAN	PTPN23	178.86	0	0	0	0	3	3	1	0	1	0
Q9NZW5_MPP6_HUMAN	MPP6	61.08	0	0	0	0	3	3	1	0	1	0
Q9UN37_VPS4A_HUMAN	VPS4A	48.87	0	0	0	0	3	3	1	0	1	0
E9PAV3_NACAM_HUMAN	NACA	205.29	0	0	0	0	2	2	1	0	1	0
O00151_PDLI1_HUMAN	PDLIM1	36.05	0	0	0	0	2	2	1	0	1	0
O00232_PSD12_HUMAN	PSMD12	52.87	0	0	0	0	1	2	1	0	0	0
O00505_IMA4_HUMAN	KPNA3	57.77	0	0	0	0	2	2	1	0	1	0
O14981_BTAF1_HUMAN	BTAF1	206.76	0	0	0	0	2	2	1	0	1	0
O15027_SC16A_HUMAN	SEC16A	233.37	0	0	0	0	2	2	1	0	1	0
O15270_SPTC2_HUMAN	SPTLC2	62.88	0	0	0	0	2	2	1	0	1	0
O43491_E41L2_HUMAN	EPB41L2	112.52	0	0	0	0	1	2	1	0	0	0
O60343_TBCD4_HUMAN	TBC1D4	146.47	0	0	0	0	2	2	1	0	1	0
O75190_DNJB6_HUMAN	DNAJB6	36.06	0	0	0	0	2	2	1	0	1	0
O95470_SGPL1_HUMAN	SGPL1	63.48	0	0	0	0	2	2	1	0	1	0
O95486_SC24A_HUMAN	SEC24A	119.67	0	0	0	0	2	2	1	0	1	0
P00390_GSHR_HUMAN	GSR	56.22	0	0	0	0	2	2	1	0	1	0
P10586_PTPRF_HUMAN	PTPRF	212.74	0	0	0	0	2	2	1	0	1	0
P13995_MTDC_HUMAN	MTHFD2	37.87	0	0	0	0	2	2	1	0	1	0
P19623_SPEE_HUMAN	SRM	33.8	0	0	0	0	2	2	1	0	1	0
P26368_U2AF2_HUMAN	U2AF2	53.47	0	0	0	0	2	2	1	0	1	0
P27816_MAP4_HUMAN	MAP4	120.93	0	0	0	0	2	2	1	0	1	0
P28370_SMCA1_HUMAN	SMARCA1	122.53	0	0	0	0	2	2	1	0	1	0
P42356_PI4KA_HUMAN	PI4KA	231.17	0	0	0	0	2	2	1	0	1	0
P78549_NTH_HUMAN	NTHL1	34.37	0	0	0	0	2	2	1	0	1	0
P98175_RBM10_HUMAN	RBM10	103.47	0	0	0	0	2	2	1	0	1	0
Q01804_OTUD4_HUMAN	OTUD4	123.97	0	0	0	0	1	2	1	0	0	0
Q12800_TFCP2_HUMAN	TFCP2	57.22	0	0	0	0	2	2	1	0	1	0
Q13325_IFIT5_HUMAN	IFIT5	55.81	0	0	0	0	2	2	1	0	1	0
Q13617_CUL2_HUMAN	CUL2	86.93	0	0	0	0	2	2	1	0	1	0
Q14194_DPYL1_HUMAN	CRMP1	62.14	0	0	0	0	2	2	1	0	1	0
Q14839_CHD4_HUMAN	CHD4	217.87	0	0	0	0	2	2	1	0	1	0
Q15750_TAB1_HUMAN	TAB1	54.61	0	0	0	0	2	2	1	0	1	0
Q16630_CPSF6_HUMAN	CPSF6	59.17	0	0	0	0	2	2	1	0	1	0
Q3KQU3_MA7D1_HUMAN	MAP7D1	92.76	0	0	0	0	2	2	1	0	1	0
Q562R1_ACTBL_HUMAN	ACTBL2	41.98	0	0	0	0	2	2	1	0	1	0
Q7Z6Z7_HUWE1_HUMAN	HUWE1	481.59	0	0	0	0	2	2	1	0	1	0
Q86U42_PABP2_HUMAN	PABPN1	32.73	0	0	0	0	2	2	1	0	1	0
Q8WVX9_FACR1_HUMAN	FAR1	59.32	0	0	0	0	2	2	1	0	1	0
Q96F86_EDC3_HUMAN	EDC3	56.04	0	0	0	0	2	2	1	0	1	0
Q96GA3_LTV1_HUMAN	LTV1	54.82	0	0	0	0	1	2	1	0	0	0
Q96GD4_AURKB_HUMAN	AURKB	39.29	0	0	0	0	2	2	1	0	1	0
Q96I24_FUBP3_HUMAN	FUBP3	61.6	0	0	0	0	2	2	1	0	1	0
Q96JB5_CK5P3_HUMAN	CDK5RAP3	56.89	0	0	0	0	2	2	1	0	1	0
Q99615_DNJC7_HUMAN	DNAJC7	56.4	0	0	0	0	2	2	1	0	1	0
Q9BQ67_GRWD1_HUMAN	GRWD1	49.39	0	0	0	0	2	2	1	0	1	0
Q9BQE3_TBA1C_HUMAN	TUBA1C	49.86	0	0	0	0	2	2	1	0	1	0
Q9BQK8_LPIN3_HUMAN	LPIN3	93.56	0	0	0	0	1	2	1	0	0	0
Q9H4M9_EHD1_HUMAN	EHD1	60.59	0	0	0	0	2	2	1	0	1	0
Q9NQ48_LZTL1_HUMAN	LZTFL1	34.57	0	0	0	0	2	2	1	0	1	0
Q9NRG9_AAAS_HUMAN	AAAS	59.54	0	0	0	0	2	2	1	0	1	0
Q9NVA2_SEP11_HUMAN	42258	49.37	0	0	0	0	2	2	1	0	1	0
Q9NVU0_RPC5_HUMAN	POLR3E	79.85	0	0	0	0	2	2	1	0	1	0
Q9NZN8_CNOT2_HUMAN	CNOT2	59.7	0	0	0	0	2	2	1	0	1	0
Q9UBC5_MYO1A_HUMAN	MYO1A	118.33	0	0	0	0	2	2	1	0	1	0
Q9UBS0_KS6B2_HUMAN	RPS6KB2	53.42	0	0	0	0	2	2	1	0	1	0
Q9UI10_EI2BD_HUMAN	EIF2B4	57.52	0	0	0	0	2	2	1	0	1	0
Q9UJW0_DCTN4_HUMAN	DCTN4	52.3	0	0	0	0	2	2	1	0	1	0
Q9UNP9_PPIE_HUMAN	PPIE	33.41	0	0	0	0	2	2	1	0	1	0
Q9UPY3_DICER_HUMAN	DICER1	218.54	0	0	0	0	2	2	1	0	1	0
Q9Y4L1_HYOU1_HUMAN	HYOU1	111.27	0	0	0	0	2	2	1	0	1	0
A0AVF1_IFT56_HUMAN	TTC26	64.14	0	0	0	0	1	1	1	0	0	0
M0R042_M0R042_HUMAN	TUBB4A	15.81	0	0	0	0	1	1	1	0	0	0
O00743_PPP6_HUMAN	PPP6C	35.12	0	0	0	0	1	1	1	0	0	0
O14641_DVL2_HUMAN	DVL2	78.9	0	0	0	0	1	1	1	0	0	0
O14776_TCRG1_HUMAN	TCERG1	123.82	0	0	0	0	1	1	1	0	0	0
O15260_SURF4_HUMAN	SURF4	30.37	0	0	0	0	1	1	1	0	0	0
O15397_IPO8_HUMAN	IPO8	119.86	0	0	0	0	1	1	1	0	0	0
O43237_DC1L2_HUMAN	DYNC1LI2	54.07	0	0	0	0	1	1	1	0	0	0
O43464_HTRA2_HUMAN	HTRA2	48.81	0	0	0	0	1	1	1	0	0	0
O60216_RAD21_HUMAN	RAD21	71.64	0	0	0	0	1	1	1	0	0	0
O60566_BUB1B_HUMAN	BUB1B	119.47	0	0	0	0	1	1	1	0	0	0
O60568_PLOD3_HUMAN	PLOD3	84.73	0	0	0	0	1	1	1	0	0	0
O60684_IMA7_HUMAN	KPNA6	59.99	0	0	0	0	1	1	1	0	0	0
O75123_ZN623_HUMAN	ZNF623	61.35	0	0	0	0	1	1	1	0	0	0
O75419_CDC45_HUMAN	CDC45	65.53	0	0	0	0	1	1	1	0	0	0
O75925_PIAS1_HUMAN	PIAS1	71.79	0	0	0	0	1	1	1	0	0	0
O75934_SPF27_HUMAN	BCAS2	26.11	0	0	0	0	1	1	1	0	0	0
O95202_LETM1_HUMAN	LETM1	83.3	0	0	0	0	1	1	1	0	0	0
O95218_ZRAB2_HUMAN	ZRANB2	37.38	0	0	0	0	1	1	1	0	0	0
O95232_LC7L3_HUMAN	LUC7L3	51.44	0	0	0	0	1	1	1	0	0	0
O95391_SLU7_HUMAN	SLU7	68.34	0	0	0	0	1	1	1	0	0	0
O95983_MBD3_HUMAN	MBD3	32.82	0	0	0	0	1	1	1	0	0	0
P04004_VTNC_HUMAN	VTN	54.27	0	0	0	0	1	1	1	0	0	0
P09936_UCHL1_HUMAN	UCHL1	24.81	0	0	0	0	1	1	1	0	0	0
P11387_TOP1_HUMAN	TOP1	90.67	0	0	0	0	1	1	1	0	0	0
P13489_RINI_HUMAN	RNH1	49.94	0	0	0	0	1	1	1	0	0	0
P15374_UCHL3_HUMAN	UCHL3	26.17	0	0	0	0	1	1	1	0	0	0
P16403_H12_HUMAN	HIST1H1C	21.35	0	0	0	0	1	1	1	0	0	0
P20042_IF2B_HUMAN	EIF2S2	38.36	0	0	0	0	1	1	1	0	0	0
P25490_TYY1_HUMAN	YY1	44.68	0	0	0	0	1	1	1	0	0	0
P26640_SYVC_HUMAN	VARS	140.39	0	0	0	0	1	1	1	0	0	0
P29966_MARCS_HUMAN	MARCKS	31.54	0	0	0	0	1	1	1	0	0	0
P31150_GDIA_HUMAN	GDI1	50.55	0	0	0	0	1	1	1	0	0	0
P35613_BASI_HUMAN	BSG	42.17	0	0	0	0	1	1	1	0	0	0
P42285_SK2L2_HUMAN	SKIV2L2	117.73	0	0	0	0	1	1	1	0	0	0
P42694_HELZ_HUMAN	HELZ	218.83	0	0	0	0	1	1	1	0	0	0
P42858_HD_HUMAN	HTT	347.38	0	0	0	0	1	1	1	0	0	0
P45880_VDAC2_HUMAN	VDAC2	31.55	0	0	0	0	1	1	1	0	0	0
P46939_UTRO_HUMAN	UTRN	394.22	0	0	0	0	1	1	1	0	0	0
P49591_SYSC_HUMAN	SARS	58.74	0	0	0	0	1	1	1	0	0	0
P50748_KNTC1_HUMAN	KNTC1	250.59	0	0	0	0	1	1	1	0	0	0
P54646_AAPK2_HUMAN	PRKAA2	62.28	0	0	0	0	1	1	1	0	0	0
P54920_SNAA_HUMAN	NAPA	33.21	0	0	0	0	1	1	1	0	0	0
Q01082_SPTB2_HUMAN	SPTBN1	274.44	0	0	0	0	1	1	1	0	0	0
Q04206_TF65_HUMAN	RELA	60.18	0	0	0	0	1	1	1	0	0	0
Q12965_MYO1E_HUMAN	MYO1E	126.98	0	0	0	0	1	1	1	0	0	0
Q13425_SNTB2_HUMAN	SNTB2	57.91	0	0	0	0	1	1	1	0	0	0
Q13557_KCC2D_HUMAN	CAMK2D	56.33	0	0	0	0	1	1	1	0	0	0
Q13572_ITPK1_HUMAN	ITPK1	45.59	0	0	0	0	1	1	1	0	0	0
Q13586_STIM1_HUMAN	STIM1	77.38	0	0	0	0	1	1	1	0	0	0
Q13595_TRA2A_HUMAN	TRA2A	32.67	0	0	0	0	1	1	1	0	0	0
Q13616_CUL1_HUMAN	CUL1	89.62	0	0	0	0	1	1	1	0	0	0
Q13948_CASP_HUMAN	CUX1	77.41	0	0	0	0	1	1	1	0	0	0
Q14527_HLTF_HUMAN	HLTF	113.86	0	0	0	0	1	1	1	0	0	0
Q14554_PDIA5_HUMAN	PDIA5	59.56	0	0	0	0	1	1	1	0	0	0
Q14847_LASP1_HUMAN	LASP1	29.7	0	0	0	0	1	1	1	0	0	0
Q15293_RCN1_HUMAN	RCN1	38.87	0	0	0	0	1	1	1	0	0	0
Q15386_UBE3C_HUMAN	UBE3C	123.84	0	0	0	0	1	1	1	0	0	0
Q15628_TRADD_HUMAN	TRADD	34.23	0	0	0	0	1	1	1	0	0	0
Q15796_SMAD2_HUMAN	SMAD2	52.27	0	0	0	0	1	1	1	0	0	0
Q2NL82_TSR1_HUMAN	TSR1	91.75	0	0	0	0	1	1	1	0	0	0
Q3B7T1_EDRF1_HUMAN	EDRF1	138.44	0	0	0	0	1	1	1	0	0	0
Q53EZ4_CEP55_HUMAN	CEP55	54.15	0	0	0	0	1	1	1	0	0	0
Q53HC9_TSSC1_HUMAN	TSSC1	43.58	0	0	0	0	1	1	1	0	0	0
Q5C9Z4_NOM1_HUMAN	NOM1	96.2	0	0	0	0	1	1	1	0	0	0
Q5JPH6_SYEM_HUMAN	EARS2	58.65	0	0	0	0	1	1	1	0	0	0
Q5JR12_PPM1J_HUMAN	PPM1J	54.8	0	0	0	0	1	1	1	0	0	0
Q5K4L6_S27A3_HUMAN	SLC27A3	78.59	0	0	0	0	1	1	1	0	0	0
Q5VT66_MARC1_HUMAN	42064	37.48	0	0	0	0	1	1	1	0	0	0
Q69YH5_CDCA2_HUMAN	CDCA2	112.61	0	0	0	0	1	1	1	0	0	0
Q6DKK2_TTC19_HUMAN	TTC19	42.43	0	0	0	0	1	1	1	0	0	0
Q6P087_RUSD3_HUMAN	RPUSD3	38.44	0	0	0	0	1	1	1	0	0	0
Q6P2Q9_PRP8_HUMAN	PRPF8	273.43	0	0	0	0	1	1	1	0	0	0
Q6P3X3_TTC27_HUMAN	TTC27	96.57	0	0	0	0	1	1	1	0	0	0
Q6YN16_HSDL2_HUMAN	HSDL2	45.37	0	0	0	0	1	1	1	0	0	0
Q7Z628_ARHG8_HUMAN	NET1	67.7	0	0	0	0	1	1	1	0	0	0
Q7Z7K6_CENPV_HUMAN	CENPV	29.93	0	0	0	0	1	1	1	0	0	0
Q86UA1_PRP39_HUMAN	PRPF39	78.38	0	0	0	0	1	1	1	0	0	0
Q86XI2_CNDG2_HUMAN	NCAPG2	130.88	0	0	0	0	1	1	1	0	0	0
Q8IYU8_MICU2_HUMAN	MICU2	49.63	0	0	0	0	1	1	1	0	0	0
Q8N6T3_ARFG1_HUMAN	ARFGAP1	44.64	0	0	0	0	1	1	1	0	0	0
Q8NGL7_OR4P4_HUMAN	OR4P4	35.77	0	0	0	0	1	1	1	0	0	0
Q8TDN4_CABL1_HUMAN	CABLES1	67.56	0	0	0	0	1	1	1	0	0	0
Q92947_GCDH_HUMAN	GCDH	48.1	0	0	0	0	1	1	1	0	0	0
Q93009_UBP7_HUMAN	USP7	128.22	0	0	0	0	1	1	1	0	0	0
Q93100_KPBB_HUMAN	PHKB	124.81	0	0	0	0	1	1	1	0	0	0
Q969X5_ERGI1_HUMAN	ERGIC1	32.57	0	0	0	0	1	1	1	0	0	0
Q96AY4_TTC28_HUMAN	TTC28	270.71	0	0	0	0	1	1	1	0	0	0
Q96B26_EXOS8_HUMAN	EXOSC8	30.02	0	0	0	0	1	1	1	0	0	0
Q96GW9_SYMM_HUMAN	MARS2	66.55	0	0	0	0	1	1	1	0	0	0
Q96IS3_RAX2_HUMAN	RAX2	20.07	0	0	0	0	1	1	1	0	0	0
Q96JH7_VCIP1_HUMAN	VCPIP1	134.24	0	0	0	0	1	1	1	0	0	0
Q96R06_SPAG5_HUMAN	SPAG5	134.34	0	0	0	0	1	1	1	0	0	0
Q99640_PMYT1_HUMAN	PKMYT1	54.49	0	0	0	0	1	1	1	0	0	0
Q9BPX3_CND3_HUMAN	NCAPG	114.26	0	0	0	0	1	1	1	0	0	0
Q9BRJ2_RM45_HUMAN	MRPL45	35.33	0	0	0	0	1	1	1	0	0	0
Q9BRP4_PAAF1_HUMAN	PAAF1	42.16	0	0	0	0	1	1	1	0	0	0
Q9BSV6_SEN34_HUMAN	TSEN34	33.63	0	0	0	0	1	1	1	0	0	0
Q9BUK6_MSTO1_HUMAN	MSTO1	61.8	0	0	0	0	1	1	1	0	0	0
Q9BVI4_NOC4L_HUMAN	NOC4L	58.43	0	0	0	0	1	1	1	0	0	0
Q9BYD3_RM04_HUMAN	MRPL4	34.9	0	0	0	0	1	1	1	0	0	0
Q9H2M9_RBGPR_HUMAN	RAB3GAP2	155.89	0	0	0	0	1	1	1	0	0	0
Q9H6T3_RPAP3_HUMAN	RPAP3	75.67	0	0	0	0	1	1	1	0	0	0
Q9H8V3_ECT2_HUMAN	ECT2	103.44	0	0	0	0	1	1	1	0	0	0
Q9H9C1_SPE39_HUMAN	VIPAS39	56.97	0	0	0	0	1	1	1	0	0	0
Q9H9P8_L2HDH_HUMAN	L2HGDH	50.28	0	0	0	0	1	1	1	0	0	0
Q9NNW5_WDR6_HUMAN	WDR6	121.65	0	0	0	0	1	1	1	0	0	0
Q9NPD3_EXOS4_HUMAN	EXOSC4	26.37	0	0	0	0	1	1	1	0	0	0
Q9NSV4_DIAP3_HUMAN	DIAPH3	136.84	0	0	0	0	1	1	1	0	0	0
Q9NZI7_UBIP1_HUMAN	UBP1	60.45	0	0	0	0	1	1	1	0	0	0
Q9NZN5_ARHGC_HUMAN	ARHGEF12	173.13	0	0	0	0	1	1	1	0	0	0
Q9P1Z9_CC180_HUMAN	CCDC180	190.98	0	0	0	0	1	1	1	0	0	0
Q9UBM7_DHCR7_HUMAN	DHCR7	54.45	0	0	0	0	1	1	1	0	0	0
Q9UHW5_GPN3_HUMAN	GPN3	32.74	0	0	0	0	1	1	1	0	0	0
Q9UHY1_NRBP_HUMAN	NRBP1	59.81	0	0	0	0	1	1	1	0	0	0
Q9UJX2_CDC23_HUMAN	CDC23	68.79	0	0	0	0	1	1	1	0	0	0
Q9UMZ2_SYNRG_HUMAN	SYNRG	140.57	0	0	0	0	1	1	1	0	0	0
Q9UNQ2_DIM1_HUMAN	DIMT1	35.21	0	0	0	0	1	1	1	0	0	0
Q9UNS2_CSN3_HUMAN	COPS3	47.84	0	0	0	0	1	1	1	0	0	0
Q9Y383_LC7L2_HUMAN	LUC7L2	46.49	0	0	0	0	1	1	1	0	0	0
Q9Y467_SALL2_HUMAN	SALL2	105.24	0	0	0	0	1	1	1	0	0	0
Q9Y4C2_TCAF1_HUMAN	TCAF1	102.06	0	0	0	0	1	1	1	0	0	0
Q9Y5K8_VATD_HUMAN	ATP6V1D	28.25	0	0	0	0	1	1	1	0	0	0
Q9Y6E0_STK24_HUMAN	STK24	49.28	0	0	0	0	1	1	1	0	0	0
O75436_VP26A_HUMAN	VPS26A	38.15	2	2	9	10	1	1	0	1	0	0
P62701_RS4X_HUMAN	RPS4X	29.58	17	18	8	9	1	1	0	1	0	0
Q04917_1433F_HUMAN	YWHAH	28.2	4	4	8	8	0	0	0	1	0	0
P35232_PHB_HUMAN	PHB	29.79	15	18	8	8	0	0	0	1	0	0
Q9UBE0_SAE1_HUMAN	SAE1	38.43	4	4	5	6	1	1	0	1	0	0
P27348_1433T_HUMAN	YWHAQ	27.75	7	7	4	6	1	1	0	1	0	0
P06312_KV401_HUMAN	IGKV4-1	13.37	3	3	1	5	1	2	0	0	0	0
P46063_RECQ1_HUMAN	RECQL	73.41	1	1	4	5	1	1	0	1	0	0
P15880_RS2_HUMAN	RPS2	31.3	4	4	5	5	1	1	0	1	0	0
Q15417_CNN3_HUMAN	CNN3	36.39	4	5	5	5	1	1	0	1	0	0
P61981_1433G_HUMAN	YWHAG	28.28	4	4	5	5	0	0	0	1	0	0
Q9UKM9_RALY_HUMAN	RALY	32.44	5	5	4	5	0	0	0	1	0	0
Q9NTJ4_MA2C1_HUMAN	MAN2C1	115.76	6	6	5	5	0	0	0	1	0	0
Q13155_AIMP2_HUMAN	AIMP2	35.33	2	2	4	4	1	1	0	1	0	0
P18124_RL7_HUMAN	RPL7	29.21	8	11	4	4	0	0	0	1	0	0
P62424_RL7A_HUMAN	RPL7A	29.98	4	4	4	4	0	0	0	1	0	0
P25786_PSA1_HUMAN	PSMA1	29.54	6	6	3	3	1	2	0	1	0	0
O00273_DFFA_HUMAN	DFFA	36.5	1	1	3	3	1	1	0	1	0	0
P68371_TBB4B_HUMAN	TUBB4B	49.8	4	4	2	3	1	1	0	1	0	0
Q8N1G4_LRC47_HUMAN	LRRC47	63.43	2	2	3	3	1	1	0	1	0	0
Q9BV38_WDR18_HUMAN	WDR18	47.38	2	2	3	3	1	1	0	1	0	0
P62081_RS7_HUMAN	RPS7	22.11	3	3	3	3	1	1	0	1	0	0
P07602_SAP_HUMAN	PSAP	58.07	5	5	3	3	1	1	0	1	0	0
Q9GZS3_WDR61_HUMAN	WDR61	33.56	1	1	2	3	0	0	0	1	0	0
P50570_DYN2_HUMAN	DNM2	98	3	3	3	3	0	0	0	1	0	0
P25789_PSA4_HUMAN	PSMA4	29.47	6	6	3	3	0	0	0	1	0	0
Q13347_EIF3I_HUMAN	EIF3I	36.48	5	5	3	3	0	0	0	1	0	0
P82673_RT35_HUMAN	MRPS35	36.82	3	3	3	3	0	0	0	1	0	0
P46109_CRKL_HUMAN	CRKL	33.76	6	7	3	3	0	0	0	1	0	0
P68363_TBA1B_HUMAN	TUBA1B	50.12	2	2	1	2	2	3	0	0	1	0
Q08945_SSRP1_HUMAN	SSRP1	81.02	1	2	1	2	3	3	0	0	1	0
Q16650_TBR1_HUMAN	TBR1	74.01	2	3	1	2	1	3	0	0	0	0
Q9P287_BCCIP_HUMAN	BCCIP	35.96	1	1	1	2	2	2	0	0	1	0
Q13547_HDAC1_HUMAN	HDAC1	55.07	3	3	1	2	2	2	0	0	1	0
P54105_ICLN_HUMAN	CLNS1A	26.2	1	1	1	2	1	1	0	0	0	0
O95299_NDUAA_HUMAN	NDUFA10	40.72	1	1	2	2	1	1	0	1	0	0
Q8NB90_SPAT5_HUMAN	SPATA5	97.84	2	2	2	2	1	1	0	1	0	0
Q9NT62_ATG3_HUMAN	ATG3	35.84	1	1	2	2	1	1	0	1	0	0
P55265_DSRAD_HUMAN	ADAR	135.98	2	2	2	2	1	1	0	1	0	0
Q68EM7_RHG17_HUMAN	ARHGAP17	95.38	2	2	2	2	1	1	0	1	0	0
P55795_HNRH2_HUMAN	HNRNPH2	49.23	2	3	2	2	1	1	0	1	0	0
Q96EP5_DAZP1_HUMAN	DAZAP1	43.36	1	1	1	2	1	1	0	0	0	0
Q99829_CPNE1_HUMAN	CPNE1	59.02	2	2	2	2	1	1	0	1	0	0
P82650_RT22_HUMAN	MRPS22	41.25	1	2	2	2	1	1	0	1	0	0
Q8NE71_ABCF1_HUMAN	ABCF1	95.87	4	4	2	2	1	1	0	1	0	0
P14678_RSMB_HUMAN	SNRPB	24.59	4	4	2	2	1	1	0	1	0	0
Q06830_PRDX1_HUMAN	PRDX1	22.1	9	9	2	2	1	1	0	1	0	0
HVM27_MOUSE		12.67	10	15	2	2	1	1	0	1	0	0
P36578_RL4_HUMAN	RPL4	47.67	2	2	2	2	0	0	0	1	0	0
P47756_CAPZB_HUMAN	CAPZB	31.33	3	3	2	2	0	0	0	1	0	0
P25788_PSA3_HUMAN	PSMA3	28.42	3	3	2	2	0	0	0	1	0	0
P33778_H2B1B_HUMAN	HIST1H2BB	13.94	2	3	1	2	0	0	0	0	0	0
Q9Y676_RT18B_HUMAN	MRPS18B	29.38	4	4	2	2	0	0	0	1	0	0
P18669_PGAM1_HUMAN	PGAM1	28.79	7	7	2	2	0	0	0	1	0	0
Q1KMD3_HNRL2_HUMAN	HNRNPUL2	85.05	7	9	2	2	0	0	0	1	0	0
Q99460_PSMD1_HUMAN	PSMD1	105.77	7	8	2	2	0	0	0	1	0	0
Q7L2H7_EIF3M_HUMAN	EIF3M	42.48	4	4	2	2	0	0	0	1	0	0
P24534_EF1B_HUMAN	EEF1B2	24.75	1	1	2	2	0	0	0	1	0	0
Q9Y5Y2_NUBP2_HUMAN	NUBP2	28.81	2	3	2	2	0	0	0	1	0	0
P48556_PSMD8_HUMAN	PSMD8	39.59	1	1	2	2	0	0	0	1	0	0
P41227_NAA10_HUMAN	NAA10	26.44	3	3	2	2	0	0	0	1	0	0
O43795_MYO1B_HUMAN	MYO1B	131.9	1	1	1	1	4	4	0	0	1	0
Q15046_SYK_HUMAN	KARS	68	2	3	1	1	4	4	0	0	1	0
P60174_TPIS_HUMAN	TPI1	30.77	5	5	1	1	4	4	0	0	1	0
Q93008_USP9X_HUMAN	USP9X	292.09	5	5	1	1	4	4	0	0	1	0
P04181_OAT_HUMAN	OAT	48.5	4	4	1	1	3	4	0	0	1	0
P53396_ACLY_HUMAN	ACLY	120.76	16	16	1	1	4	4	0	0	1	0
Q92526_TCPW_HUMAN	CCT6B	57.78	3	3	1	1	3	3	0	0	1	0
P43307_SSRA_HUMAN	SSR1	32.22	3	3	1	1	3	3	0	0	1	0
Q99613_EIF3C_HUMAN	EIF3C	105.28	4	4	1	1	3	3	0	0	1	0
Q8NC51_PAIRB_HUMAN	SERBP1	44.94	3	4	1	1	2	3	0	0	1	0
P26038_MOES_HUMAN	MSN	67.78	1	1	1	1	2	2	0	0	1	0
Q96P16_RPR1A_HUMAN	RPRD1A	35.7	1	1	1	1	2	2	0	0	1	0
P39748_FEN1_HUMAN	FEN1	42.57	1	1	1	1	2	2	0	0	1	0
Q6IA86_ELP2_HUMAN	ELP2	92.44	1	1	1	1	2	2	0	0	1	0
O75533_SF3B1_HUMAN	SF3B1	145.74	2	2	1	1	2	2	0	0	1	0
P55884_EIF3B_HUMAN	EIF3B	92.42	4	4	1	1	2	2	0	0	1	0
Q8N163_CCAR2_HUMAN	CCAR2	102.84	2	2	1	1	1	2	0	0	0	0
P17661_DESM_HUMAN	DES	53.5	3	3	1	1	2	2	0	0	1	0
P62873_GBB1_HUMAN	GNB1	37.35	4	4	1	1	2	2	0	0	1	0
P31948_STIP1_HUMAN	STIP1	62.6	4	4	1	1	2	2	0	0	1	0
P60900_PSA6_HUMAN	PSMA6	27.38	2	2	1	1	2	2	0	0	1	0
Q13867_BLMH_HUMAN	BLMH	52.53	3	3	1	1	2	2	0	0	1	0
O75390_CISY_HUMAN	CS	51.68	2	2	1	1	2	2	0	0	1	0
IgG1b_bovine		35.88	4	4	1	1	2	2	0	0	1	0
B9A064_IGLL5_HUMAN	IGLL5	23.05	4	4	1	1	2	2	0	0	1	0
P53367_ARFP1_HUMAN	ARFIP1	41.71	1	1	1	1	1	1	0	0	0	0
G3V542_G3V542_HUMAN	TUBB3	4.97	2	2	1	1	1	1	0	0	0	0
P52788_SPSY_HUMAN	SMS	41.24	1	1	1	1	1	1	0	0	0	0
Q5UIP0_RIF1_HUMAN	RIF1	274.29	3	3	1	1	1	1	0	0	0	0
P31350_RIR2_HUMAN	RRM2	44.85	1	1	1	1	1	1	0	0	0	0
O43684_BUB3_HUMAN	BUB3	37.13	1	1	1	1	1	1	0	0	0	0
Q5VYK3_ECM29_HUMAN	ECM29	204.16	1	1	1	1	1	1	0	0	0	0
Q6PIW4_FIGL1_HUMAN	FIGNL1	74.03	2	2	1	1	1	1	0	0	0	0
P82933_RT09_HUMAN	MRPS9	45.81	1	1	1	1	1	1	0	0	0	0
P08579_RU2B_HUMAN	SNRPB2	25.47	1	1	1	1	1	1	0	0	0	0
Q5JXI8_Q5JXI8_HUMAN	FHL1	29.14	1	1	1	1	1	1	0	0	0	0
Q96IJ6_GMPPA_HUMAN	GMPPA	46.26	1	1	1	1	1	1	0	0	0	0
Q9BVA1_TBB2B_HUMAN	TUBB2B	49.92	2	2	1	1	1	1	0	0	0	0
P14735_IDE_HUMAN	IDE	117.89	1	1	1	1	1	1	0	0	0	0
Q7L2E3_DHX30_HUMAN	DHX30	133.85	1	1	1	1	1	1	0	0	0	0
B4DY08_B4DY08_HUMAN	HNRNPC	31.95	2	2	1	1	1	1	0	0	0	0
P34896_GLYC_HUMAN	SHMT1	53.05	1	1	1	1	1	1	0	0	0	0
Q02218_ODO1_HUMAN	OGDH	115.86	2	2	1	1	1	1	0	0	0	0
D6RF44_D6RF44_HUMAN	HNRNPD	12.55	2	2	1	1	1	1	0	0	0	0
P46783_RS10_HUMAN	RPS10	18.89	2	2	1	1	1	1	0	0	0	0
P09493_TPM1_HUMAN	TPM1	32.69	2	2	1	1	1	1	0	0	0	0
Q86UY6_NAA40_HUMAN	NAA40	27.18	3	3	1	1	1	1	0	0	0	0
P08559_ODPA_HUMAN	PDHA1	43.27	2	2	1	1	1	1	0	0	0	0
Q9UN86_G3BP2_HUMAN	G3BP2	54.09	1	1	1	1	1	1	0	0	0	0
Q9NYK5_RM39_HUMAN	MRPL39	38.69	2	2	1	1	1	1	0	0	0	0
Q15637_SF01_HUMAN	SF1	68.29	2	2	1	1	1	1	0	0	0	0
Q6P2E9_EDC4_HUMAN	EDC4	151.57	2	2	1	1	1	1	0	0	0	0
P63010_AP2B1_HUMAN	AP2B1	104.49	3	3	1	1	1	1	0	0	0	0
Q8NFF5_FAD1_HUMAN	FLAD1	65.22	2	2	1	1	1	1	0	0	0	0
D6RBZ0_D6RBZ0_HUMAN	HNRNPAB	35.66	3	3	1	1	1	1	0	0	0	0
P61626_LYSC_HUMAN	LYZ	16.53	1	1	1	1	1	1	0	0	0	0
Q96AC1_FERM2_HUMAN	FERMT2	77.81	2	2	1	1	1	1	0	0	0	0
Q02539_H11_HUMAN	HIST1H1A	21.83	2	2	1	1	1	1	0	0	0	0
Q9NPH2_INO1_HUMAN	ISYNA1	61.03	2	2	1	1	1	1	0	0	0	0
Q08380_LG3BP_HUMAN	LGALS3BP	65.29	5	5	1	1	1	1	0	0	0	0
Q16637_SMN_HUMAN	SMN1	31.83	2	3	1	1	1	1	0	0	0	0
P62249_RS16_HUMAN	RPS16	16.44	3	3	1	1	1	1	0	0	0	0
Q9BT78_CSN4_HUMAN	COPS4	46.24	1	1	1	1	1	1	0	0	0	0
Q5MIZ7_P4R3B_HUMAN	SMEK2	97.4	1	1	1	1	1	1	0	0	0	0
Q9NTK5_OLA1_HUMAN	OLA1	44.72	4	4	1	1	1	1	0	0	0	0
P41219_PERI_HUMAN	PRPH	53.62	2	2	1	1	1	1	0	0	0	0
Q8WXF1_PSPC1_HUMAN	PSPC1	58.71	8	9	1	1	1	1	0	0	0	0
P35749_MYH11_HUMAN	MYH11	227.2	4	4	1	1	1	1	0	0	0	0
A0A087WYJ9_A0A087WYJ9_HUMAN	IGHM	65.66	2	5	1	1	1	1	0	0	0	0
Q16643_DREB_HUMAN	DBN1	71.39	1	1	1	1	0	0	0	0	0	0
Q6PKG0_LARP1_HUMAN	LARP1	123.43	1	1	1	1	0	0	0	0	0	0
P25311_ZA2G_HUMAN	AZGP1	34.24	2	2	1	1	0	0	0	0	0	0
O14818_PSA7_HUMAN	PSMA7	27.87	2	2	1	1	0	0	0	0	0	0
P04908_H2A1B_HUMAN	HIST1H2AB	14.13	2	3	1	1	0	0	0	0	0	0
P13796_PLSL_HUMAN	LCP1	70.24	2	2	1	1	0	0	0	0	0	0
Q96SU4_OSBL9_HUMAN	OSBPL9	83.13	4	4	1	1	0	0	0	0	0	0
P20073_ANXA7_HUMAN	ANXA7	52.71	4	4	1	1	0	0	0	0	0	0
Q96EB1_ELP4_HUMAN	ELP4	46.56	1	1	1	1	0	0	0	0	0	0
Q9GZZ1_NAA50_HUMAN	NAA50	19.39	6	6	1	1	0	0	0	0	0	0
O00299_CLIC1_HUMAN	CLIC1	26.91	7	7	1	1	0	0	0	0	0	0
P09651_ROA1_HUMAN	HNRNPA1	38.72	3	5	1	1	0	0	0	0	0	0
Q7Z478_DHX29_HUMAN	DHX29	155.14	1	1	1	1	0	0	0	0	0	0
P01605_KV113_HUMAN		11.83	4	4	1	1	0	0	0	0	0	0
Q9H2W6_RM46_HUMAN	MRPL46	31.69	1	1	1	1	0	0	0	0	0	0
P36543_VATE1_HUMAN	ATP6V1E1	26.13	1	1	1	1	0	0	0	0	0	0
P42126_ECI1_HUMAN	ECI1	32.8	1	1	1	1	0	0	0	0	0	0
Q8NBP7_PCSK9_HUMAN	PCSK9	74.24	1	1	1	1	0	0	0	0	0	0
P50395_GDIB_HUMAN	GDI2	50.63	1	1	1	1	0	0	0	0	0	0
Q9H9Q2_CSN7B_HUMAN	COPS7B	29.6	1	1	1	1	0	0	0	0	0	0
P05198_IF2A_HUMAN	EIF2S1	36.09	1	1	1	1	0	0	0	0	0	0
P09661_RU2A_HUMAN	SNRPA1	28.4	4	4	1	1	0	0	0	0	0	0
O95347_SMC2_HUMAN	SMC2	135.57	5	5	0	0	15	15	0	0	1	0
P49321_NASP_HUMAN	NASP	85.19	9	9	0	0	6	6	0	0	1	0
Q14203_DCTN1_HUMAN	DCTN1	141.61	9	10	0	0	5	6	0	0	1	0
Q9HCC0_MCCB_HUMAN	MCCC2	61.29	1	1	0	0	5	6	0	0	1	0
O75150_BRE1B_HUMAN	RNF40	113.58	3	3	0	0	6	6	0	0	1	0
O00764_PDXK_HUMAN	PDXK	35.08	2	2	0	0	3	5	0	0	1	0
P06744_G6PI_HUMAN	GPI	63.11	6	6	0	0	4	5	0	0	1	0
P22102_PUR2_HUMAN	GART	107.7	6	6	0	0	5	5	0	0	1	0
P40926_MDHM_HUMAN	MDH2	35.48	9	9	0	0	5	5	0	0	1	0
P35580_MYH10_HUMAN	MYH10	228.86	17	17	0	0	5	5	0	0	1	0
Q9H9T3_ELP3_HUMAN	ELP3	62.22	1	2	0	0	5	5	0	0	1	0
O75369_FLNB_HUMAN	FLNB	277.99	11	11	0	0	5	5	0	0	1	0
Q13838_DX39B_HUMAN	DDX39B	48.96	1	1	0	0	4	4	0	0	1	0
P05023_AT1A1_HUMAN	ATP1A1	112.82	5	6	0	0	4	4	0	0	1	0
Q16204_CCDC6_HUMAN	CCDC6	53.26	1	1	0	0	3	4	0	0	1	0
P60891_PRPS1_HUMAN	PRPS1	34.81	2	2	0	0	3	4	0	0	1	0
P00558_PGK1_HUMAN	PGK1	44.59	10	10	0	0	4	4	0	0	1	0
Q96AG4_LRC59_HUMAN	LRRC59	34.91	5	5	0	0	4	4	0	0	1	0
Q09666_AHNK_HUMAN	AHNAK	628.7	10	10	0	0	4	4	0	0	1	0
P31939_PUR9_HUMAN	ATIC	64.58	1	2	0	0	3	3	0	0	1	0
P49257_LMAN1_HUMAN	LMAN1	57.51	3	3	0	0	3	3	0	0	1	0
Q14676_MDC1_HUMAN	MDC1	226.53	4	4	0	0	3	3	0	0	1	0
Q04637_IF4G1_HUMAN	EIF4G1	175.38	3	3	0	0	3	3	0	0	1	0
P27797_CALR_HUMAN	CALR	48.11	5	5	0	0	3	3	0	0	1	0
P62917_RL8_HUMAN	RPL8	28.01	2	2	0	0	3	3	0	0	1	0
O95757_HS74L_HUMAN	HSPA4L	94.45	7	8	0	0	3	3	0	0	1	0
Q13813_SPTN1_HUMAN	SPTAN1	284.36	10	11	0	0	3	3	0	0	1	0
P05388_RLA0_HUMAN	RPLP0	34.25	9	10	0	0	2	3	0	0	1	0
Q7Z3B4_NUP54_HUMAN	NUP54	55.4	1	1	0	0	1	2	0	0	0	0
Q00577_PURA_HUMAN	PURA	34.89	1	1	0	0	2	2	0	0	1	0
Q9H857_NT5D2_HUMAN	NT5DC2	60.68	2	2	0	0	2	2	0	0	1	0
Q9BSJ8_ESYT1_HUMAN	ESYT1	122.78	3	3	0	0	2	2	0	0	1	0
P53992_SC24C_HUMAN	SEC24C	118.25	3	3	0	0	2	2	0	0	1	0
Q12840_KIF5A_HUMAN	KIF5A	117.31	3	3	0	0	2	2	0	0	1	0
Q9H2U2_IPYR2_HUMAN	PPA2	37.9	1	1	0	0	2	2	0	0	1	0
P28838_AMPL_HUMAN	LAP3	56.13	4	4	0	0	2	2	0	0	1	0
Q9Y5B9_SP16H_HUMAN	SUPT16H	119.84	4	4	0	0	2	2	0	0	1	0
P08758_ANXA5_HUMAN	ANXA5	35.91	6	6	0	0	2	2	0	0	1	0
Q08379_GOGA2_HUMAN	GOLGA2	113.02	1	1	0	0	2	2	0	0	1	0
O95793_STAU1_HUMAN	STAU1	63.14	1	1	0	0	1	2	0	0	0	0
Q13428_TCOF_HUMAN	TCOF1	152.02	1	1	0	0	2	2	0	0	1	0
P52732_KIF11_HUMAN	KIF11	119.09	3	3	0	0	2	2	0	0	1	0
P21796_VDAC1_HUMAN	VDAC1	30.75	2	2	0	0	2	2	0	0	1	0
P46379_BAG6_HUMAN	BAG6	119.33	2	2	0	0	2	2	0	0	1	0
P37198_NUP62_HUMAN	NUP62	53.22	1	1	0	0	1	1	0	0	0	0
P55010_IF5_HUMAN	EIF5	49.19	1	1	0	0	1	1	0	0	0	0
P00505_AATM_HUMAN	GOT2	47.49	1	1	0	0	1	1	0	0	0	0
P30566_PUR8_HUMAN	ADSL	54.85	2	2	0	0	1	1	0	0	0	0
Q96CX2_KCD12_HUMAN	KCTD12	35.68	1	1	0	0	1	1	0	0	0	0
O14556_G3PT_HUMAN	GAPDHS	44.47	1	1	0	0	1	1	0	0	0	0
Q96CN7_ISOC1_HUMAN	ISOC1	32.22	2	2	0	0	1	1	0	0	0	0
Q8TAQ2_SMRC2_HUMAN	SMARCC2	132.8	2	2	0	0	1	1	0	0	0	0
P40925_MDHC_HUMAN	MDH1	36.4	3	3	0	0	1	1	0	0	0	0
Q15517_CDSN_HUMAN	CDSN	51.49	2	2	0	0	1	1	0	0	0	0
P12273_PIP_HUMAN	PIP	16.56	2	2	0	0	1	1	0	0	0	0
O14974_MYPT1_HUMAN	PPP1R12A	115.21	2	2	0	0	1	1	0	0	0	0
Q15181_IPYR_HUMAN	PPA1	32.64	2	2	0	0	1	1	0	0	0	0
P55786_PSA_HUMAN	NPEPPS	103.21	4	4	0	0	1	1	0	0	0	0
Q9UMS4_PRP19_HUMAN	PRPF19	55.15	9	11	0	0	1	1	0	0	0	0
Q9ULV4_COR1C_HUMAN	CORO1C	53.22	4	5	0	0	1	1	0	0	0	0
IGHG_RABIT		35.38	2	2	0	0	1	1	0	0	0	0
P62136_PP1A_HUMAN	PPP1CA	37.49	3	3	0	0	1	1	0	0	0	0
KV2A7_MOUSE		12.27	6	9	0	0	1	1	0	0	0	0
P04040_CATA_HUMAN	CAT	59.72	5	5	0	0	1	1	0	0	0	0
Q12996_CSTF3_HUMAN	CSTF3	82.87	1	1	0	0	1	1	0	0	0	0
Q02880_TOP2B_HUMAN	TOP2B	183.15	1	1	0	0	1	1	0	0	0	0
Q9NX63_MIC19_HUMAN	CHCHD3	26.14	1	1	0	0	1	1	0	0	0	0
Q99426_TBCB_HUMAN	TBCB	27.31	2	2	0	0	1	1	0	0	0	0
P51610_HCFC1_HUMAN	HCFC1	208.6	2	2	0	0	1	1	0	0	0	0
Q86UP2_KTN1_HUMAN	KTN1	156.18	7	7	0	0	1	1	0	0	0	0
A0A075B6S2_A0A075B6S2_HUMAN	IGKV2D-29	13.13	2	4	0	0	0	0	0	0	0	0
H7BZJ3_H7BZJ3_HUMAN	PDIA3	13.51	2	2	0	0	0	0	0	0	0	0
P01023_A2MG_HUMAN	A2M	163.19	2	2	0	0	0	0	0	0	0	0
P01620_KV302_HUMAN		11.77	4	4	0	0	0	0	0	0	0	0
P01876_IGHA1_HUMAN	IGHA1	37.63	2	2	0	0	0	0	0	0	0	0
P02452_CO1A1_HUMAN	COL1A1	138.86	3	4	0	0	0	0	0	0	0	0
P02786_TFR1_HUMAN	TFRC	84.82	7	7	0	0	0	0	0	0	0	0
P04083_ANXA1_HUMAN	ANXA1	38.69	13	13	0	0	0	0	0	0	0	0
P04632_CPNS1_HUMAN	CAPNS1	28.3	4	4	0	0	0	0	0	0	0	0
P0C0L4_CO4A_HUMAN	C4A	192.66	6	7	0	0	0	0	0	0	0	0
P18206_VINC_HUMAN	VCL	123.72	2	2	0	0	0	0	0	0	0	0
P32119_PRDX2_HUMAN	PRDX2	21.88	4	4	0	0	0	0	0	0	0	0
P33176_KINH_HUMAN	KIF5B	109.62	8	8	0	0	0	0	0	0	0	0
P54819_KAD2_HUMAN	AK2	26.46	4	5	0	0	0	0	0	0	0	0
P62805_H4_HUMAN	HIST1H4A	11.36	5	5	0	0	0	0	0	0	0	0
P78347_GTF2I_HUMAN	GTF2I	112.35	7	8	0	0	0	0	0	0	0	0
P80748_LV302_HUMAN		11.93	2	2	0	0	0	0	0	0	0	0
Q01518_CAP1_HUMAN	CAP1	51.87	3	3	0	0	0	0	0	0	0	0
Q02790_FKBP4_HUMAN	FKBP4	51.77	6	6	0	0	0	0	0	0	0	0
Q07866_KLC1_HUMAN	KLC1	65.27	2	2	0	0	0	0	0	0	0	0
Q12874_SF3A3_HUMAN	SF3A3	58.81	3	3	0	0	0	0	0	0	0	0
Q15424_SAFB1_HUMAN	SAFB	102.58	4	4	0	0	0	0	0	0	0	0
Q3SY00_T10IP_HUMAN	TSGA10IP	62.34	2	2	0	0	0	0	0	0	0	0
Q5SQN1_SNP47_HUMAN	SNAP47	52.53	2	3	0	0	0	0	0	0	0	0
Q7Z6R9_AP2D_HUMAN	TFAP2D	49.55	2	2	0	0	0	0	0	0	0	0
Q8N684_CPSF7_HUMAN	CPSF7	52.02	4	4	0	0	0	0	0	0	0	0
Q8TAA3_PSA7L_HUMAN	PSMA8	28.51	4	4	0	0	0	0	0	0	0	0
Q8TD19_NEK9_HUMAN	NEK9	107.1	2	2	0	0	0	0	0	0	0	0
Q8WUM4_PDC6I_HUMAN	PDCD6IP	95.96	5	5	0	0	0	0	0	0	0	0
Q969U7_PSMG2_HUMAN	PSMG2	29.38	2	2	0	0	0	0	0	0	0	0
Q96QV6_H2A1A_HUMAN	HIST1H2AA	14.22	2	2	0	0	0	0	0	0	0	0
Q9HB71_CYBP_HUMAN	CACYBP	26.19	5	5	0	0	0	0	0	0	0	0
Q9UMX1_SUFU_HUMAN	SUFU	53.91	2	2	0	0	0	0	0	0	0	0
Q9Y490_TLN1_HUMAN	TLN1	269.6	7	7	0	0	0	0	0	0	0	0
A5D8V6_VP37C_HUMAN	VPS37C	38.63	1	1	0	0	0	0	0	0	0	0
A6NCN2_KR87P_HUMAN	KRT87P	29.1	4	5	0	0	0	0	0	0	0	0
B8ZZQ4_B8ZZQ4_HUMAN	PTCD3	21.06	1	1	0	0	0	0	0	0	0	0
H7BZK3_H7BZK3_HUMAN	DNAJB14	11.32	1	1	0	0	0	0	0	0	0	0
I3L4V6_I3L4V6_HUMAN	NXN	26.02	1	1	0	0	0	0	0	0	0	0
J3KSB2_J3KSB2_HUMAN	SPATA33	4.02	1	1	0	0	0	0	0	0	0	0
O00515_LAD1_HUMAN	LAD1	57.1	1	1	0	0	0	0	0	0	0	0
O15372_EIF3H_HUMAN	EIF3H	39.91	1	1	0	0	0	0	0	0	0	0
O43166_SI1L1_HUMAN	SIPA1L1	199.9	1	1	0	0	0	0	0	0	0	0
O60256_KPRB_HUMAN	PRPSAP2	40.9	1	1	0	0	0	0	0	0	0	0
O60437_PEPL_HUMAN	PPL	204.62	1	1	0	0	0	0	0	0	0	0
O60763_USO1_HUMAN	USO1	107.83	1	1	0	0	0	0	0	0	0	0
O60885_BRD4_HUMAN	BRD4	152.12	1	1	0	0	0	0	0	0	0	0
O75223_GGCT_HUMAN	GGCT	20.99	1	1	0	0	0	0	0	0	0	0
O94885_SASH1_HUMAN	SASH1	136.57	1	1	0	0	0	0	0	0	0	0
P00491_PNPH_HUMAN	PNP	32.1	3	3	0	0	0	0	0	0	0	0
P00918_CAH2_HUMAN	CA2	29.23	1	1	0	0	0	0	0	0	0	0
P01859_IGHG2_HUMAN	IGHG2	35.88	1	1	0	0	0	0	0	0	0	0
P02545_LMNA_HUMAN	LMNA	74.09	7	7	0	0	0	0	0	0	0	0
P02746_C1QB_HUMAN	C1QB	26.7	1	1	0	0	0	0	0	0	0	0
P04066_FUCO_HUMAN	FUCA1	53.65	1	1	0	0	0	0	0	0	0	0
P05091_ALDH2_HUMAN	ALDH2	56.35	2	2	0	0	0	0	0	0	0	0
P05386_RLA1_HUMAN	RPLP1	11.51	1	1	0	0	0	0	0	0	0	0
P06396_GELS_HUMAN	GSN	85.64	2	2	0	0	0	0	0	0	0	0
P08133_ANXA6_HUMAN	ANXA6	75.83	2	2	0	0	0	0	0	0	0	0
P09622_DLDH_HUMAN	DLD	54.14	2	2	0	0	0	0	0	0	0	0
P09972_ALDOC_HUMAN	ALDOC	39.43	2	2	0	0	0	0	0	0	0	0
P0CG05_LAC2_HUMAN	IGLC2	11.29	1	1	0	0	0	0	0	0	0	0
P10599_THIO_HUMAN	TXN	11.73	1	1	0	0	0	0	0	0	0	0
P12955_PEPD_HUMAN	PEPD	54.51	1	1	0	0	0	0	0	0	0	0
P23528_COF1_HUMAN	CFL1	18.49	2	2	0	0	0	0	0	0	0	0
P30040_ERP29_HUMAN	ERP29	28.98	2	2	0	0	0	0	0	0	0	0
P31947_1433S_HUMAN	SFN	27.76	1	1	0	0	0	0	0	0	0	0
P32929_CGL_HUMAN	CTH	44.48	1	1	0	0	0	0	0	0	0	0
P33240_CSTF2_HUMAN	CSTF2	60.92	1	1	0	0	0	0	0	0	0	0
P36551_HEM6_HUMAN	CPOX	50.12	2	2	0	0	0	0	0	0	0	0
P36952_SPB5_HUMAN	SERPINB5	42.07	1	1	0	0	0	0	0	0	0	0
P42357_HUTH_HUMAN	HAL	72.65	1	1	0	0	0	0	0	0	0	0
P50502_F10A1_HUMAN	ST13	41.31	2	2	0	0	0	0	0	0	0	0
P50995_ANX11_HUMAN	ANXA11	54.36	1	1	0	0	0	0	0	0	0	0
P51398_RT29_HUMAN	DAP3	45.54	1	1	0	0	0	0	0	0	0	0
P58107_EPIPL_HUMAN	EPPK1	555.28	1	1	0	0	0	0	0	0	0	0
P61011_SRP54_HUMAN	SRP54	55.67	1	2	0	0	0	0	0	0	0	0
P61026_RAB10_HUMAN	RAB10	22.53	1	1	0	0	0	0	0	0	0	0
P62263_RS14_HUMAN	RPS14	16.26	2	2	0	0	0	0	0	0	0	0
P62269_RS18_HUMAN	RPS18	17.71	3	3	0	0	0	0	0	0	0	0
P62854_RS26_HUMAN	RPS26	13.01	1	1	0	0	0	0	0	0	0	0
P78417_GSTO1_HUMAN	GSTO1	27.55	1	1	0	0	0	0	0	0	0	0
P80419_HV322_HUMAN		13.08	1	1	0	0	0	0	0	0	0	0
Q01105_SET_HUMAN	SET	33.47	1	1	0	0	0	0	0	0	0	0
Q01469_FABP5_HUMAN	FABP5	15.15	1	1	0	0	0	0	0	0	0	0
Q01581_HMCS1_HUMAN	HMGCS1	57.26	1	1	0	0	0	0	0	0	0	0
Q06203_PUR1_HUMAN	PPAT	57.36	1	1	0	0	0	0	0	0	0	0
Q06323_PSME1_HUMAN	PSME1	28.71	1	1	0	0	0	0	0	0	0	0
Q07000_1C15_HUMAN	HLA-C	40.84	1	8	0	0	0	0	0	0	0	0
Q12873_CHD3_HUMAN	CHD3	226.45	1	1	0	0	0	0	0	0	0	0
Q13084_RM28_HUMAN	MRPL28	30.14	3	3	0	0	0	0	0	0	0	0
Q13162_PRDX4_HUMAN	PRDX4	30.52	2	2	0	0	0	0	0	0	0	0
Q13976_KGP1_HUMAN	PRKG1	76.32	1	1	0	0	0	0	0	0	0	0
Q16181_SEPT7_HUMAN	SEPTIN7	50.65	1	2	0	0	0	0	0	0	0	0
Q16825_PTN21_HUMAN	PTPN21	133.2	1	1	0	0	0	0	0	0	0	0
Q3BBV0_NBPF1_HUMAN	NBPF1	139.26	1	1	0	0	0	0	0	0	0	0
Q4G0N4_NAKD2_HUMAN	NADK2	49.4	1	2	0	0	0	0	0	0	0	0
Q5VST9_OBSCN_HUMAN	OBSCN	867.94	1	1	0	0	0	0	0	0	0	0
Q5YKI7_GGNB1_HUMAN	GGNBP1	12.3	1	1	0	0	0	0	0	0	0	0
Q6P179_ERAP2_HUMAN	ERAP2	110.39	1	1	0	0	0	0	0	0	0	0
Q6ZSJ9_SHSA6_HUMAN	SHISA6	55.73	1	1	0	0	0	0	0	0	0	0
Q7LGA3_HS2ST_HUMAN	HS2ST1	41.85	1	1	0	0	0	0	0	0	0	0
Q8WVV4_POF1B_HUMAN	POF1B	68.02	2	2	0	0	0	0	0	0	0	0
Q92569_P55G_HUMAN	PIK3R3	54.41	1	1	0	0	0	0	0	0	0	0
Q969G3_SMCE1_HUMAN	SMARCE1	46.62	1	1	0	0	0	0	0	0	0	0
Q9BXB5_OSB10_HUMAN	OSBPL10	83.92	1	1	0	0	0	0	0	0	0	0
Q9BYX7_ACTBM_HUMAN	POTEKP	41.99	2	2	0	0	0	0	0	0	0	0
Q9H7Z3_NRDE2_HUMAN	NRDE2	132.59	1	5	0	0	0	0	0	0	0	0
Q9HCY8_S10AE_HUMAN	S100A14	11.65	2	2	0	0	0	0	0	0	0	0
Q9NPF4_OSGEP_HUMAN	OSGEP	36.4	1	1	0	0	0	0	0	0	0	0
Q9NVH6_TMLH_HUMAN	TMLHE	49.49	1	1	0	0	0	0	0	0	0	0
Q9P0L2_MARK1_HUMAN	MARK1	88.95	1	1	0	0	0	0	0	0	0	0
Q9P258_RCC2_HUMAN	RCC2	56.05	4	4	0	0	0	0	0	0	0	0
Q9UBC9_SPRR3_HUMAN	SPRR3	18.14	2	2	0	0	0	0	0	0	0	0
Q9UBV8_PEF1_HUMAN	PEF1	30.36	1	1	0	0	0	0	0	0	0	0
Q9UBW8_CSN7A_HUMAN	COPS7A	30.26	1	1	0	0	0	0	0	0	0	0
Q9UKX7_NUP50_HUMAN	NUP50	50.11	1	1	0	0	0	0	0	0	0	0
Q9UNX3_RL26L_HUMAN	RPL26L1	17.25	1	1	0	0	0	0	0	0	0	0
Q9Y2Z0_SUGT1_HUMAN	SUGT1	41	3	3	0	0	0	0	0	0	0	0
Q9Y5M8_SRPRB_HUMAN	SRPRB	29.68	1	1	0	0	0	0	0	0	0	0
A0A087WSY6_A0A087WSY6_HUMAN	IGKV3D-15	12.53	1	1	0	0	0	0	0	0	0	0
E9PID8_E9PID8_HUMAN	CSTF2	46.64	1	1	0	0	0	0	0	0	0	0
G3V5D8_G3V5D8_HUMAN	ADSSL1	7.29	1	1	0	0	0	0	0	0	0	0
H0Y412_H0Y412_HUMAN	PRRC2B	63.27	1	1	0	0	0	0	0	0	0	0
O60271_JIP4_HUMAN	SPAG9	146.11	1	1	0	0	0	0	0	0	0	0
O75131_CPNE3_HUMAN	CPNE3	60.09	1	1	0	0	0	0	0	0	0	0
P02461_CO3A1_HUMAN	COL3A1	138.48	1	1	0	0	0	0	0	0	0	0
P12270_TPR_HUMAN	TPR	267.13	4	4	0	0	0	0	0	0	0	0
P13473_LAMP2_HUMAN	LAMP2	44.93	1	1	0	0	0	0	0	0	0	0
P14314_GLU2B_HUMAN	PRKCSH	59.39	1	1	0	0	0	0	0	0	0	0
P15121_ALDR_HUMAN	AKR1B1	35.83	1	1	0	0	0	0	0	0	0	0
P17480_UBF1_HUMAN	UBTF	89.35	1	1	0	0	0	0	0	0	0	0
P28161_GSTM2_HUMAN	GSTM2	25.73	1	1	0	0	0	0	0	0	0	0
P49750_YLPM1_HUMAN	YLPM1	219.85	1	1	0	0	0	0	0	0	0	0
P80723_BASP1_HUMAN	BASP1	22.68	2	2	0	0	0	0	0	0	0	0
Q03164_KMT2A_HUMAN	KMT2A	431.5	1	1	0	0	0	0	0	0	0	0
Q07157_ZO1_HUMAN	TJP1	195.34	1	1	0	0	0	0	0	0	0	0
Q12888_TP53B_HUMAN	TP53BP1	213.44	3	3	0	0	0	0	0	0	0	0
Q13029_PRDM2_HUMAN	PRDM2	188.8	1	1	0	0	0	0	0	0	0	0
Q13242_SRSF9_HUMAN	SRSF9	25.53	2	2	0	0	0	0	0	0	0	0
Q14247_SRC8_HUMAN	CTTN	61.55	1	1	0	0	0	0	0	0	0	0
Q14980_NUMA1_HUMAN	NUMA1	238.12	4	4	0	0	0	0	0	0	0	0
Q15276_RABE1_HUMAN	RABEP1	99.23	1	1	0	0	0	0	0	0	0	0
Q16352_AINX_HUMAN	INA	55.36	1	1	0	0	0	0	0	0	0	0
Q7KZ85_SPT6H_HUMAN	SUPT6H	198.95	1	1	0	0	0	0	0	0	0	0
Q8IYY4_DZI1L_HUMAN	DZIP1L	86.79	2	2	0	0	0	0	0	0	0	0
Q8TEM1_PO210_HUMAN	NUP210	204.98	2	2	0	0	0	0	0	0	0	0
Q8TF71_MOT10_HUMAN	SLC16A10	55.46	1	1	0	0	0	0	0	0	0	0
Q969P6_TOP1M_HUMAN	TOP1MT	69.83	1	1	0	0	0	0	0	0	0	0
Q9BQS8_FYCO1_HUMAN	FYCO1	166.88	1	1	0	0	0	0	0	0	0	0
Q9BXB4_OSB11_HUMAN	OSBPL11	83.59	1	1	0	0	0	0	0	0	0	0
Q9H0A0_NAT10_HUMAN	NAT10	115.66	1	1	0	0	0	0	0	0	0	0
Q9H3N1_TMX1_HUMAN	TMX1	31.77	1	1	0	0	0	0	0	0	0	0
Q9HDB9_GAK5_HUMAN	ERVK-5	73.54	1	1	0	0	0	0	0	0	0	0
Q9NR82_KCNQ5_HUMAN	KCNQ5	102.12	1	1	0	0	0	0	0	0	0	0
Q9NYC9_DYH9_HUMAN	DNAH9	511.55	1	1	0	0	0	0	0	0	0	0
Q9UJU6_DBNL_HUMAN	DBNL	48.18	1	1	0	0	0	0	0	0	0	0
Q9Y236_OSGI2_HUMAN	OSGIN2	56.64	1	1	0	0	0	0	0	0	0	0
Q9Y2G9_SBNO2_HUMAN	SBNO2	150.18	1	4	0	0	0	0	0	0	0	0
Q9Y5F9_PCDGI_HUMAN	PCDHGB6	100.98	1	1	0	0	0	0	0	0	0	0

## Sheet: NP vs IgG - Replicate 2
ID	Gene Symbol	MWT(kDa)	CombinedIgG Unique PSMs	CombinedIgG Total PSMs	NP-R111 Unique PSMs	NP-R111 Total PSMs	NP-K109E/K110E/R111E Unique PSMs	NP-K109E/K110E/R111E Total PSMs	Absent in IgG?	NP-R111 Unique PSMs > 2?	NP-K109E/K110E/R111E Unique PSMs > 2?	Both NP Unique PSMs > 2?	NP-R111 Total PSMs / CombinedIgG	NP-K109E/K110E/R111E Total PSMs / CombinedIgG	NP-R111 & NP-K109E/K110E/R111E Avg Enrichment	Found in X CRAPome isolations	Average PSMs in found CRAPome isolations	Max PSMs in 1 CRAPome isolation	AvgEnrich/AvgCRAPomeSC*
Top 10% of most enriched versus CRAPome isolations																					To avoid inf values, enrichments are calculated by +1 to both the numerator and denominator
Q96D09_GASP2_HUMAN	GPRASP2	93.71	0	0	3	4	3	3	1	1	1	1	5	4	4.5	0	0	0	2260.5		E.g., NP-R111 Enrichment is: (NP-R111 Total PSMs + 1) / (CombinedIgG Total PSMs + 1)
O15344_TRI18_HUMAN	MID1	75.2	0	0	3	3	3	3	1	1	1	1	4	4	4	0	0	0	2055
O75843_AP1G2_HUMAN	AP1G2	87.06	0	0	2	2	3	3	1	1	1	1	3	4	3.5	0	0	0	1849.5		*AvgEnrich/AvgCRAPomeSC is calculated from: (NP-R111 & NP-K109E/K110E/R111E Average Enrichment + 1) / [ (Total CRAPome PSMs + 1) / 411 CRAPome isolations ]
Q9NPQ8_RIC8A_HUMAN	RIC8A	59.67	0	0	5	5	5	5	1	1	1	1	6	6	6	1	1	1	1438.5
Q63HN8_RN213_HUMAN	RNF213	591.03	0	0	4	4	5	5	1	1	1	1	5	6	5.5	1	1	1	1335.75
X5GXS8_9MONO	EBOV_NP	83.2019	50	84	59	179	47	156	0	1	1	1	2.11765	1.84706	1.98235	0	0	0	1225.75		A few instances of immunoglobulins lacking gene symbols were removed from analysis
Q969V3_NCLN_HUMAN	NCLN	62.93	0	0	15	15	18	18	1	1	1	1	16	19	17.5	6	1	1	1086.21
P46199_IF2M_HUMAN	MTIF2	81.27	0	0	3	3	4	4	1	1	1	1	4	5	4.5	2	1	1	753.5
Q9H269_VPS16_HUMAN	VPS16	94.63	0	0	3	3	4	4	1	1	1	1	4	5	4.5	2	1	1	753.5
Q9Y2L5_TPPC8_HUMAN	TRAPPC8	160.9	0	0	3	3	7	7	1	1	1	1	4	8	6	1	3	3	719.25
Q9NTX5_ECHD1_HUMAN	ECHDC1	33.68	0	0	3	3	6	6	1	1	1	1	4	7	5.5	3	1	1	667.875
Q6P087_RUSD3_HUMAN	RPUSD3	38.44	0	0	2	2	3	3	1	1	1	1	3	4	3.5	1	2	2	616.5
Q07864_DPOE1_HUMAN	POLE	261.35	0	0	9	9	19	19	1	1	1	1	10	20	15	4	2.5	7	597.818
Q9Y2I1_NISCH_HUMAN	NISCH	166.52	0	0	2	2	6	7	1	1	1	1	3	8	5.5	4	1	1	534.3
Q9NW08_RPC2_HUMAN	POLR3B	127.7	0	0	2	2	4	4	1	1	1	1	3	5	4	3	1	1	513.75
Q2NKX8_ERC6L_HUMAN	ERCC6L	141.02	0	0	3	3	18	20	1	1	1	1	4	21	12.5	8	1.4	2	454.795
Q7L590_MCM10_HUMAN	MCM10	98.12	0	0	2	2	2	2	1	1	1	1	3	3	3	3	1	1	411
P50748_KNTC1_HUMAN	KNTC1	250.59	0	0	2	2	9	9	1	1	1	1	3	10	6.5	5	1.6	3	342.5
Q66K14_TBC9B_HUMAN	TBC1D9B	140.44	1	1	6	6	10	11	0	1	1	1	3.5	6	4.75	2	3	5	337.607
P49593_PPM1F_HUMAN	PPM1F	49.8	0	0	2	2	2	2	1	1	1	1	3	3	3	3	1.3	2	335.51
O14734_ACOT8_HUMAN	ACOT8	35.89	0	0	2	2	2	2	1	1	1	1	3	3	3	3	1.3	2	335.51
Q8N122_RPTOR_HUMAN	RPTOR	148.94	2	2	4	4	9	10	0	1	1	1	1.66667	3.66667	2.66667	3	1.3	2	307.551
Q9H4L7_SMRCD_HUMAN	SMARCAD1	117.33	0	0	2	3	5	5	1	1	1	1	4	6	5	6	1.2	2	300.732
P51812_KS6A3_HUMAN	RPS6KA3	83.68	0	0	2	2	4	4	1	1	1	1	3	5	4	3	2	4	293.571
Q15334_L2GL1_HUMAN	LLGL1	115.35	0	0	2	2	6	6	1	1	1	1	3	7	5	6	1.5	2	246.6
Q92888_ARHG1_HUMAN	ARHGEF1	102.37	0	0	2	2	3	3	1	1	1	1	3	4	3.5	5	1.4	2	231.188
Q2TAL8_QRIC1_HUMAN	QRICH1	86.38	0	0	2	2	3	3	1	1	1	1	3	4	3.5	5	1.4	2	231.188
O60678_ANM3_HUMAN	PRMT3	59.84	1	1	3	4	6	6	0	1	1	1	2.5	3.5	3	7	1	1	205.5
Q92820_GGH_HUMAN	GGH	35.94	0	0	3	3	2	2	1	1	1	1	4	3	3.5	6	1.5	2	184.95
O43252_PAPS1_HUMAN	PAPSS1	70.79	0	0	2	2	2	2	1	1	1	1	3	3	3	2	4	7	182.667
Q66K74_MAP1S_HUMAN	MAP1S	112.14	0	0	2	2	5	5	1	1	1	1	3	6	4.5	6	2	4	173.885
Q8NI60_ADCK3_HUMAN	ADCK3	71.9	0	0	4	4	4	4	1	1	1	1	5	5	5	11	1.2	2	173.662
Q13459_MYO9B_HUMAN	MYO9B	243.25	0	0	2	2	6	7	1	1	1	1	3	8	5.5	11	1.4	2	162.896
Q13188_STK3_HUMAN	STK3	56.26	0	0	2	2	3	3	1	1	1	1	3	4	3.5	8	1.3	2	162.237
Q86UV5_UBP48_HUMAN	USP48	118.96	0	0	4	4	6	6	1	1	1	1	5	7	6	11	1.6	2	154.677
Q8TC12_RDH11_HUMAN	RDH11	35.36	0	0	3	3	3	3	1	1	1	1	4	4	4	9	1.4	3	151.103
Q9Y5Y2_NUBP2_HUMAN	NUBP2	28.81	0	0	2	3	2	2	1	1	1	1	4	3	3.5	9	1.3	3	145.63
P54619_AAKG1_HUMAN	PRKAG1	37.56	0	0	2	2	9	10	1	1	1	1	3	11	7	12	1.8	3	145.487
Q13131_AAPK1_HUMAN	PRKAA1	63.97	0	0	5	5	4	4	1	1	1	1	6	5	5.5	9	2	5	140.605
P51553_IDH3G_HUMAN	IDH3G	42.77	0	0	3	3	3	3	1	1	1	1	4	4	4	9	1.6	3	133.442
Q9H845_ACAD9_HUMAN	ACAD9	68.72	0	0	2	3	5	5	1	1	1	1	4	6	5	11	1.6	4	132.581
O43747_AP1G1_HUMAN	AP1G1	91.29	2	2	10	11	9	10	0	1	1	1	4	3.66667	3.83333	4	3.5	10	132.433
Q13576_IQGA2_HUMAN	IQGAP2	180.47	1	1	17	17	32	35	0	1	1	1	9	18	13.5	23	2	9	126.798
90th percentile of average enrichment versus CRAPome isolations
O15269_SPTC1_HUMAN	SPTLC1	52.71	0	0	2	2	3	3	1	1	1	1	3	4	3.5	12	1.4	3	103.904
Q15042_RB3GP_HUMAN	RAB3GAP1	110.45	0	0	4	4	7	7	1	1	1	1	5	8	6.5	18	1.6	4	103.44
O14976_GAK_HUMAN	GAK	143.1	0	0	6	6	11	12	1	1	1	1	7	13	10	21	2.2	11	95.7839
Q96CW5_GCP3_HUMAN	TUBGCP3	103.51	0	0	3	3	5	5	1	1	1	1	4	6	5	17	1.5	4	93.0566
O75165_DJC13_HUMAN	DNAJC13	254.25	1	1	6	6	17	17	0	1	1	1	3.5	9	6.25	13	2.4	6	92.5388
Q96EK5_KBP_HUMAN	KIAA1279	71.77	1	1	3	3	5	6	0	1	1	1	2	3.5	2.75	6	2.7	6	89.6076
Q13724_MOGS_HUMAN	MOGS	91.86	0	0	4	4	3	3	1	1	1	1	5	4	4.5	15	1.7	6	85.3019
Q9Y2L1_RRP44_HUMAN	DIS3	108.93	3	3	15	15	23	23	0	1	1	1	4	6	5	16	1.8	6	82.7517
Q15738_NSDHL_HUMAN	NSDHL	41.87	1	1	2	2	6	6	0	1	1	1	1.5	3.5	2.5	10	1.7	5	79.9167
Q9H3S7_PTN23_HUMAN	PTPN23	178.86	1	1	3	3	9	9	0	1	1	1	2	5	3.5	14	1.6	3	79.0385
O75436_VP26A_HUMAN	VPS26A	38.15	1	1	5	5	10	10	0	1	1	1	3	5.5	4.25	18	1.6	8	72.4077
Q8WVM8_SCFD1_HUMAN	SCFD1	72.33	0	0	2	2	3	3	1	1	1	1	3	4	3.5	17	1.5	4	69.7925
Q92974_ARHG2_HUMAN	ARHGEF2	111.47	2	2	7	7	12	13	0	1	1	1	2.66667	4.66667	3.66667	19	1.5	3	65.0169
Q96P70_IPO9_HUMAN	IPO9	115.89	1	1	7	8	14	14	0	1	1	1	4.5	7.5	6	26	1.8	8	60.1883
Q9BW92_SYTM_HUMAN	TARS2	80.99	1	1	7	7	9	9	0	1	1	1	4	5	4.5	23	1.6	4	59.8016
P01889_1B07_HUMAN	HLA-B	40.43	0	0	2	2	2	2	1	1	1	1	3	3	3	19	1.4	3	59.5652
Q12955_ANK3_HUMAN	ANK3	480.11	2	2	5	6	9	9	0	1	1	1	2.33333	3.33333	2.83333	15	1.7	4	59.4528
Q6PGP7_TTC37_HUMAN	TTC37	175.37	1	1	8	8	10	10	0	1	1	1	4.5	5.5	5	15	2.7	12	59.4217
O14802_RPC1_HUMAN	POLR3A	155.54	1	1	4	4	3	3	0	1	1	1	2.5	2	2.25	12	1.9	9	56.1239
Q15645_PCH2_HUMAN	TRIP13	48.52	0	0	8	8	4	4	1	1	1	1	9	5	7	27	2.2	7	54.4371
P55809_SCOT1_HUMAN	OXCT1	56.12	0	0	9	10	9	9	1	1	1	1	11	10	10.5	27	3.2	10	54.0789
Q9H1A4_APC1_HUMAN	ANAPC1	216.36	0	0	3	4	8	8	1	1	1	1	5	9	7	20	3	10	53.9016
Q9Y5K5_UCHL5_HUMAN	UCHL5	37.58	0	0	3	3	5	5	1	1	1	1	4	6	5	25	1.8	5	53.6087
Q86X55_CARM1_HUMAN	CARM1	65.81	1	1	4	4	8	8	0	1	1	1	2.5	4.5	3.5	24	1.4	3	53.4538
Q15054_DPOD3_HUMAN	POLD3	51.37	0	0	2	2	3	3	1	1	1	1	3	4	3.5	21	1.6	3	53.4538
Q14318_FKBP8_HUMAN	FKBP8	44.53	0	0	2	2	3	3	1	1	1	1	3	4	3.5	21	1.6	4	53.4538
A0FGR8_ESYT2_HUMAN	ESYT2	102.29	0	0	2	2	4	4	1	1	1	1	3	5	4	19	2	5	52.6923
Q9NRF8_PYRG2_HUMAN	CTPS2	65.64	0	0	3	3	6	7	1	1	1	1	4	8	6	24	2.3	6	51.1922
Q9UPN7_PP6R1_HUMAN	PPP6R1	96.66	0	0	2	2	4	4	1	1	1	1	3	5	4	19	2.1	5	50.2445
Q96AY4_TTC28_HUMAN	TTC28	270.71	0	0	2	2	5	5	1	1	1	1	3	6	4.5	16	2.8	8	49.3559
O00165_HAX1_HUMAN	HAX1	31.6	0	0	4	4	4	4	1	1	1	1	5	5	5	29	1.7	7	49.0258
Q9BXW7_CECR5_HUMAN	CECR5	46.29	3	3	9	10	5	5	0	1	1	1	2.75	1.5	2.125	12	2.1	5	49.0219
O75223_GGCT_HUMAN	GGCT	20.99	0	0	9	9	2	2	1	1	1	1	10	3	6.5	30	2.1	7	48.1641
O95071_UBR5_HUMAN	UBR5	309.16	2	2	4	4	10	10	0	1	1	1	1.66667	3.66667	2.66667	19	1.6	5	47.9936
Q06210_GFPT1_HUMAN	GFPT1	78.76	0	0	2	2	4	4	1	1	1	1	3	5	4	15	2.8	16	47.7907
P32322_P5CR1_HUMAN	PYCR1	33.34	2	2	5	5	10	10	0	1	1	1	2	3.66667	2.83333	17	1.9	5	47.3123
Q96T76_MMS19_HUMAN	MMS19	113.22	0	0	2	2	4	4	1	1	1	1	3	5	4	25	1.7	5	47.2414
O43592_XPOT_HUMAN	XPOT	109.89	0	0	4	4	4	4	1	1	1	1	5	5	5	21	2.5	8	46.0935
Q96FW1_OTUB1_HUMAN	OTUB1	31.26	3	3	9	10	7	8	0	1	1	1	2.75	2.25	2.5	16	1.9	4	45.8121
Q9BPW8_NIPS1_HUMAN	NIPSNAP1	33.29	1	1	3	3	3	3	0	1	1	1	2	2	2	14	1.9	4	44.6739
Q00535_CDK5_HUMAN	CDK5	33.28	1	1	3	3	5	5	0	1	1	1	2	3	2.5	25	1.3	4	42.9403
Q9ULX6_AKP8L_HUMAN	AKAP8L	71.6	0	0	3	3	4	4	1	1	1	1	4	5	4.5	34	1.6	5	40.8032
Q9NYU2_UGGG1_HUMAN	UGGT1	177.08	0	0	2	3	3	3	1	1	1	1	4	4	4	15	3.3	24	40.6931
Q9NU22_MDN1_HUMAN	MDN1	632.42	0	0	3	3	6	6	1	1	1	1	4	7	5.5	27	2.4	8	40.6003
P40937_RFC5_HUMAN	RFC5	38.47	1	1	7	7	11	11	0	1	1	1	4	6	5	30	2	5	40.4262
Q92615_LAR4B_HUMAN	LARP4B	80.5	1	1	3	3	3	3	0	1	1	1	2	2	2	20	1.5	3	39.7742
Q96EY1_DNJA3_HUMAN	DNAJA3	52.46	0	0	3	3	4	4	1	1	1	1	4	5	4.5	33	1.8	4	37.4255
P50213_IDH3A_HUMAN	IDH3A	39.57	0	0	2	2	8	8	1	1	1	1	3	9	6	32	2.4	6	36.9794
Q9UNF1_MAGD2_HUMAN	MAGED2	64.91	0	0	6	6	10	11	1	1	1	1	7	12	9.5	43	2.7	12	36.8531
Q96C36_P5CR2_HUMAN	PYCR2	33.62	0	0	2	3	5	5	1	1	1	1	4	6	5	32	2.1	7	36.1584
Q9Y3Z3_SAMH1_HUMAN	SAMHD1	72.15	3	3	6	6	13	13	0	1	1	1	1.75	3.5	2.625	18	2.3	13	35.1386
P46063_RECQ1_HUMAN	RECQL	73.41	1	1	3	4	3	3	0	1	1	1	2.5	2	2.25	23	1.7	11	33.3105
P11802_CDK4_HUMAN	CDK4	33.71	0	0	2	3	3	3	1	1	1	1	4	4	4	27	2.4	28	31.231
Q9Y6A5_TACC3_HUMAN	TACC3	90.3	0	0	3	3	5	5	1	1	1	1	4	6	5	44	1.8	6	30.7481
Q8TEX9_IPO4_HUMAN	IPO4	118.64	1	1	6	6	9	9	0	1	1	1	3.5	5	4.25	28	2.5	18	30.3908
Q5H9R7_PP6R3_HUMAN	PPP6R3	97.61	0	0	2	2	5	5	1	1	1	1	3	6	4.5	37	2	9	30.14
O75746_CMC1_HUMAN	SLC25A12	74.71	0	0	2	2	2	2	1	1	1	1	3	3	3	20	2.7	13	29.8909
P46459_NSF_HUMAN	NSF	82.54	3	3	11	11	14	15	0	1	1	1	3	4	3.5	31	2	5	29.3571
Q5VTR2_BRE1A_HUMAN	RNF20	113.59	2	2	4	4	6	6	0	1	1	1	1.66667	2.33333	2	27	1.6	3	27.8959
O75489_NDUS3_HUMAN	NDUFS3	30.22	2	2	4	4	6	6	0	1	1	1	1.66667	2.33333	2	19	2.3	9	27.5839
Q8TC07_TBC15_HUMAN	TBC1D15	79.44	0	0	3	3	7	7	1	1	1	1	4	8	6	23	4.5	11	27.5311
Q6PI48_SYDM_HUMAN	DARS2	73.52	1	1	3	3	8	9	0	1	1	1	2	5	3.5	28	2.5	8	26.0493
Q7Z2T5_TRM1L_HUMAN	TRMT1L	81.7	0	0	3	3	5	5	1	1	1	1	4	6	5	43	2.2	5	25.795
O60762_DPM1_HUMAN	DPM1	29.62	2	2	4	4	7	7	0	1	1	1	1.66667	2.66667	2.16667	28	1.8	8	25.321
Q9NSE4_SYIM_HUMAN	IARS2	113.72	2	2	5	5	9	9	0	1	1	1	2	3.33333	2.66667	18	3.3	10	24.9503
P51648_AL3A2_HUMAN	ALDH3A2	54.81	0	0	2	2	2	2	1	1	1	1	3	3	3	29	2.3	12	24.2836
Q9ULR0_ISY1_HUMAN	ISY1	32.97	0	0	2	2	3	4	1	1	1	1	3	5	4	27	3.1	11	24.2621
P40938_RFC3_HUMAN	RFC3	40.53	2	2	2	4	5	6	0	1	1	1	1.66667	2.33333	2	37	1.6	6	20.4817
Q15293_RCN1_HUMAN	RCN1	38.87	0	0	4	4	4	4	1	1	1	1	5	5	5	54	2.3	9	19.6965
P28340_DPOD1_HUMAN	POLD1	123.55	4	4	14	14	21	21	0	1	1	1	3	4.4	3.7	36	2.7	16	19.6711
Q5JTZ9_SYAM_HUMAN	AARS2	107.27	4	4	11	11	11	11	0	1	1	1	2.4	2.4	2.4	12	5.9	12	19.4624
P52701_MSH6_HUMAN	MSH6	152.69	2	2	14	15	24	25	0	1	1	1	5.33333	8.66667	7	56	3.1	19	18.8316
Q29RF7_PDS5A_HUMAN	PDS5A	150.73	0	0	2	2	7	7	1	1	1	1	3	8	5.5	43	3.3	21	18.6949
O75083_WDR1_HUMAN	WDR1	66.15	1	1	2	2	6	6	0	1	1	1	1.5	3.5	2.5	24	3.2	18	18.4897
P41250_SYG_HUMAN	GARS	83.11	0	0	3	3	6	7	1	1	1	1	4	8	6	50	3.1	21	18.4423
Q02978_M2OM_HUMAN	SLC25A11	34.04	0	0	5	5	6	6	1	1	1	1	6	7	6.5	55	3.1	18	17.9738
O75694_NU155_HUMAN	NUP155	155.1	0	0	4	4	9	9	1	1	1	1	5	10	7.5	49	4	26	17.7335
Q7Z4H7_HAUS6_HUMAN	HAUS6	108.55	0	0	4	4	3	3	1	1	1	1	5	4	4.5	22	5.9	11	17.2821
Q8WVV4_POF1B_HUMAN	POF1B	68.02	1	1	8	8	2	2	0	1	1	1	4.5	1.5	3	25	3.8	17	17.125
O60566_BUB1B_HUMAN	BUB1B	119.47	0	0	2	2	3	3	1	1	1	1	3	4	3.5	22	5	14	16.6622
Q14694_UBP10_HUMAN	USP10	87.08	3	3	8	8	6	6	0	1	1	1	2.25	1.75	2	35	2.1	8	16.5503
Q9UJS0_CMC2_HUMAN	SLC25A13	74.13	0	0	4	4	5	5	1	1	1	1	5	6	5.5	50	3.4	19	15.6228
P43246_MSH2_HUMAN	MSH2	104.68	2	2	11	11	12	12	0	1	1	1	4	4.33333	4.16667	45	3	27	15.614
Q9H3U1_UN45A_HUMAN	UNC45A	103.01	0	0	2	2	4	4	1	1	1	1	3	5	4	44	3.1	14	14.9563
O75717_WDHD1_HUMAN	WDHD1	125.89	3	3	14	15	16	16	0	1	1	1	4	4.25	4.125	21	6.7	19	14.865
O60306_AQR_HUMAN	AQR	171.19	0	0	6	6	7	8	1	1	1	1	7	9	8	24	10.7	37	14.3483
Q9Y6M1_IF2B2_HUMAN	IGF2BP2	66.08	0	0	5	5	9	10	1	1	1	1	6	11	8.5	80	3.7	51	13.1465
Q9GZS3_WDR61_HUMAN	WDR61	33.56	0	0	2	2	2	2	1	1	1	1	3	3	3	48	2.6	16	13.0684
Q92621_NU205_HUMAN	NUP205	227.78	2	2	8	9	12	12	0	1	1	1	3.33333	4.33333	3.83333	37	4.1	25	13.0092
Q96QK1_VPS35_HUMAN	VPS35	91.65	5	5	10	11	11	11	0	1	1	1	2	2	2	35	2.7	25	12.911
Q96PK6_RBM14_HUMAN	RBM14	69.45	2	2	5	5	6	6	0	1	1	1	2	2.33333	2.16667	52	2.2	8	11.2782
Q9H9B4_SFXN1_HUMAN	SFXN1	35.6	2	2	4	4	7	7	0	1	1	1	1.66667	2.66667	2.16667	27	4.3	18	11.1144
P50402_EMD_HUMAN	EMD	28.98	0	0	4	5	7	7	1	1	1	1	6	8	7	82	3.7	26	10.8016
Q86W42_THOC6_HUMAN	THOC6	37.51	1	1	4	4	5	6	0	1	1	1	2.5	3.5	3	33	4.6	22	10.7592
Q8N7H5_PAF1_HUMAN	PAF1	59.94	0	0	4	4	4	4	1	1	1	1	5	5	5	50	4.6	22	10.6753
P13804_ETFA_HUMAN	ETFA	35.06	0	0	2	2	5	5	1	1	1	1	3	6	4.5	47	4.5	15	10.6376
O43852_CALU_HUMAN	CALU	37.08	0	0	6	6	2	2	1	1	1	1	7	3	5	61	3.8	34	10.5928
P43490_NAMPT_HUMAN	NAMPT	55.49	5	6	11	12	12	15	0	1	1	1	1.85714	2.28571	2.07143	34	3.5	10	10.5196
O15371_EIF3D_HUMAN	EIF3D	63.93	0	0	2	2	6	6	1	1	1	1	3	7	5	81	3	22	10.1066
P22087_FBRL_HUMAN	FBL	33.76	0	0	7	13	7	21	1	1	1	1	14	22	18	161	4.8	33	10.0918
Q12789_TF3C1_HUMAN	GTF3C1	238.72	1	1	3	3	4	4	0	1	1	1	2	2.5	2.25	39	3.4	13	9.99813
Q9P035_HACD3_HUMAN	PTPLAD1	43.13	2	2	5	5	7	7	0	1	1	1	2	2.66667	2.33333	55	2.5	17	9.8917
Q9P2R3_ANFY1_HUMAN	ANKFY1	128.32	0	0	3	3	8	8	1	1	1	1	4	9	6.5	60	5.3	48	9.66301
P25789_PSA4_HUMAN	PSMA4	29.47	0	0	4	4	3	3	1	1	1	1	5	4	4.5	82	3	26	9.15182
O95373_IPO7_HUMAN	IPO7	119.44	0	0	3	3	3	3	1	1	1	1	4	4	4	64	3.5	14	9.13333
Q6P1J9_CDC73_HUMAN	CDC73	60.54	0	0	2	2	5	6	1	1	1	1	3	7	5	50	5.4	33	9.09963
A5YKK6_CNOT1_HUMAN	CNOT1	266.77	3	3	4	4	13	13	0	1	1	1	1.25	3.5	2.375	44	3.5	37	8.94919
Q9Y285_SYFA_HUMAN	FARSA	57.53	5	5	13	15	14	16	0	1	1	1	2.66667	2.83333	2.75	60	2.9	11	8.80714
O14983_AT2A1_HUMAN	ATP2A1	110.18	2	2	4	4	6	6	0	1	1	1	1.66667	2.33333	2	59	2.4	16	8.64656
Q5T4S7_UBR4_HUMAN	UBR4	573.48	0	0	4	4	15	15	1	1	1	1	5	16	10.5	36	15.2	76	8.62185
O15027_SC16A_HUMAN	SEC16A	233.37	1	1	3	3	3	4	0	1	1	1	2	2.5	2.25	41	4.1	11	7.89917
Q7Z5K2_WAPL_HUMAN	WAPAL	132.86	0	0	3	3	3	3	1	1	1	1	4	4	4	29	9.1	24	7.75764
Q8WUM0_NU133_HUMAN	NUP133	128.9	1	1	4	4	7	7	0	1	1	1	2.5	4	3.25	45	5	25	7.72898
Q93008_USP9X_HUMAN	USP9X	292.09	2	2	2	2	13	14	0	1	1	1	1	5	3	66	3.3	21	7.51371
P06493_CDK1_HUMAN	CDK1	34.07	2	2	9	9	17	18	0	1	1	1	3.33333	6.33333	4.83333	81	4.3	27	6.86373
Q86VM9_ZCH18_HUMAN	ZC3H18	106.32	0	0	3	3	2	2	1	1	1	1	4	3	3.5	54	5	29	6.82472
Q14C86_GAPD1_HUMAN	GAPVD1	164.88	1	1	2	2	6	6	0	1	1	1	1.5	3.5	2.5	33	6.4	16	6.77898
P35251_RFC1_HUMAN	RFC1	128.18	3	3	9	9	10	10	0	1	1	1	2.5	2.75	2.625	50	4.7	15	6.31303
O43795_MYO1B_HUMAN	MYO1B	131.9	0	0	7	7	11	11	1	1	1	1	8	12	10	69	10.4	67	6.2914
P28066_PSA5_HUMAN	PSMA5	26.39	1	1	5	5	3	3	0	1	1	1	3	2	2.5	88	2.8	13	5.81447
Q14677_EPN4_HUMAN	CLINT1	68.22	0	0	2	2	3	3	1	1	1	1	3	4	3.5	40	8.1	28	5.69077
P53618_COPB_HUMAN	COPB1	107.07	2	2	7	7	8	8	0	1	1	1	2.66667	3	2.83333	92	3.1	18	5.50489
Q16531_DDB1_HUMAN	DDB1	126.89	0	0	2	2	7	7	1	1	1	1	3	8	5.5	103	4.8	52	5.39261
P04844_RPN2_HUMAN	RPN2	69.24	3	3	6	6	9	9	0	1	1	1	1.75	2.5	2.125	82	2.9	29	5.37845
Q7Z2W4_ZCCHV_HUMAN	ZC3HAV1	101.37	0	0	2	2	2	2	1	1	1	1	3	3	3	58	6.3	28	4.4869
O75152_ZC11A_HUMAN	ZC3H11A	89.08	1	1	2	2	5	5	0	1	1	1	1.5	3	2.25	46	6.9	21	4.19519
Q00341_VIGLN_HUMAN	HDLBP	141.37	0	0	2	2	6	6	1	1	1	1	3	7	5	71	8.4	27	4.12789
Q04917_1433F_HUMAN	YWHAH	28.2	2	2	5	5	7	8	0	1	1	1	2	3	2.5	117	3.1	20	3.95518
P16615_AT2A2_HUMAN	ATP2A2	114.68	1	1	2	2	7	7	0	1	1	1	1.5	4	2.75	92	4.3	35	3.88616
Q8IX01_SUGP2_HUMAN	SUGP2	120.13	0	0	4	4	2	2	1	1	1	1	5	3	4	37	14.4	36	3.84976
Q9Y262_EIF3L_HUMAN	EIF3L	66.68	0	0	2	2	2	2	1	1	1	1	3	3	3	92	4.7	23	3.79326
O95347_SMC2_HUMAN	SMC2	135.57	3	3	7	7	17	17	0	1	1	1	2	4.5	3.25	82	5.9	33	3.60303
P04792_HSPB1_HUMAN	HSPB1	22.77	2	2	7	10	5	5	0	1	1	1	3.66667	2	2.83333	71	6.3	25	3.51439
Q7Z6Z7_HUWE1_HUMAN	HUWE1	481.59	0	0	3	3	6	6	1	1	1	1	4	7	5.5	74	11.1	85	3.24842
O00425_IF2B3_HUMAN	IGF2BP3	63.67	5	5	12	12	12	12	0	1	1	1	2.16667	2.16667	2.16667	87	4.6	35	3.24402
Q9NTJ3_SMC4_HUMAN	SMC4	147.09	4	4	10	10	14	15	0	1	1	1	2.2	3.2	2.7	90	5.2	26	3.24243
Q6UB35_C1TM_HUMAN	MTHFD1L	105.72	1	1	4	4	3	3	0	1	1	1	2.5	2	2.25	75	5.5	40	3.23035
Q09028_RBBP4_HUMAN	RBBP4	47.63	0	0	3	3	2	2	1	1	1	1	4	3	3.5	148	4	22	3.11889
O60343_TBCD4_HUMAN	TBC1D4	146.47	1	1	2	2	4	5	0	1	1	1	1.5	3	2.25	67	6.7	82	2.96899
O95831_AIFM1_HUMAN	AIFM1	66.86	3	3	14	16	16	16	0	1	1	1	4.25	4.25	4.25	101	7.8	92	2.73548
Q00325_MPCP_HUMAN	SLC25A3	40.07	2	2	4	4	9	10	0	1	1	1	1.66667	3.66667	2.66667	130	4.3	49	2.69107
Q9BQ39_DDX50_HUMAN	DDX50	82.51	1	1	4	4	2	2	0	1	1	1	2.5	1.5	2	119	4	22	2.58491
Q13310_PABP4_HUMAN	PABPC4	70.74	0	0	4	4	3	3	1	1	1	1	5	4	4.5	142	6.7	72	2.37348
O43242_PSMD3_HUMAN	PSMD3	60.94	2	2	4	4	10	11	0	1	1	1	1.66667	4	2.83333	111	6.2	34	2.28598
Q6Y7W6_PERQ2_HUMAN	GIGYF2	149.98	0	0	3	3	3	3	1	1	1	1	4	4	4	45	20.5	87	2.22523
P34897_GLYM_HUMAN	SHMT2	55.96	2	2	4	4	6	6	0	1	1	1	1.66667	2.33333	2	101	5.8	41	2.10123
Q9UBF2_COPG2_HUMAN	COPG2	97.56	0	0	2	2	3	3	1	1	1	1	3	4	3.5	67	15.4	92	1.79076
Q14008_CKAP5_HUMAN	CKAP5	225.35	1	1	3	3	4	4	0	1	1	1	2	2.5	2.25	84	9.4	45	1.68954
Q8TEQ6_GEMI5_HUMAN	GEMIN5	168.48	1	1	3	3	3	3	0	1	1	1	2	2	2	44	17.7	63	1.58117
Q9Y230_RUVB2_HUMAN	RUVBL2	51.12	0	0	3	3	4	4	1	1	1	1	4	5	4.5	141	10.4	93	1.54048
Q14697_GANAB_HUMAN	GANAB	106.81	9	9	17	20	19	19	0	1	1	1	2.1	2	2.05	105	7.8	100	1.52872
P35658_NU214_HUMAN	NUP214	213.49	3	3	5	5	11	12	0	1	1	1	1.5	3.25	2.375	49	19.1	74	1.48055
P12235_ADT1_HUMAN	SLC25A4	33.04	4	4	9	10	10	11	0	1	1	1	2.2	2.4	2.3	195	5.1	40	1.36243
Q13283_G3BP1_HUMAN	G3BP1	52.13	1	2	2	3	7	8	0	1	1	1	1.33333	3	2.16667	141	6.8	84	1.35601
Q92616_GCN1L_HUMAN	GCN1L1	292.57	4	5	10	10	21	22	0	1	1	1	1.83333	3.83333	2.83333	104	11.4	105	1.32774
P46821_MAP1B_HUMAN	MAP1B	270.47	3	3	9	10	21	21	0	1	1	1	2.75	5.5	4.125	94	19	184	1.17872
Q9BUF5_TBB6_HUMAN	TUBB6	49.82	0	0	7	8	6	6	1	1	1	1	9	7	8	317	11.4	94	1.02329
P26641_EF1G_HUMAN	EEF1G	50.09	1	1	5	5	2	2	0	1	1	1	3	1.5	2.25	193	7.6	41	0.910035
P42704_LPPRC_HUMAN	LRPPRC	157.81	8	8	21	22	29	30	0	1	1	1	2.55556	3.44444	3	130	15.5	112	0.815476
O14654_IRS4_HUMAN	IRS4	133.68	3	3	7	7	7	7	0	1	1	1	2	2	2	152	11	105	0.736999
P60842_IF4A1_HUMAN	EIF4A1	46.12	3	3	10	10	5	5	0	1	1	1	2.75	1.5	2.125	190	9.2	87	0.734348
P42166_LAP2A_HUMAN	TMPO	75.45	7	8	18	18	17	17	0	1	1	1	2.11111	2	2.05556	127	13.6	78	0.726671
P42167_LAP2B_HUMAN	TMPO	50.64	1	1	2	2	2	2	0	1	1	1	2.11111	2	2.05556	127	13.6	78	0.726671
Q14315_FLNC_HUMAN	FLNC	290.84	3	3	2	2	12	12	0	1	1	1	0.75	3.25	2	147	11.7	132	0.716486
Q9H4B7_TBB1_HUMAN	TUBB1	50.29	4	6	5	16	6	15	0	1	1	1	2.42857	2.28571	2.35714	291	6.8	62	0.696932
P78527_PRKDC_HUMAN	PRKDC	468.79	23	25	80	85	94	103	0	1	1	1	3.30769	4	3.65385	175	22	175	0.496684
P04406_G3P_HUMAN	GAPDH	36.03	3	3	10	12	3	3	0	1	1	1	3.25	1	2.125	248	13	97	0.398256
Q09666_AHNK_HUMAN	AHNAK	628.7	0	0	12	12	6	6	1	1	1	1	13	7	10	62	192.2	1222	0.379361
P68363_TBA1B_HUMAN	TUBA1B	50.12	0	0	2	2	2	2	1	1	1	1	3	3	3	389	38.9	314	0.108636
O00159_MYO1C_HUMAN	MYO1C	121.61	7	7	13	13	15	16	0	1	1	1	1.75	2.125	1.9375
P04350_TBB4A_HUMAN	TUBB4A	49.55	6	6	6	10	9	15	0	1	1	1	1.57143	2.28571	1.92857
Q86VP6_CAND1_HUMAN	CAND1	136.29	8	8	11	11	21	21	0	1	1	1	1.33333	2.44444	1.88889
P63244_GBLP_HUMAN	GNB2L1	35.05	3	3	6	6	7	7	0	1	1	1	1.75	2	1.875
P30876_RPB2_HUMAN	POLR2B	133.81	3	3	5	5	7	8	0	1	1	1	1.5	2.25	1.875
Q9NZB2_F120A_HUMAN	FAM120A	121.81	5	5	9	9	11	11	0	1	1	1	1.66667	2	1.83333
O60716_CTND1_HUMAN	CTNND1	108.1	5	5	10	10	10	10	0	1	1	1	1.83333	1.83333	1.83333
O95163_ELP1_HUMAN	IKBKAP	150.16	4	4	5	5	10	11	0	1	1	1	1.2	2.4	1.8
Q9UBX3_DIC_HUMAN	SLC25A10	31.26	3	3	4	4	7	8	0	1	1	1	1.25	2.25	1.75
P14735_IDE_HUMAN	IDE	117.89	1	1	3	3	2	2	0	1	1	1	2	1.5	1.75
O95340_PAPS2_HUMAN	PAPSS2	69.46	1	1	2	2	3	3	0	1	1	1	1.5	2	1.75
Q8N163_CCAR2_HUMAN	CCAR2	102.84	1	1	2	2	2	3	0	1	1	1	1.5	2	1.75
O95819_M4K4_HUMAN	MAP4K4	142.01	1	1	2	2	3	3	0	1	1	1	1.5	2	1.75
Q8N1F7_NUP93_HUMAN	NUP93	93.43	4	4	4	4	10	11	0	1	1	1	1	2.4	1.7
P06737_PYGL_HUMAN	PYGL	97.09	15	15	26	27	24	25	0	1	1	1	1.75	1.625	1.6875
P56192_SYMC_HUMAN	MARS	101.05	7	7	11	13	11	12	0	1	1	1	1.75	1.625	1.6875
P48444_COPD_HUMAN	ARCN1	57.17	7	7	11	11	13	14	0	1	1	1	1.5	1.875	1.6875
P53621_COPA_HUMAN	COPA	138.26	19	19	25	25	38	40	0	1	1	1	1.3	2.05	1.675
P30041_PRDX6_HUMAN	PRDX6	25.02	2	2	4	4	3	4	0	1	1	1	1.66667	1.66667	1.66667
P50225_ST1A1_HUMAN	SULT1A1	34.14	2	2	2	2	6	6	0	1	1	1	1	2.33333	1.66667
P17858_PFKAL_HUMAN	PFKL	84.96	2	2	3	3	4	5	0	1	1	1	1.33333	2	1.66667
P12004_PCNA_HUMAN	PCNA	28.75	3	3	6	6	5	5	0	1	1	1	1.75	1.5	1.625
P62258_1433E_HUMAN	YWHAE	29.16	9	9	11	12	15	18	0	1	1	1	1.3	1.9	1.6
Q13509_TBB3_HUMAN	TUBB3	50.4	8	9	6	12	7	18	0	1	1	1	1.3	1.9	1.6
P32119_PRDX2_HUMAN	PRDX2	21.88	3	4	11	12	2	2	0	1	1	1	2.6	0.6	1.6
P36542_ATPG_HUMAN	ATP5C1	32.98	4	4	7	7	7	7	0	1	1	1	1.6	1.6	1.6
Q9BZH6_WDR11_HUMAN	WDR11	136.6	4	4	4	4	10	10	0	1	1	1	1	2.2	1.6
Q9Y678_COPG1_HUMAN	COPG1	97.66	5	5	8	8	9	9	0	1	1	1	1.5	1.66667	1.58333
P11216_PYGB_HUMAN	PYGB	96.63	5	6	9	9	11	11	0	1	1	1	1.42857	1.71429	1.57143
P52292_IMA1_HUMAN	KPNA2	57.83	5	6	8	9	10	11	0	1	1	1	1.42857	1.71429	1.57143
P07814_SYEP_HUMAN	EPRS	170.48	17	17	24	24	28	30	0	1	1	1	1.38889	1.72222	1.55556
P47897_SYQ_HUMAN	QARS	87.74	8	8	7	7	19	19	0	1	1	1	0.888889	2.22222	1.55556
Q14204_DYHC1_HUMAN	DYNC1H1	532.07	33	33	36	38	64	64	0	1	1	1	1.14706	1.91176	1.52941
P08243_ASNS_HUMAN	ASNS	64.33	13	13	15	16	19	24	0	1	1	1	1.21429	1.78571	1.5
P35606_COPB2_HUMAN	COPB2	102.42	3	3	5	5	5	5	0	1	1	1	1.5	1.5	1.5
P46939_UTRO_HUMAN	UTRN	394.22	4	4	4	4	9	9	0	1	1	1	1	2	1.5
P46060_RAGP1_HUMAN	RANGAP1	63.5	2	2	3	3	4	4	0	1	1	1	1.33333	1.66667	1.5
Q658Y4_F91A1_HUMAN	FAM91A1	93.85	2	2	3	3	4	4	0	1	1	1	1.33333	1.66667	1.5
Q14152_EIF3A_HUMAN	EIF3A	166.47	2	2	3	3	4	4	0	1	1	1	1.33333	1.66667	1.5
P05388_RLA0_HUMAN	RPLP0	34.25	2	2	2	3	3	4	0	1	1	1	1.33333	1.66667	1.5
Q8N3C0_ASCC3_HUMAN	ASCC3	251.3	2	2	2	2	5	5	0	1	1	1	1	2	1.5
Q12800_TFCP2_HUMAN	TFCP2	57.22	1	1	2	2	2	2	0	1	1	1	1.5	1.5	1.5
Q8NI27_THOC2_HUMAN	THOC2	182.66	1	1	2	2	2	2	0	1	1	1	1.5	1.5	1.5
Q13045_FLII_HUMAN	FLII	144.66	1	1	2	2	2	2	0	1	1	1	1.5	1.5	1.5
Q15637_SF01_HUMAN	SF1	68.29	1	1	2	2	2	2	0	1	1	1	1.5	1.5	1.5
P43307_SSRA_HUMAN	SSR1	32.22	1	1	2	2	2	2	0	1	1	1	1.5	1.5	1.5
P11177_ODPB_HUMAN	PDHB	39.21	8	8	10	11	11	13	0	1	1	1	1.33333	1.55556	1.44444
P31943_HNRH1_HUMAN	HNRNPH1	49.2	5	5	7	8	7	7	0	1	1	1	1.5	1.33333	1.41667
P45974_UBP5_HUMAN	USP5	95.73	5	5	6	7	8	8	0	1	1	1	1.33333	1.5	1.41667
Q9NSD9_SYFB_HUMAN	FARSB	66.07	5	5	3	3	12	12	0	1	1	1	0.666667	2.16667	1.41667
Q08J23_NSUN2_HUMAN	NSUN2	86.42	9	10	10	11	18	18	0	1	1	1	1.09091	1.72727	1.40909
O95433_AHSA1_HUMAN	AHSA1	38.25	4	4	6	8	4	4	0	1	1	1	1.8	1	1.4
Q10570_CPSF1_HUMAN	CPSF1	160.78	3	3	5	5	4	4	0	1	1	1	1.5	1.25	1.375
P61981_1433G_HUMAN	YWHAG	28.28	3	3	4	4	5	5	0	1	1	1	1.25	1.5	1.375
Q07666_KHDR1_HUMAN	KHDRBS1	48.2	3	3	3	3	6	6	0	1	1	1	1	1.75	1.375
Q13885_TBB2A_HUMAN	TUBB2A	49.87	28	34	24	47	19	45	0	1	1	1	1.37143	1.31429	1.34286
Q16822_PCKGM_HUMAN	PCK2	70.68	11	11	13	13	16	17	0	1	1	1	1.16667	1.5	1.33333
P17987_TCPA_HUMAN	TCP1	60.31	5	5	6	6	8	8	0	1	1	1	1.16667	1.5	1.33333
P49368_TCPG_HUMAN	CCT3	60.5	5	5	5	5	9	9	0	1	1	1	1	1.66667	1.33333
P51116_FXR2_HUMAN	FXR2	74.18	2	2	2	2	4	4	0	1	1	1	1	1.66667	1.33333
P46977_STT3A_HUMAN	STT3A	80.48	2	2	2	2	4	4	0	1	1	1	1	1.66667	1.33333
Q7Z7L1_SLN11_HUMAN	SLFN11	102.77	5	5	7	7	7	7	0	1	1	1	1.33333	1.33333	1.33333
Q12931_TRAP1_HUMAN	TRAP1	80.06	7	7	7	7	12	12	0	1	1	1	1	1.625	1.3125
P27708_PYR1_HUMAN	CAD	242.83	28	28	32	33	41	41	0	1	1	1	1.17241	1.44828	1.31034
P17812_PYRG1_HUMAN	CTPS1	66.65	9	9	11	12	12	12	0	1	1	1	1.3	1.3	1.3
P41252_SYIC_HUMAN	IARS	144.41	17	18	18	19	27	28	0	1	1	1	1.05263	1.52632	1.28947
O75643_U520_HUMAN	SNRNP200	244.35	18	18	18	18	29	29	0	1	1	1	1	1.57895	1.28947
P49588_SYAC_HUMAN	AARS	106.74	12	13	15	15	17	19	0	1	1	1	1.14286	1.42857	1.28571
Q14966_ZN638_HUMAN	ZNF638	220.49	6	6	9	9	7	7	0	1	1	1	1.42857	1.14286	1.28571
Q14683_SMC1A_HUMAN	SMC1A	143.14	10	10	13	14	12	12	0	1	1	1	1.36364	1.18182	1.27273
P14868_SYDC_HUMAN	DARS	57.1	10	10	11	11	15	15	0	1	1	1	1.09091	1.45455	1.27273
P54886_P5CS_HUMAN	ALDH18A1	87.25	20	22	21	25	24	31	0	1	1	1	1.13043	1.3913	1.26087
Q71U36_TBA1A_HUMAN	TUBA1A	50.1	28	34	23	40	20	46	0	1	1	1	1.17143	1.34286	1.25714
O00567_NOP56_HUMAN	NOP56	66.01	7	7	10	12	6	6	0	1	1	1	1.625	0.875	1.25
P61221_ABCE1_HUMAN	ABCE1	67.27	7	7	9	9	9	9	0	1	1	1	1.25	1.25	1.25
P25311_ZA2G_HUMAN	AZGP1	34.24	3	3	5	6	2	2	0	1	1	1	1.75	0.75	1.25
Q3ZCQ8_TIM50_HUMAN	TIMM50	39.62	3	3	4	4	4	4	0	1	1	1	1.25	1.25	1.25
Q14258_TRI25_HUMAN	TRIM25	70.93	3	3	4	4	4	4	0	1	1	1	1.25	1.25	1.25
Q32P51_RA1L2_HUMAN	HNRNPA1L2	34.2	3	3	4	4	4	4	0	1	1	1	1.25	1.25	1.25
P22102_PUR2_HUMAN	GART	107.7	3	3	3	3	5	5	0	1	1	1	1	1.5	1.25
Q9Y4W2_LAS1L_HUMAN	LAS1L	83.01	3	3	3	3	5	5	0	1	1	1	1	1.5	1.25
Q9HCS7_SYF1_HUMAN	XAB2	99.95	3	3	2	2	6	6	0	1	1	1	0.75	1.75	1.25
P49736_MCM2_HUMAN	MCM2	101.83	8	8	9	9	11	11	0	1	1	1	1.11111	1.33333	1.22222
P33993_MCM7_HUMAN	MCM7	81.26	26	29	28	35	29	36	0	1	1	1	1.2	1.23333	1.21667
O14980_XPO1_HUMAN	XPO1	123.31	6	6	8	8	7	7	0	1	1	1	1.28571	1.14286	1.21429
Q58FG1_HS904_HUMAN	HSP90AA4P	47.68	4	6	3	6	4	9	0	1	1	1	1	1.42857	1.21429
Q12769_NU160_HUMAN	NUP160	162.02	4	4	5	5	5	5	0	1	1	1	1.2	1.2	1.2
Q14566_MCM6_HUMAN	MCM6	92.83	14	15	16	17	17	19	0	1	1	1	1.125	1.25	1.1875
P46777_RL5_HUMAN	RPL5	34.34	3	5	5	6	4	6	0	1	1	1	1.16667	1.16667	1.16667
Q9HAV4_XPO5_HUMAN	XPO5	136.22	2	2	2	2	3	3	0	1	1	1	1	1.33333	1.16667
P55209_NP1L1_HUMAN	NAP1L1	45.35	2	2	2	2	3	3	0	1	1	1	1	1.33333	1.16667
P25685_DNJB1_HUMAN	DNAJB1	38.02	2	2	2	2	3	3	0	1	1	1	1	1.33333	1.16667
P18074_ERCC2_HUMAN	ERCC2	86.85	2	2	2	2	3	3	0	1	1	1	1	1.33333	1.16667
Q15758_AAAT_HUMAN	SLC1A5	56.56	2	2	2	2	3	3	0	1	1	1	1	1.33333	1.16667
Q9UNN5_FAF1_HUMAN	FAF1	73.91	2	2	2	2	3	3	0	1	1	1	1	1.33333	1.16667
Q9P2J5_SYLC_HUMAN	LARS	134.38	25	25	24	25	32	32	0	1	1	1	1	1.26923	1.13462
Q13867_BLMH_HUMAN	BLMH	52.53	3	3	5	5	2	2	0	1	1	1	1.5	0.75	1.125
Q14257_RCN2_HUMAN	RCN2	36.85	3	3	4	4	3	3	0	1	1	1	1.25	1	1.125
Q9UBE0_SAE1_HUMAN	SAE1	38.43	3	3	4	4	3	3	0	1	1	1	1.25	1	1.125
O60506_HNRPQ_HUMAN	SYNCRIP	69.56	3	3	4	4	3	3	0	1	1	1	1.25	1	1.125
P50991_TCPD_HUMAN	CCT4	57.89	3	3	2	2	5	5	0	1	1	1	0.75	1.5	1.125
Q9NR30_DDX21_HUMAN	DDX21	87.29	8	8	9	9	9	9	0	1	1	1	1.11111	1.11111	1.11111
P46940_IQGA1_HUMAN	IQGAP1	189.13	8	8	8	8	9	10	0	1	1	1	1	1.22222	1.11111
P33992_MCM5_HUMAN	MCM5	82.23	18	18	15	15	25	25	0	1	1	1	0.842105	1.36842	1.10526
P52597_HNRPF_HUMAN	HNRNPF	45.64	4	4	5	5	4	4	0	1	1	1	1.2	1	1.1
P49411_EFTU_HUMAN	TUFM	49.51	20	21	19	26	16	20	0	1	1	1	1.22727	0.954545	1.09091
P54136_SYRC_HUMAN	RARS	75.33	10	11	9	9	15	15	0	1	1	1	0.833333	1.33333	1.08333
Q06830_PRDX1_HUMAN	PRDX1	22.1	5	5	8	8	3	3	0	1	1	1	1.5	0.666667	1.08333
Q13085_ACACA_HUMAN	ACACA	265.38	4	5	3	3	8	8	0	1	1	1	0.666667	1.5	1.08333
Q9NVI7_ATD3A_HUMAN	ATAD3A	71.32	6	6	5	6	7	7	0	1	1	1	1	1.14286	1.07143
P31946_1433B_HUMAN	YWHAB	28.06	6	8	7	8	8	9	0	1	1	1	1	1.11111	1.05556
P08238_HS90B_HUMAN	HSP90AB1	83.21	16	18	10	15	10	22	0	1	1	1	0.842105	1.21053	1.02632
P06576_ATPB_HUMAN	ATP5B	56.52	15	16	14	16	16	16	0	1	1	1	1	1	1
Q12788_TBL3_HUMAN	TBL3	88.98	6	7	6	6	8	8	0	1	1	1	0.875	1.125	1
P62701_RS4X_HUMAN	RPS4X	29.58	5	5	5	5	5	5	0	1	1	1	1	1	1
P22695_QCR2_HUMAN	UQCRC2	48.41	3	3	4	4	2	2	0	1	1	1	1.25	0.75	1
P27348_1433T_HUMAN	YWHAQ	27.75	3	3	3	4	2	2	0	1	1	1	1.25	0.75	1
Q12904_AIMP1_HUMAN	AIMP1	34.33	4	4	3	3	5	5	0	1	1	1	0.8	1.2	1
Q14568_HS902_HUMAN	HSP90AA2	39.34	3	3	2	3	2	3	0	1	1	1	1	1	1
Q9Y3F4_STRAP_HUMAN	STRAP	38.41	4	4	2	2	6	6	0	1	1	1	0.6	1.4	1
P35249_RFC4_HUMAN	RFC4	39.66	3	3	2	2	4	4	0	1	1	1	0.75	1.25	1
Q99832_TCPH_HUMAN	CCT7	59.33	3	3	2	2	4	4	0	1	1	1	0.75	1.25	1
O60841_IF2P_HUMAN	EIF5B	138.74	2	2	2	2	2	2	0	1	1	1	1	1	1
P62191_PRS4_HUMAN	PSMC1	49.15	2	2	2	2	2	2	0	1	1	1	1	1	1
Q7Z7K6_CENPV_HUMAN	CENPV	29.93	2	2	2	2	2	2	0	1	1	1	1	1	1
Q99829_CPNE1_HUMAN	CPNE1	59.02	2	2	2	2	2	2	0	1	1	1	1	1	1
Q7Z3K3_POGZ_HUMAN	POGZ	155.24	2	2	2	2	2	2	0	1	1	1	1	1	1
P61626_LYSC_HUMAN	LYZ	16.53	2	2	2	2	2	2	0	1	1	1	1	1	1
Q15366_PCBP2_HUMAN	PCBP2	38.56	2	2	2	2	2	2	0	1	1	1	1	1	1
P07355_ANXA2_HUMAN	ANXA2	38.58	14	14	16	17	10	10	0	1	1	1	1.2	0.733333	0.966667
P49792_RBP2_HUMAN	RANBP2	357.97	12	12	11	11	10	12	0	1	1	1	0.923077	1	0.961538
P25705_ATPA_HUMAN	ATP5A1	59.71	23	24	22	23	19	23	0	1	1	1	0.96	0.96	0.96
P11940_PABP1_HUMAN	PABPC1	70.63	14	14	14	14	12	12	0	1	1	1	1	0.866667	0.933333
P62987_RL40_HUMAN	UBA52	14.72	5	6	5	7	3	4	0	1	1	1	1.14286	0.714286	0.928571
P40227_TCPZ_HUMAN	CCT6A	57.99	6	6	5	5	5	6	0	1	1	1	0.857143	1	0.928571
P25205_MCM3_HUMAN	MCM3	90.92	22	23	17	18	22	24	0	1	1	1	0.791667	1.04167	0.916667
O43175_SERA_HUMAN	PHGDH	56.61	17	17	11	14	13	17	0	1	1	1	0.833333	1	0.916667
P61247_RS3A_HUMAN	RPS3A	29.93	5	5	4	4	5	5	0	1	1	1	0.833333	1	0.916667
P08195_4F2_HUMAN	SLC3A2	67.95	5	5	3	3	6	6	0	1	1	1	0.666667	1.16667	0.916667
O60264_SMCA5_HUMAN	SMARCA5	121.83	4	4	4	4	3	3	0	1	1	1	1	0.8	0.9
P05141_ADT2_HUMAN	SLC25A5	32.83	4	4	3	3	4	4	0	1	1	1	0.8	1	0.9
P55060_XPO2_HUMAN	CSE1L	110.35	4	4	3	3	4	4	0	1	1	1	0.8	1	0.9
P06733_ENOA_HUMAN	ENO1	47.14	8	8	10	10	4	4	0	1	1	1	1.22222	0.555556	0.888889
P07437_TBB5_HUMAN	TUBB	49.64	10	11	6	9	4	10	0	1	1	1	0.833333	0.916667	0.875
P57740_NU107_HUMAN	NUP107	106.31	7	7	6	7	5	5	0	1	1	1	1	0.75	0.875
Q9H307_PININ_HUMAN	PNN	81.56	3	3	3	3	2	2	0	1	1	1	1	0.75	0.875
Q53GT1_KLH22_HUMAN	KLHL22	71.62	3	3	2	2	3	3	0	1	1	1	0.75	1	0.875
P33991_MCM4_HUMAN	MCM4	96.5	14	17	12	14	13	15	0	1	1	1	0.833333	0.888889	0.861111
P62906_RL10A_HUMAN	RPL10A	24.82	6	6	5	5	5	5	0	1	1	1	0.857143	0.857143	0.857143
Q58FF8_H90B2_HUMAN	HSP90AB2P	44.32	14	14	9	11	10	12	0	1	1	1	0.8	0.866667	0.833333
P63104_1433Z_HUMAN	YWHAZ	27.73	8	8	4	4	7	9	0	1	1	1	0.555556	1.11111	0.833333
Q00610_CLH1_HUMAN	CLTC	191.49	44	44	30	30	40	42	0	1	1	1	0.688889	0.955556	0.822222
Q9Y265_RUVB1_HUMAN	RUVBL1	50.2	18	18	11	12	16	17	0	1	1	1	0.684211	0.947368	0.815789
P50454_SERPH_HUMAN	SERPINH1	46.41	7	7	8	8	3	3	0	1	1	1	1.125	0.5	0.8125
P60709_ACTB_HUMAN	ACTB	41.71	6	7	4	8	3	3	0	1	1	1	1.125	0.5	0.8125
Q15365_PCBP1_HUMAN	PCBP1	37.47	7	7	5	5	6	6	0	1	1	1	0.75	0.875	0.8125
P68104_EF1A1_HUMAN	EEF1A1	50.11	17	19	14	16	12	14	0	1	1	1	0.85	0.75	0.8
P10809_CH60_HUMAN	HSPD1	61.02	14	14	10	10	12	12	0	1	1	1	0.733333	0.866667	0.8
Q14974_IMB1_HUMAN	KPNB1	97.11	8	9	6	8	6	6	0	1	1	1	0.9	0.7	0.8
Q13151_ROA0_HUMAN	HNRNPA0	30.82	7	9	5	6	6	8	0	1	1	1	0.7	0.9	0.8
P47756_CAPZB_HUMAN	CAPZB	31.33	3	4	4	4	2	2	0	1	1	1	1	0.6	0.8
P62241_RS8_HUMAN	RPS8	24.19	4	4	3	3	3	3	0	1	1	1	0.8	0.8	0.8
Q08211_DHX9_HUMAN	DHX9	140.87	42	43	34	35	30	32	0	1	1	1	0.818182	0.75	0.784091
Q58FF7_H90B3_HUMAN	HSP90AB3P	68.28	21	21	12	14	15	18	0	1	1	1	0.681818	0.863636	0.772727
P78371_TCPB_HUMAN	CCT2	57.45	11	12	9	9	9	9	0	1	1	1	0.769231	0.769231	0.769231
P43243_MATR3_HUMAN	MATR3	94.56	29	29	23	23	20	21	0	1	1	1	0.8	0.733333	0.766667
IGKC_MOUSE	0	11.77	15	37	3	3	6	6	0	1	1	1	0.75	0.75	0.75
Q13435_SF3B2_HUMAN	SF3B2	100.16	5	5	3	3	4	4	0	1	1	1	0.666667	0.833333	0.75
IgG1_bovine	0	35.83	6	6	2	2	4	4	0	1	1	1	0.75	0.75	0.75
IGHG3_MOUSE	0	43.9	17	28	2	2	3	3	0	1	1	1	0.75	0.75	0.75
P01620_KV302_HUMAN	0	11.77	6	6	2	2	2	2	0	1	1	1	0.75	0.75	0.75
Q15717_ELAV1_HUMAN	ELAVL1	36.07	3	3	2	2	2	2	0	1	1	1	0.75	0.75	0.75
P35749_MYH11_HUMAN	MYH11	227.2	3	3	2	2	2	2	0	1	1	1	0.75	0.75	0.75
IgG1b_bovine	0	35.88	3	3	2	2	2	2	0	1	1	1	0.75	0.75	0.75
Q13155_AIMP2_HUMAN	AIMP2	35.33	3	3	2	2	2	2	0	1	1	1	0.75	0.75	0.75
P09493_TPM1_HUMAN	TPM1	32.69	3	3	2	2	2	2	0	1	1	1	0.75	0.75	0.75
O75369_FLNB_HUMAN	FLNB	277.99	3	3	2	2	2	2	0	1	1	1	0.75	0.75	0.75
P23396_RS3_HUMAN	RPS3	26.67	15	17	8	9	12	15	0	1	1	1	0.555556	0.888889	0.722222
P00338_LDHA_HUMAN	LDHA	36.67	6	6	3	3	5	5	0	1	1	1	0.571429	0.857143	0.714286
P22626_ROA2_HUMAN	HNRNPA2B1	37.41	17	18	9	9	12	16	0	1	1	1	0.526316	0.894737	0.710526
P30153_2AAA_HUMAN	PPP2R1A	65.27	10	11	6	6	8	9	0	1	1	1	0.583333	0.833333	0.708333
O15523_DDX3Y_HUMAN	DDX3Y	73.11	9	9	6	7	5	5	0	1	1	1	0.8	0.6	0.7
Q9Y316_MEMO1_HUMAN	MEMO1	33.71	4	4	2	2	3	3	0	1	1	1	0.6	0.8	0.7
O14979_HNRDL_HUMAN	HNRNPDL	46.41	4	4	2	2	3	3	0	1	1	1	0.6	0.8	0.7
P61978_HNRPK_HUMAN	HNRNPK	50.94	15	17	10	11	10	12	0	1	1	1	0.666667	0.722222	0.694444
P50990_TCPQ_HUMAN	CCT8	59.58	7	7	4	4	5	5	0	1	1	1	0.625	0.75	0.6875
O76003_GLRX3_HUMAN	GLRX3	37.41	10	10	7	7	5	6	0	1	1	1	0.727273	0.636364	0.681818
Q92598_HS105_HUMAN	HSPH1	96.8	5	5	4	4	2	2	0	1	1	1	0.833333	0.5	0.666667
P24928_RPB1_HUMAN	POLR2A	217.04	5	5	2	2	4	4	0	1	1	1	0.5	0.833333	0.666667
P13639_EF2_HUMAN	EEF2	95.28	20	23	14	18	10	12	0	1	1	1	0.791667	0.541667	0.666667
P26599_PTBP1_HUMAN	PTBP1	57.19	7	8	5	5	4	5	0	1	1	1	0.666667	0.666667	0.666667
[truncated: 913 more rows]

## Sheet: NP vs IgG - Plotting
Replicate 1	Replicate 2		Total	Overlapping
[truncated: 86 more rows]
